# Supplementary material for: Optimization of ACE-tRNAs function in translation for suppression of nonsense mutations
Source: Nucleic Acids Res. 2024 Nov 30;52(22):14112–32. doi: 10.1093/nar/gkae1112 (PMC11662937; doi:10.1093/nar/gkae1112)
Supplement: gkae1112_Supplemental_Files [file gkae1112_supplemental_files.zip]

Archive with 2 entries (2 files):
- Summary_of_screen_data.xlsx
- Supplemental Information_FINAL.docx
