# Supplementary material for: Optimization of ACE-tRNAs function in translation for suppression of nonsense mutations
Source: Nucleic Acids Res. 2024 Nov 30;52(22):14112–32. doi: 10.1093/nar/gkae1112 (PMC11662937; doi:10.1093/nar/gkae1112)
Supplement: gkae1112_Supplemental_Files [file gkae1112_supplemental_files.zip › Summary_of_screen_data.xlsx]

## Sheet: Table of Contents
Tab #	Contents
1	ArgUGA Reference Sequence
2	Results of 55 bp 5' UCE screen for ArgUGA in 16HBE14o- cells
3	Results of 850 bp 5' UCE screen for ArgUGA in 16HBE14o- cells
4	Results of 4-bp 3' trailer screen for ArgUGA in 16HBE14o- cells
5	Results of 35-bp 3' trailer screen for ArgUGA in 16HBE14o- cells
6	Results of 55 bp 5' UCE screen for ArgUGA in HEK293T cells
7	Results of 850 bp 5' UCE screen for ArgUGA in HEK293T cells
8	Results of 4-bp 3' trailer screen for ArgUGA in HEK293T cells
9	Results of ArgUGA anticodon loop screen in 16HBE14o- cells
10	Results of ArgUGA t-stem screen in 16HBE14o- cells
11	Results of LeuUGA t-stem screen in 16HBE14o- cells
12	Results of GlyUGA t-stem screen in 16HBE14o- cells
13	Results of ArgUGA sticky stems screen in 16HBE14o- cells
14	Results of LeuUGA sticky stems screen in 16HBE14o- cells
15	Results of comparing U6 and H1 promoters to the original 5' UCE
16	tRNA transcript tabulator sequence
17	ACE-tRNAs combining the best sequences outlined in tabs 3, 5, 6-10
18	All ACE-tRNAs from Lueck et al., 2019 with best 5' UCE and 3' trailer or TS-9

## Sheet: (1) ArgUGA Ref Sequence
ArgUGA reference sequence
	AGCGCTCCGGTTTTTCTGTGCTGAACCTCAGGGGACGCCGACACACGTACACGTCGGCTCTGTGGCGCAATGGATAGCGCATTGGACTTCAAATTCAAAGGTTGTGGGTTCGAGTCCCACCAGAGTCGGTCCTTTTTTT
	55 bp 5' leader (Tyr-GTA-5-1)
	ACE-tRNA ArgUGA
	Anticodon Loop
	Anticodon
	T-stem
	4 bp 3' trailer
	RNA Pol. III terminator

## Sheet: (2) 55bp 5'UCE ArgUGA HBE
Name	Sequence	Average Normalized Suppression Ratio	S.E.M.	N
tRNA-Cys-GCA-12-1_F	GCCAGGGGTGTGGCCATACAGGTTTATAGTGGTTAGTAGAGACAAGTAAGTGGGT	437.391	20.5679	6
tRNA-Ile-TAT-3-1_F	TCAATCTGTAAGAGCATCTTCTCTTATACCTTTCCAAATCCTTATTATTTCTGTG	417.085	38.5551	6
tRNA-Tyr-GTA-2-1_F	GATGAGGTTGCGGTAAGCATTAGAGGGCTATCAGCAGCATCTTATCGCAGCGGAG	405.646	19.3211	6
tRNA-Ala-TGC-3-1_F	TGTCCTGAGTTAAGCGACCAATAGGGACCATCTGGGAGAGCTGCTGAGAGTAGGT	404.67	8.62381	6
tRNA-Leu-CAG-1-7_F	ATAGCGTTTAGACAAGAGACAGAAGTGAGTCCTGAGCACAATGTAGCATAAGCGC	389.164	16.4493	6
tRNA-Leu-AAG-2-4_F	TAAATGCAAAAGCAAAAGCATTAAGTAGCTTTCTGGCATAAACATATTGCAGCTG	386.408	47.5428	6
tRNA-Pro-TGG-2-1_F	ACGCTTGCCGCTGTCATCGCCTCTAGTAAATTCGAGGAGACCTTGCTCAGCAGAT	383.051	12.7249	6
tRNA-Ser-GCT-6-1_F	AAAGAATAGGAATTGCCAAATGAAACTGTTGAGAAGAGAAACATTACACATATCA	382.537	50.7063	6
tRNA-Ser-TGA-4-1_F	AATGGCACACTGCTCACATCTTCAAAAGCTTAAACCAAGAGCACTACACAGGTGC	378.654	39.1157	6
tRNA-Leu-CAA-4-1_F	CTGGCACCAGCGGACACAAGTATGAGGCTAAGTGAGAAGCGCTCTGCTTCCGAGT	376.751	26.6726	6
tRNA-Leu-TAA-1-1_F	AGGAGGAGGTAGAGGATGCCTTGTAAGCGGAGCAAAAACAAGGTTCAACGTCTGC	376.238	52.7267	6
tRNA-Leu-CAA-1-2_F	ACGCATTCATTACAATCGAAGATTATATTAATTTGCGATGGTAAGTGTCCCAGGT	376.158	30.6858	6
tRNA-Pro-CGG-1-1_F	GGTGAGAGGCGGAACAAGGCTGAAGGGAAGCTCTGGGAGTGCCCTTGCCGAGAGC	375.152	19.2303	6
tRNA-Leu-TAG-3-1_F	GGGGCGCCTCCGTCATCACACTAATATGCCGGCATAGGAAGCCCTACGATCGGGA	375.087	15.0082	6
tRNA-Lys-CTT-1-1_F	AACCATGTAGTTAAACAGTCCTCAAGAAGTAAAAAAGCAGGCTAACGTAACAGGC	373.329	3.96873	6
tRNA-Trp-CCA-2-1_F	AGAACCATACTGCAGAAACGAGGTCTTTAGCGATGCGGAGTCACCACTTTGGTGT	371.172	39.5887	6
tRNA-Thr-AGT-2-2_F	ACGGAAGTGTGAAATAGTTTTCAAGTAGTATACGATCGAGGGCTTTCTCGGCTGT	370.441	42.634	6
tRNA-Ile-AAT-5-4_F	GCGGGCGCGGGCTTGGAGCCCTCTTAGGCGCTCCCGTGGGGGCCCAACGTCAGGC	367.509	13.2364	6
tRNA-Gly-CCC-2-2_F	GAGGACTTCCCGCGTCACAGTCTCTTGTCTCCGCGGGCAGCAACTGTCTTAGACA	367.477	20.9904	6
tRNA-Leu-CAA-3-1_F	GTCAGCGTCTGCTGACTACGAGTTACATAATGAAACTTAAGGAGTAACAGTGCGT	366.785	20.1239	6
tRNA-Cys-GCA-5-1_F	CTTGATTGTATTGAGTCACCATAAGTGGACAAGGAAGGAACCTCTAACAGTTGAA	362.587	53.3506	6
tRNA-Asp-GTC-2-8_F	CGGGGCGGAGCAAAAACGTAGAAAAGGCCTATCAGAAGGCTTTCTTTCGTGCGGT	359.041	10.0418	6
tRNA-Leu-CAA-1-1_F	ATCATTGCTTGTTGATCTCTATTTTAGTGCAAAAATCAGGGCTGTTATGCAGTGT	358.252	14.7644	6
tRNA-Gln-CTG-1-4_F	TGGGGGCGGGGTTCTCTGAGGATTAGACAGCCGAAGGCAGCTACACATGCGTGGC	357.388	41.0244	6
tRNA-Arg-TCT-2-1_F	TGCCCCATTCCCACTCTAGTACCCGTAAGCTACAAGACGCCGCCGTTCGTCGGGT	351.242	42.0998	6
tRNA-Cys-GCA-23-1_F	CCTTGGGTGTGGCAACACAGGTGAAATATGCTAAGGAGGAATGTCCACCAGGCAA	350.819	29.1457	6
tRNA-Leu-AAG-2-3_F	CGGGGAGGGTAAAAGAGGAAAGGGTAGAGAATAGGTTCCCAACTGTTAGCCAGTA	349.187	22.5919	6
tRNA-Lys-TTT-3-4_F	TCACGGCATAATGGTAACAGAGTCTTCATTAATGGAAGCAACGTTACTACCGTGA	348.236	18.7219	6
tRNA-Asn-GTT-7-1_F	AGTTTCGTGCGTGCGCCCTTCCTATAGCGCCCAGTAGAACTGACTGACAGTACCT	346.065	43.8521	6
tRNA-Ser-AGA-2-1_F	TACAATATGTGATGTATGGAAACATGTAAGACATTTAATAAGGTTTTTGGTATCT	345.517	30.4633	6
tRNA-Ile-AAT-5-1_F	TCCGAAACACTGATGAAATTCTTGATGCAGTTTTTAAAACTTCTTGGAGACAGGT	341.408	50.7577	6
tRNA-Lys-CTT-1-2_F	ATCAAAACAATCTTATTCCTTTGAAAAGATCTAGGAACAACACTTTTCTCTAACT	339.811	11.3821	6
tRNA-Pro-TGG-3-2_F	ACAGCAGGCGGAAAAGAGAAATTCAGAGTGATAGGAAGCACCACTCAGCTACAGT	339.651	26.5143	6
tRNA-Leu-CAA-2-1_F	GAGCCGTAAGCCGTGATTACTCATCATGTATAGTTTCAAGGATTTTTGTCACAGT	339.106	31.6298	6
tRNA-Ala-AGC-4-1_F	GTAAATTTCTATATTCTTTCATAAAAGCAGTTTAAAGACGAACGTTTTTCGAGGT	338.339	48.4981	6
tRNA-Lys-TTT-3-5_F	TGGCTTTTCCTATAGAGAACCCTCTTATAAGCAAAAAGTAAAGCTCTCGTGAAGA	337.893	28.904	6
tRNA-Val-TAC-1-1_F	CAAAATGTCTTTTTGAACAATTATCAAATCCTGGAGGAACGTTTTAGTCGTGTGG	335.733	44.6449	6
tRNA-Cys-GCA-11-1_F	CGGCTTGCGTGCGGCTGACTACGAAGACGTGAGTGACGCTTTCCTCCCGTGTGAC	333.848	10.6133	6
tRNA-Lys-TTT-2-1_F	CAGAGGCAGGGAGATTAGGGGAAAGGGAGAATGGGGAGAAACTGAGTAATGGGTA	333.651	37.2496	6
tRNA-Glu-CTC-1-6_F	GCGTATGTGTTGAGTTCTCGCTTCATAAATATGTTTTAATAAACCTACTTCAGCT	332.655	9.83833	6
tRNA-Arg-CCT-4-1_F	ACGTACCAAAGAGGAAAATAGTTGAATATGTTGTGTGAGCGCGTCGTTTGCAGAA	331.989	48.4208	6
tRNA-Tyr-GTA-4-1_F	ATGTGGCTCCCTCTGTTTGCAGAAAGTCCAATGAACCAGCTTTGATAGCATGCAT	330.191	22.8676	6
tRNA-Cys-GCA-16-1_F	TGTGAGTGTTGCAACATAGGTGAAAAGGTATTTAGTAGAAACTCCTAGAAGCTGA	329.186	35.1432	6
tRNA-Lys-CTT-10-1_F	AGGTCTTGGGGCCGAAACGATCTCAACCTATTCTCAAACTTTAAATGGGCAAGAA	328.996	28.6846	6
tRNA-Ile-GAT-1-2_F	ACGGGCGCGAACGTGGAGCCCTTTTATACGCTCCAGGGGCACTGTGCCGTCGGGC	328.578	57.4564	6
tRNA-Leu-TAG-2-1_F	GGGGCAAAATGCTGACAGAATGAAGAAGGTAATTGCAAACTCCTATAACGTGTGT	327.232	36.6708	6
tRNA-Asn-GTT-2-5_F	CCGTCCAGGCTCGCTCCCATTGACTCGGCTCACTACTACGCCGGTAGTCGACTCG	327.067	55.0816	6
tRNA-Met-CAT-3-1_F	TAAAATGCCTCATAATCATCTTGGTAGAGCCGTTGGTTAAGCGGGAGAGACAGTT	326.73	14.8861	6
tRNA-Cys-GCA-3-1_F	TGACAGGATATGGCCATACAGGTTTATAGTAGTTATTAGAGATAGGTAGTCAAAT	324.853	19.9476	6
tRNA-iMet-CAT-2-1_F	AAAATGGCTGATCACCTGCATGATAAATAAGAAGAGTAGAAGCGTGTTTTCCGTT	324.542	44.5406	6
tRNA-Cys-GCA-22-1_F	CTGCTGGGTGCGATTACCAACATGAAAGGTGCTTATTAGACACTTATGACAAGCA	323.166	53.4971	6
tRNA-Gly-GCC-2-2_F	ATTACCAGGGTGTAAGTGTCTTCTAGTAAGCAATAGAAAAGCACATTTGCTATAA	320.871	29.7567	6
tRNA-Gly-GCC-2-5_F	GGAGGCCCAAGAATGGGGTTAAAGGGAGGTGCGCACACAGCTGCTCACATCTGGG	320.508	36.4779	6
tRNA-Tyr-GTA-5-5_F	TCTCTGGTTAAGGATGTCTCGAGTAGGGATTTTTAGGAGAGTTGTTTCCGTGCTT	320.356	29.9143	6
tRNA-Glu-TTC-2-2_F	CAAGGGCAGGCGGAAATGATTCAATTGGTTTAGAATTCAACGGTTACTTGTCATC	319.057	46.2363	6
tRNA-Lys-CTT-8-1_F	GCGCCTGTTTTGAGGATTCTGAGTATTAGGGTGGGAAGCAAGTATTATTACATCA	317.527	20.7051	6
tRNA-Ala-CGC-4-1_F	AAACTGAAAACAAGTGATATTTTATATATAAGCCAACAGAACTCTCATGCGGTCA	317.49	8.22771	6
tRNA-Met-CAT-3-2_F	TTAAATAAGGTAAAAATCAGTGTTGAAAACACCTGCTGAGGAGCACTAGTTGTCT	315.407	11.0961	6
tRNA-iMet-CAT-1-3_F	ATACTTGACAAGAGTAATGTTGAAACAGCAGAGTGGCGGAGCGGACTGTCGAGAC	314.481	17.212	6
tRNA-Ala-CGC-1-1_F	CAGAAATCTTTCACAAACAACTAGGGAGAGCTACAAAGAACGGTTTCTTAGGGTA	313.491	48.434	6
tRNA-Gly-TCC-1-1_F	CAAACCCATGATCCCCCACTATTAAGGATATCCGGAGAGGATGCTACCTATCAGG	312.412	31.7797	6
tRNA-SeC-TCA-1-1_F	CTAAAAGGTAAGCTTTTGCGATCCTTATATAGCTGCGCGGGAATAAGGTTGTCCT	311.904	24.7481	6
tRNA-Thr-AGT-4-1_F	GGCCGAGGTGTAAATTTTTATAAAATAATAAATTACCCCTACACAACACAGGTGA	311.515	19.6424	6
tRNA-Leu-CAG-1-6_F	GCACCATCAGTATATGATAAAATTAGGAGAAATTAGGAAGCATGGTAAAACATGT	311.353	19.202	6
tRNA-Cys-GCA-2-4_F	AGACCACACCCCTATTCCATAGAAATTAACTCTAATGACAACGTAGTGGCGTGGC	311.224	38.778	6
tRNA-Asn-GTT-2-3_F	ACTGCCTTTATTATTCTTCATAAAGGCTGAGGCAGAAGGGGAAAATGACACCGAA	311.016	52.7382	6
tRNA-Ile-AAT-12-1_F	AATAACGTTCGCCTTTAAACTTCTCAAGAGATTTAGGGTGGGTTTTAGTATGCGG	310.854	33.7775	6
tRNA-Cys-GCA-9-4_F	ATGTTGGGCATGACTGCACAGTTAAAAGGTCTTGCTTAGGCTTACACTTCCATCA	310.69	33.5316	6
tRNA-Val-CAC-1-1_F	CAGTGGTGAGCCTCTGACTTTTCAGAGTCATTTGTGGAAAACCTGCCACCGCCTG	309.995	25.9957	6
tRNA-Tyr-GTA-5-4_F	ACTTGGCTTCCTCCATTTGCGGAAAGTCCAGTGATCCAGCTCTTGCAGCGTGCAC	309.569	17.2866	6
tRNA-Ile-AAT-5-5_F	AGAACTGAACAGTATTGTAACTAAATAGATTTATTTCAAGCTTTTCGTAGCAACT	309.37	52.893	6
tRNA-Glu-TTC-3-1_F	TCAGGGAAGCTGTCGCTTCTGACAGAAGAAGGGAGACAAAGCTCCCTCCTGTGTG	308.571	38.0898	6
tRNA-Glu-CTC-2-1_F	TACGTCACAGGATATTTATTTAGTATAGCATATTGCTAAATGACGCATCATGTCT	308.157	47.1747	6
tRNA-Gly-CCC-3-1_F	AGCCACCGCGCTTGGCCTGACACTTCTTAAATTTGTTTTTATAAATTAGTTAAAA	306.307	45.2546	6
tRNA-Thr-TGT-4-1_F	ACCTAGGATTTTAGCTGCATAATAGATTGATTGTTAAATGTTTGCTCTCTGTGGC	306.277	22.7083	6
tRNA-Arg-ACG-1-1_F	GGTAATCCCAAAACGTTTTTTTCTATAGGTATAACGCCTGTCTTCGTTCGTCAGA	304.096	39.5234	6
tRNA-Arg-TCG-3-1_F	CCGGAGCGTTTAATGGCCATCAAATTGGCCTCTCTAGGAGGTAGCTGCAGCCGGA	302.843	44.186	6
tRNA-Val-CAC-3-1_F	CTATCACTGCAACATTATCTCTATAGGAGAATTTAAAGAACCCTGACGCCTACCG	301.123	40.1366	6
tRNA-Lys-CTT-2-4_F	CCAAAGAAATTATGTATTCTCTTAGTGTATTGGGGGAAGAGCTACGTTCGGGTGA	300.793	13.6059	6
tRNA-Met-CAT-5-1_F	ACGTAGGTGGGAAATACACTTCGACAAAATGGATGTTGCCCGAGCTCAACAGCAA	300.229	10.9042	6
tRNA-Thr-CGT-2-1_F	GGGCGCACGGGAGCGGCGCCAGGATAGAGGTTCGCGAGACCGCCATCGCAACGCA	300.189	25.1071	6
tRNA-Val-TAC-1-2_F	ACCGGAACTGCTGTGAGTCTATGAATAAAGTCCCAACAATATTCTTCCTCGTAGA	300.151	23.2633	6
tRNA-Lys-TTT-3-2_F	TCAAGGGTCCTCATTCTTATGTAAGAAACGGCAGAACAAGCTGTTGTCTACGGGA	299.768	26.773	6
tRNA-Cys-GCA-20-1_F	CTCCTGGGTGCGATTACCAACATGAAAAGTGGTTATTAGACACTTATGACAAGCA	299.538	47.2949	6
tRNA-Ala-AGC-2-2_F	CACGACCGATAATAGTAACAGGTCATAGAAATATTTTGGCCCACGTTGAGCGTTG	298.974	56.5626	6
tRNA-Val-TAC-3-1_F	CACTGTGCCCAGCCTCATGGCCTCATAGTCTAGCTTTGAAACTCAGCTAGCCTGT	298.947	15.0952	6
tRNA-iMet-CAT-1-2_F	AACGCATCTCCTGTAAGTAGTTAAGAGTACTGTGAGACCGTGTGCCTGGCAGAAC	298.639	5.54859	6
tRNA-Cys-GCA-13-1_F	GTCTGGGTGTGGCTGCACAGGGAAAGGTTGTTAATTGGACCTTACTAATGTAACT	297.142	50.95	6
tRNA-Lys-TTT-3-3_F	AGTTTCTGCACCTTTTTACTCACTAGAATGTGCAGGAAGAAGGCTTTTGCAGGGA	296.748	20.1917	6
tRNA-Thr-TGT-5-1_F	GAAGCCCTGCAAATCTTTTCCTTTTCTGTGAAAGGAAGAGGCGGTTTCTGCGTGA	294.444	2.72946	6
tRNA-Cys-GCA-2-2_F	GAAAATTTTGGGATCAATCGATGTAAAAACAATTTACCAGAGAGCCACCGCCAGA	289.134	19.2992	6
tRNA-Ser-GCT-3-1_F	TGGAAGGTGCGGAGTAGATGAGAGATAAGTGAATGTGGACAAACCTGTCACGTAG	288.761	37.6183	6
tRNA-Cys-GCA-7-1_F	CTTGAATGTATTGAGTCACCGTAAGTGGACAAGGAGGGAGCTTTTAACAGGTAAA	288.443	31.6906	6
tRNA-Ser-CGA-3-1_F	CGAGAGAGTCAAAGAGCCTAACACGACTTCCTCTGAAACAAAAAGTGTCCTCGGA	287.92	18.551	6
tRNA-Thr-CGT-5-1_F	CTGGGTCGAGAGTGAAAATAGCTTTAGTAAGAGGAATTAAGTTCAATTCTATCGT	287.615	30.9449	6
tRNA-Ile-TAT-2-1_F	CCGCCGCGGGCGCCAGCGCACCCTGATAGAGCCATCACGAGGCCCATTCAGCAGA	287.445	41.2878	6
tRNA-iMet-CAT-1-7_F	CAAGTTTTGAGGAAAACATCATAAAGAATTCACTGCAAATATCACTACCGTATAG	287.108	33.5388	6
tRNA-Asn-GTT-25-1_F	AGGAAGTTTCGTGCGTGCGCCCTTCCTATAGCGCCCAGTAGAACTGACAGTACCT	287.09	55.0364	6
tRNA-Ser-AGA-2-6_F	TTGTCAGTCAAGGGAAGTAAGAAAGGCATTGGATGAAAACGAAGCCCTAAGCCTC	287.03	23.9797	6
tRNA-Trp-CCA-4-1_F	GAAGAAACGCCATTTACTGGTGTCCTAAGAAACTGCGCGAGCCACAGCCCAGCAG	286.953	27.3359	6
tRNA-Gly-GCC-2-4_F	ACCACTGTGAATCAGAGCAACAAAACAGCTGGAGGCAGAACAGCACTCAGCTGGA	286.397	26.4506	6
tRNA-Cys-GCA-9-2_F	AACAGCCATCAGCTGCACAGTTGTAAAGGTGAAATTAAGATGTAGAACAAGGCCT	285.233	20.6896	6
tRNA-Lys-TTT-1-1_F	TTTTAACAAAGTGCTGTTATTTATTACTGCATTAAAATAAACTAGCAGGGAAGAA	285.059	7.32493	6
tRNA-iMet-CAT-1-6_F	GGTGTTAGGAGATGTTTAAGTTACTTGGAGATAAGGCACAACAGCTGAAGGGGAC	284.896	29.3177	6
tRNA-Ile-GAT-1-1_F	ACGGGCGCGAACGTGGAGCCCTTTTATACGCTCCAGGGGCACTGTGCCGTCAGGC	283.589	22.3938	6
tRNA-Arg-TCT-4-1_F	ATGCAGAAGGTATGTGCTTTTTCAGTTCTGGTGCTGATGCTGTGTGTGTGGTGAG	283.555	32.32	6
tRNA-Ser-GCT-1-1_F	GTGGGTTCCTATTACAAACTCTGAAATAAAATACTCGGGAAACGTGGGTTATCAA	282.902	23.8937	6
tRNA-Glu-TTC-1-1_F	GGTGAAGCTGACGCATGTCACGTATACAGACACGGTGGCGTCACCTTTCAGCAGT	282.789	40.8187	6
tRNA-Arg-TCT-1-1_F	CGCGGGGCCGTCGCCTCTGGCTTAACATAGCAGATGCGCTGAGACTCCAACAGGT	282.607	67.2626	6
tRNA-Met-CAT-6-1_F	GCGAGGGGCGACCCCTATCTCCACAAAAGCCGCGGCGCGAAGTGGTCGCCGAGCA	282.159	39.7128	6
tRNA-Thr-TGT-3-1_F	AGGAGCATAACATCAATCTATAAGATGAAAGGAAGAGAAACTAAAAGCAGACGAG	280.413	26.8709	6
tRNA-Tyr-GTA-5-3_F	GCAAGGAGTCTTGCATTTGCTGAAAGATCAATGACCCAACCCCAGAAACGTGCGC	280.087	12.2415	6
tRNA-Ser-GCT-4-3_F	AGGTTCCAGAGAAGTGAGATGCGGAGGGCAGTCTGAACAGCGAGGGCTGTCTGCA	279.924	17.462	6
tRNA-Cys-GCA-6-1_F	GTTTTGCAGGTCATAAAAATGGAATAAATGGTTTTTTGAAGGTTATTGGCATCAA	279.216	22.0087	6
tRNA-Ser-AGA-2-5_F	GCAGACGCTTATGCAGAGTCTACATGCACTCTCACCGCAAAAATTCACACAGCCA	278.765	27.6333	6
tRNA-Glu-CTC-1-1_F	CGAACCGCAGCACTTAGTAGAATCATATAGCTGCAACCGGGAAGGGTTAGCAGCT	278.696	35.4791	6
tRNA-Gln-TTG-3-3_F	TGACTCAGGGATAAATATTTGTCAGAAGAAAAACTTCATAAGCAGGCTTATAGGT	277.425	35.8674	6
tRNA-Glu-TTC-4-1_F	TCAGGGAAGCTGTCGCTTCTGACAGAAGAAGGGAGAGAAAGCTCCCTCCTGTGTG	277.088	35.8446	6
tRNA-Val-AAC-1-4_F	ACCTGGATGTTGACTATAACACTTATAAAAGTCATAGAGTAACCTCTCCGCATCT	276.616	13.8148	6
tRNA-Cys-GCA-15-1_F	CTCTTGCTGTGCTGACACATGAAAAGGGTGTTAATTACACTGTCTACCTATGACT	276.429	40.4055	6
tRNA-Thr-AGT-1-3_F	CGGCCCATATGGTAAATAGTAATGAAGAATAGTTTAGGAAAGTACCTGTACGGGT	276.123	25.542	6
tRNA-Val-AAC-2-1_F	GTACCCGGAGAGTAGCTGCTAGCAGACAATATTATGGCGACAGAGGTAGGTGTGG	275.188	16.4914	6
tRNA-Met-CAT-4-2_F	TGGGGAAAGAAATTAGGAAATTCCTGTGGAAGCTGGCGCGGCATTATACTTCGTC	273.67	26.832	6
tRNA-Gly-GCC-2-1_F	TGGCCAGAGATAGTGAGCTTTAAGAGACAATACTGCAGGTCTTTAGCTGACAGTA	271.878	29.0865	6
tRNA-Ala-AGC-5-1_F	CTAGCAGATAACAGTGACAGCCAGTTATAAAATATAGCAAAAAAGCTAGCTTTAA	271.68	38.5781	6
tRNA-Ala-TGC-4-1_F	GAGCGAAGGGCACTTCCTGTATCACCATCCCCAGAAAAGACCAACACAAGGGGTA	271.501	33.6255	6
tRNA-Val-CAC-1-7_F	AACGGCCGATCTAAGATTTTCATGGTTATATTTTGCCGTGCAGGTACTGCTTGTG	271.248	17.9954	6
tRNA-His-GTG-1-6_F	TTTAATATTGCAATAGCTCTTAGAGAAAGCTTAGTGCTCAGCTCTTCAGTAGCTT	271.138	21.6897	6
tRNA-Ala-AGC-8-2_F	GCTCAATGTTCTGACCCTTCTCTAAAGGAACAGATAATAAGCCGTGCCCAGCCGT	270.788	100.36	6
tRNA-Gln-CTG-4-1_F	TTAACATGGGTGGGTGGGAACTAATTCAGACACCTTTAACAACTTTATGTTGCAT	270.633	42.3953	6
tRNA-Glu-CTC-1-7_F	TTAAGTGCAGATTTTTAACACAACAAATATATTTAGGAAGAAGCGTTGTGCAAGT	268.926	38.2945	6
tRNA-Val-CAC-14-1_F	AACGGCTGATCTAAGATTTTCATGGTTATGTTTTGCCGCGCAGGTTCCGCGTGTG	268.873	29.0633	6
tRNA-Ser-AGA-2-2_F	CAGTTAGCTGGTGTAAATTCTGTTTAAAGATGTGAAGGGAGCCTTCTCCATTCGT	268.128	16.2564	6
tRNA-Leu-TAA-4-1_F	CCAGAAACTACAAATTCTAGCCTAGTAAACGTTGACAACAAAACTGGCTGTTATC	267.119	10.7084	6
tRNA-Thr-AGT-1-2_F	GGTTCCTAGCTCTATATTCTTGTAGATGAATTTCAGGAACCTTTATGGCAGCTTC	267.046	21.7666	6
tRNA-Gly-GCC-2-3_F	TCCTGAAAGACGACAAAGCCTTCCTAGAGACGACAAGGCTTCTTTTGTACGCGAG	266.932	34.6531	6
tRNA-Ala-AGC-2-1_F	GCAAAAGGGTCAGATTCTGATCTTGAATATACTCTCGAGAGAACCGTTTCAGTAC	266.699	40.1971	6
tRNA-Thr-AGT-6-1_F	ATACATTTTACAAAAATGTTATAAATACGATATATCTGAACATATGCCCAACAGG	266.179	18.5903	6
tRNA-Gly-GCC-3-1_F	AACCACTCCATCCTGTGGGTCGTGGCCTCAACTAAAAACATCCCTACCAGCTGGA	265.614	75.552	6
tRNA-Arg-ACG-1-2_F	TATTACGGGTACAACCTAGTTTCTTATGAAATACCTCGCCCCTAAGGTACGCGCA	265.013	16.8851	6
tRNA-Pro-AGG-2-2_F	AAAAAAAAGAAATTTGGTAAATATTTAACGCATCTAAAATAATAAATGCTCAGGC	264.537	36.2145	6
tRNA-Cys-GCA-2-3_F	AGCGCCTGCGCAGCAATACCACTAAACGACTACGTGCGGTCGGTTTGCCGGCAGA	264.509	15.5601	6
tRNA-Gly-TCC-2-1_F	GACAAACCTGATTATTTAGTTCTGATACTCTAAAGGAATCAAGCGTATTTCAGAT	264.431	31.8266	6
tRNA-Cys-GCA-21-1_F	CCTTGGGTGTGGTGACACAGGTGAAATATGCTAAGGAGGAATGTCCACCAGGCAA	263.896	22.358	6
tRNA-Cys-GCA-1-1_F	AATACAACACGATTCCAAAGCTGAAATAATATTAATAGGAAACATAATGGCAGCA	263.508	33.5472	6
tRNA-Lys-CTT-2-5_F	CTGGTCCTGGACTCTGCTGTAATCTAGAAATCCACTAAGGTAACGTTGGCGTGTC	262.907	16.9049	6
tRNA-Val-AAC-1-5_F	GGGAGAATTCAGGACTAGTCTTTTAGGTCAAAAAGAAGAAGCTTTGTAACCGTTG	262.731	23.2894	6
tRNA-Leu-CAG-2-2_F	CATGCGCATATTGCAGAACTTGTGAAGAGGCTTTATGCGCCACACACTGCAAGCA	262.4	12.5915	6
tRNA-Pro-AGG-2-7_F	GGCCACGAGGACTCCACGAAGGCCACAAAGACAAGCCGGAGGCTACGGGGCGTGT	262.262	29.9031	6
tRNA-Gln-CTG-1-5_F	CACGCAAAATAGAATGTCCAGTAATGTACACAATCTTGAAAGACACCACGAGGGA	261.988	36.679	6
tRNA-Asn-GTT-12-1_F	CTAGCGTTTAGTGACAGCTTACCCTCTTTTAGAACGAAATCAGGAGCTCAGCCAT	261.929	74.59	6
tRNA-Asn-GTT-2-2_F	TGTGTTTACCTAAATATCTATAAATATGATCTACAAGAACAGGCCATTCGTGTCA	261.773	24.9217	6
tRNA-Cys-GCA-18-1_F	TTGTGAATGACTGTGATTATTAATATATCTTTATTGAAAGAAGATGAGTACCTTG	261.745	30.2869	6
tRNA-Ile-AAT-4-1_F	CTTTTATGGTAGCAATACCCTATATTAAGATTTGAAGTAGACCCGGAAAGTTAGT	261.127	41.4564	6
tRNA-Arg-TCG-2-1_F	GCTCATAGGGAGGAGATTATTTTCCATCAAAAAATAGTTCTGATTTGTAACCCGG	260.891	71.6754	6
tRNA-Pro-AGG-2-6_F	AATGCCTAATGATTTGAATGAGCCTTAGTGCAAAACTTAAGAGTATCTGTATCGC	259.726	19.789	6
tRNA-Arg-TCG-1-1_F	TGGTGGGCGGAGGTGACGTTTTTATAAGTTGCTCAAGAGACGGTAACAACCGACG	259.589	28.6845	6
tRNA-Thr-AGT-3-1_F	TACCACAAATACCAAGGTATACTCTGATAGAAGGAAACCAAAAACAGTCTCCGTG	258.104	21.913	6
tRNA-Thr-AGT-2-1_F	ACAAAGGCAAAGATCATCTCTTTTCTATGCTCATTTGTACCACCGCAGGCATGGT	257.864	29.7903	6
tRNA-Arg-TCG-5-1_F	GTTAATAGCCAATCTTACAACATTTCTCATATTTTTTGCAGTTGCTAAGCCATGG	254.201	48.1312	6
tRNA-Pro-AGG-2-5_F	TAGACGTGGCTGAAAGTTTTATTAAAGTTTAGTAACCCAACCGAAATTCATAGGT	253.806	17.2591	6
tRNA-Ser-TGA-3-1_F	TGAAAAGAAACATATATTCCTCATGGGAATATATCCAGGTTGTTGAAGGAGGTAC	253.003	15.3257	6
tRNA-Trp-CCA-3-1_F	TGGGAGGAGGATAAGATTAGATACTTATCTTAAAAGGAAAATGGAGGGTCTCCGT	252.536	26.8664	6
tRNA-Met-CAT-4-1_F	TGGGGAAAGAAATTAGGAAATTCCTGTGGAAGCTGGCGCGTTGATGCACTTCGTC	251.44	16.9219	6
tRNA-Gly-CCC-1-1_F	CTAAGTCTTTGTGGATACTGTTTTCTGTTATCCTGCAGGCGGTTGTTACGCAGAG	251.365	40.3296	6
tRNA-Lys-CTT-9-1_F	AGTTAGTATTTAGTAACTCATATGACCATCAATTACACTATAACCATGAAATCAA	250.999	46.9123	6
tRNA-Asn-GTT-2-7_F	AGGAAGTTTCGTGCGTGCGCCCTTCCTATAGCGCCCAGTAGAACTAACAGTACCT	250.697	56.3811	6
tRNA-Tyr-GTA-6-1_F	GATAGTCAAAAGCAATAGGTAAATCCTAAAGAATCCAAAACGAGGGTAATGACAT	250.459	23.507	6
tRNA-Cys-GCA-9-3_F	TTCTTGGTGTGTCGACACATGAAAAGGGTGTTAATTACACCCTCTCCCTGGGCCT	250.162	37.9678	6
tRNA-Leu-TAG-1-1_F	CATTCCTTACTTCTAGTCTCTTAGGAGGACAACGGGGACAGTAAGTTTTCGTGCA	250.095	19.1367	6
tRNA-Glu-TTC-1-2_F	GGAGGCAGAGGCACTTATGCTTGTCAGGTGGGTCACGGCAGTTTCTCATAGCACT	250.001	29.7268	6
tRNA-Leu-CAA-6-1_F	GCACCATCAGTATATGATAAAATTAGGAGAAATTAGGAAGTTTAGCAAAACGTGT	249.843	12.681	6
tRNA-Arg-ACG-2-4_F	GTATAATACAATATAATTATGAAAAGAGTAACAGTTAAGACAGCGTTACAGGCAG	249.595	28.613	6
tRNA-Cys-GCA-17-1_F	ACCCGAGCATTGCAACACCATGAAATAATGCCAGCTGGAAAACTTTGTGGCCCAT	249.575	37.4999	6
tRNA-Ser-TGA-2-1_F	GCGCTCCACTCAACCATTATAAGTTCACCCCAGCCGTCAGCGATGGCGTAGGTAG	249.15	22.6341	6
tRNA-Arg-CCG-1-2_F	CCCCACCATGTTACATTCCCTTTGTGTGCTATATAAGCATCTGTCTTTGGCGGTT	249.081	41.0279	6
tRNA-Val-CAC-5-1_F	AACGGCTGATCTAAGATTTTCATGGTTATATTTTGCCGTGCAGGTTCCGCCTGTG	248.161	10.8026	6
tRNA-Asp-GTC-2-6_F	GACAATAGCGAGTAACTTCACAGGGATTTCCTAAGAGCTCCATTTTCACGTCAAT	248.073	63.5283	6
tRNA-Cys-GCA-10-1_F	CTTGTGAATGACTGTGATTATTAATACATCTTTATTGAAAGAAGATGAGTACCTT	247.864	46.7675	6
tRNA-Ile-AAT-5-2_F	GGCATGGATCAGGTATGATTTAAATAAACATAAGAAAAGACCCTCCCACCAAGGA	247.048	32.0015	6
tRNA-Ser-AGA-3-1_F	AAGGGAGCTAAAGTTCAGTACAGTGACTTATGCTAATGGACAAAGTGTCCTTCAC	246.965	23.5695	6
tRNA-Lys-TTT-7-1_F	ACTGAACAAATGGAGAAATCTAGATTACATACTCCGTGGGTTGCGTCTACCCAGG	246.8	31.938	6
tRNA-Ser-GCT-2-1_F	CTTCGTCAAAAGCAAGCCTTAAAGGAGTATCCCAAAAACACATTTTCCCCAGAAG	246.328	27.5953	6
tRNA-Trp-CCA-3-2_F	CGAAATTATTTTCATGAATCAGATTGACAGGTAAATAAAACGTAGGTGTCCCGGA	245.959	21.8875	6
tRNA-Gly-GCC-1-5_F	ACCTTCCAGTCGCGTTCCAATCATGTTACTGCTTTTCCCCAACTCTTCTATCGGT	245.145	47.7484	6
tRNA-Ser-TGA-1-1_F	CATGAGCGCAGTGGTTGTTACACTAAAGTGTCTCCGCCTGTCGAATATTCTCGTG	244.068	19.7914	6
tRNA-Phe-GAA-2-1_F	CAAATACTATTTTATTATAATTATGTAGAAAAAAAGAAAAACGTCTTCCACGGCA	244.029	33.1143	6
tRNA-Tyr-GTA-3-1_F	TTGGGGATTCTAGAGAACGCAGAACTACGTGTCTAAAAAGGACAGCGTTCCGTGT	243.954	16.3955	6
tRNA-Ala-CGC-2-1_F	AATGCTTCGCGTTTTTAACATGACAGGAATTCTCCGTTACAACCGACTTGTGCCA	243.823	26.8386	6
tRNA-Leu-AAG-2-2_F	GAAAGGGGCGACAGTCACTTGGGTGAAACTGAAAGCGGCGACGCACCCTGTGGGT	243.746	19.3536	6
tRNA-Ala-AGC-8-1_F	TCAGTGAACAGTGCAGTGAACCTGTAAGGCAAAGGGAAAGAACTAAGCAGCAGGC	243.51	50.6043	6
tRNA-Ala-TGC-3-2_F	GCCTTTAAGAATAGAGTATAGCAAGGACTTCCAAAAGCAAGTACAGGAAAGGGAG	243.102	37.6204	6
tRNA-Asp-GTC-2-10_F	GCGAGAGAATGGTATGGACATAAGAAGGGAGCTGCAGGGAACACAGTACGGCTTG	242.453	65.6148	6
tRNA-Lys-CTT-2-2_F	AATACACTCCGACTCTGATCTAGAATGAAAAATTGTTGAGATACGGTCATCGGGC	241.885	49.8903	6
tRNA-Leu-CAG-2-1_F	GTCGTTGAAGCATGAGAGGAACTACATCAGACCCCAAAATAGTCTCTCCTAGGAA	240.381	22.2483	6
tRNA-Cys-GCA-8-1_F	CTTGATTGTATTGAGTCACCATAAGTGGACAAGGAAGGAGTTCCTGATAGGTGAA	239.991	46.6929	6
tRNA-Gln-CTG-2-1_F	AGTAGAATGCCTATAACCCAGCATGAGCAATATTTGGGTGAAGCGTACCAAGAGG	239.844	25.1673	6
tRNA-Arg-ACG-2-1_F	CCGTTCAAACTGTATAAGGGTGATCAGCTATCACGGAGAAGGCTTTAGCAAGTCG	239.139	29.4956	6
tRNA-Ser-GCT-4-2_F	GTCACAGCCCCTTGATATTACTCCCTATAGCAATCAGGAAACAGTAACTTACCGG	239.106	31.3548	6
tRNA-Ser-GCT-5-1_F	GACTCACTGGGAGCACTACACAGACGAAGAAATTCAAGTTGTTGATTCTTTGTGT	237.615	16.3978	6
tRNA-Gln-TTG-1-1_F	CCGCCCAGAGCCCTCCTAGCTTGAGGAGACTCGCGGCCGCCTTAAGAAGCCAGCA	237.201	28.0958	6
tRNA-Lys-CTT-11-1_F	GGGCCTTTTCTGCCTTAGCCTCAGAAGTTATGTTGTGTCACCTCTGTTGCATTCT	235.572	20.4041	6
tRNA-Ser-AGA-2-3_F	CACGTCACCTGACACGTCATTTCACCAATCTATCAAAGGGTGAAGTTCCACAGCT	235.263	18.8669	6
tRNA-Asn-GTT-8-1_F	CTAGCGTTTAGTGACAGCTTACCCTCTTATAGAACGAAATTAGGAGCTCAGCCAT	234.828	31.5539	6
tRNA-Pro-AGG-2-4_F	TCTAGGGTGCCTCCTATTCTACTTACAAAGCGAAACGAAAACTCTTACGAGCGAC	234.527	25.953	6
tRNA-Arg-TCG-6-1_F	CGGTGGAGGCCATCCAGGCTCTTGGCATTTTGAACAAAGACTTGGCCAACCAGCT	234.46	25.1779	6
tRNA-Val-AAC-1-1_F	ATTGCGAATTGACACTTACATATCAAGGACTTTACAAAACCCTCTCCAAAGTGGG	234.174	36.67	6
tRNA-Arg-CCG-2-1_F	GAGCGTGATGATGGCATCGCGTAAGGAGAGGGTGTGAGAAGCCGGATCCTGTGGT	233.982	36.4643	6
tRNA-Cys-GCA-9-1_F	CAGAATGTTGAGAGAGAGAGAGAGAGATAGACTATAAAAGCAAGCTTACCAGCAT	233.931	38.2127	6
tRNA-His-GTG-1-5_F	GTTTCTGGGAAATAAGCAAAGGAAGAGCCCCACAAGCAGCGGCCTCTGGTGGCGT	232.272	30.0666	6
tRNA-Arg-CCT-2-1_F	TGGGCACTATGGTTGAACACCTATCAAGGAGCACGTGGGTTTAGCGTCTTACCGC	232.061	22.8206	6
tRNA-Arg-CCT-5-1_F	CACCCGCGATAAGTTATTCTGTCTTTTAATATTCTCAGTAGGGCACGTGGTAACT	232.048	33.6892	6
tRNA-Asn-GTT-9-1_F	GGGAAATTTGTTGAAGGCGCCCTTCCCATAGCGCACAGTAAAAGCAGTAGTTCTT	231.821	7.90439	6
tRNA-Leu-AAG-3-1_F	TAGAGGGCGACATTCTCTACTAGGGAAAATGCGGAAGAACACAGTTGTAATCAAC	231.693	16.6051	6
tRNA-Met-CAT-2-1_F	TGCAAGGGGCTGCAGGCATTTTCTTACAGGAGGTAGCAAGCTTGTCTAAGCAGAG	231.539	23.8129	6
tRNA-Gln-CTG-1-2_F	GGAAATGAAGATATATTCCTTCAGGAAGGCCTGTTAAAAACACGAGCTATTGCGA	231.079	37.8191	6
tRNA-Gly-GCC-2-6_F	TCCGCCTCAACCTCTTACAATCTCAGATAGGATCCCCGCAGAATCTTTAAGCCGC	230.401	34.4118	6
tRNA-Arg-CCT-1-1_F	GGAAAAGGGGACACTCGCTTATGAGGGGAAGGGATGGCACGGCCACGTGCCCCAA	230.065	31.0793	6
tRNA-Leu-AAG-2-1_F	CCCCTTCGCACGCTTCATAACTGAAGGAAAATATGTAAATACCCAGCGGCAAAGA	227.855	17.8147	6
tRNA-Ile-AAT-2-1_F	AAAGCATGCCGTTTGATAGTAGCTTATAATGTGGAAGTAAGGCATCCTGTCATCC	227.02	32.4965	6
tRNA-Thr-CGT-4-1_F	CCAGCCGGTACCACCTCCCCTCCACTGAGAGATTCCACCGGTCCCTGGGCTGTCA	225.162	21.3123	6
tRNA-Ile-TAT-2-3_F	CGCTTCAGTAGCTCATGGCTCTGTAGAGTGCGCATGGCCAAGCAAAGGAAAGCAT	224.999	45.5199	6
tRNA-Tyr-GTA-5-1_F	AGCGCTCCGGTTTTTCTGTGCTGAACCTCAGGGGACGCCGACACACGTACACGTC	224.956	12.3828	6
tRNA-Val-CAC-1-5_F	CCGTCTCAGCCGTGTGTGTCTTCAGGACGATGCCGGCAGGAAAGTAGCCAAGGTG	224.302	13.041	6
tRNA-Gln-TTG-3-2_F	TTCCACGTACTACATTCATGTTATCAAAAATATGTCAGGAGATTACTGTGTTGTT	224.206	24.8474	6
tRNA-Gly-TCC-2-6_F	AGTCATACGCTTTGCTTATCTTATATATAGATATCTAAAACTCCAAACCGGGTAC	223.746	41.1096	6
tRNA-Leu-AAG-1-3_F	AACCCTGGGGATGTTTTATAAGGAAGGAAAAGATGCAGGTGAACCCCCGGAGGAA	222.922	13.6609	6
tRNA-Ile-TAT-2-2_F	CGCCGGATGTTCCTGTGTAGGCTGTGTAAGGAGTGACCGGAAGTAGAAACTGGGT	222.858	42.3902	6
tRNA-Asn-GTT-2-4_F	CGGCTGCCGGCGCCGCGGAAATCTGTACACACCGCAGCGCGGCCTGAGTAACTGG	222.76	33.6147	6
tRNA-Met-CAT-7-1_F	AAGTAGGTGGGAAATACACTTCGACAAAATGGATGTTGCCCAAGCTCAACAGCAA	221.556	5.25144	6
tRNA-Ile-AAT-6-1_F	AATAACGTTCGCCTTTAAACTTCTCAAGAGGTTTAGGGGGGGTTTTAGTAAGCGG	221.004	16.0588	6
tRNA-Asp-GTC-1-1_F	GAAGGATCTTACTGCTCCTTGAAGGGCTGTCTGAGAAAATACACAGCCTAACGAC	220.612	45.7154	6
tRNA-Asp-GTC-2-7_F	GGCAAGAATACTTAAGTTTATTAGAGGTAGTCAAAACTCGCTGACGCAGAGTTCT	220.603	21.9186	6
tRNA-Val-AAC-3-1_F	AAACCTGGATTGTCTCACCCTAGGTGCTTCAATTCTCACTCCCACCAGCAGGGTT	220.157	19.9722	6
tRNA-Gly-TCC-3-1_F	GACTCATCCCAACCAACCTGAGGTATGAAAACCAGGAAAGAGAGCTAGCACCGGA	219.35	21.9582	6
tRNA-Ser-AGA-2-4_F	TCCTGATTTGCATTTTCTCATGTCTATACCGTGAAAAAAAACGTTGTGATTCTGT	218.924	26.4369	6
tRNA-Tyr-GTA-1-1_F	TGCCCAACCTTCCGCAGAGATGGCATCCCCAGCGGGAAGTGAAAGTCGTGTGAAT	218.668	16.9457	6
tRNA-Val-TAC-2-1_F	TGTTAACATGTCTTTATGCAGAATTGCTAAATCCAGAGACAGCCATTCCGCACGC	218.314	23.7976	6
tRNA-Lys-TTT-11-1_F	TACTGAGGGACAACTGAGTATATATCTTTTAAAAGTATAATAATTAAGAGAATGC	216.788	13.8943	6
tRNA-Leu-AAG-1-1_F	GACCCTGGGGATGTTTTATAAGGAAGGAAAAGATGTAGGTGAAGCCCAGAAGGAG	216.584	24.0636	6
tRNA-Ser-GCT-4-1_F	TATTACAGGACTAACTGTGCGGAGGAAGAAAATGACTTTGCCACGCTTAGCATGT	216.578	12.4053	6
tRNA-Gln-CTG-6-1_F	TTTAGAAAGGAAGAACTAGGTCATGAAAGAATTCAGGGAAAATCGCTAAGAACTT	215.258	47.7359	6
tRNA-Lys-CTT-5-1_F	ACCACCCTTAGGCCACTCGGCCCATTTGTAGATATGGAAAAGATCCTATAAGGAA	214.978	52.451	6
tRNA-Gly-CCC-2-1_F	AGAACGTCTGCTTCTATTTCCTCCTAAAATACTGTGGCGGCTGGGCATGTCAACA	214.331	22.7696	6
tRNA-Pro-AGG-1-1_F	ATCGCTCCAAGTACTCCACGGCTGCCACAAAGAAAAGTAAAGGGCCTGCTGCTGT	214.191	15.0361	6
tRNA-Glu-TTC-2-1_F	CGGAAGCCGACCGAGAAGACTCAATTTGTCTAGGCTTGGAGTCGCTATTGCCGTC	212.718	20.377	6
tRNA-Arg-TCT-3-2_F	GTGGAAAGAAAGTGCCTCCCCTGATGTGTTCATCGCGGAGAGGTCGCACGTGTCT	212.369	30.1187	6
tRNA-Thr-TGT-1-1_F	AATCTTTTACTTAAAAGCAGGAATAGATTCAATAGGCAACTTCACTGCACATGTA	212.235	21.5372	6
tRNA-Gly-CCC-1-2_F	CTAAGTCTTTGTGGATACTCTTTTCTGTTATCCTCCAGGCGGTAGTTACGCAGAG	211.795	32.7647	6
tRNA-Arg-ACG-2-2_F	ACTATTTTCTTAGTGATCCTAATGAAGAATAGATAATCGAGAGACCCACAACGAC	211.684	23.266	6
tRNA-Val-CAC-1-6_F	AAACACGGAACTAGGCAGGAAGAACTATTTACTCTGAAAAATAAGCCCTTAGTGG	210.626	20.2165	6
tRNA-Asn-GTT-6-1_F	AGGAAGTTTAGTGAGTGTGCCCTTCCTATATTGCCTATTAGAACTGGTAGTGCTT	209.19	23.9782	6
tRNA-His-GTG-1-9_F	CTAGACGAGAAGGGCAACACTGGGTCAGCTGCTCGTCGTGGCGTCCCGGTAGCTC	208.952	45.2586	6
tRNA-Ala-AGC-15-1_F	CTCCTCTGCAAAACAGGCTCCTGTTTTCTACATAGGATGACCATCAGGATCACAT	208.792	42.6952	6
tRNA-Ser-AGA-1-1_F	AAGAGAGCTAAAGTTCAGTACAGTGACTTATGCTAATGGGCAAAGCATTCTTTGT	208.582	21.3878	6
tRNA-Thr-AGT-1-1_F	CTCTGCAATTCAGCTGACCTGGCCAAGGAAACAAGATCCTAAGCGTCTTTCCGGC	208.525	19.6539	6
tRNA-Ala-AGC-9-1_F	TACCGGCAGGCTCCTGATAACCAGGAAAATGGGTGGGGGGTGGTGTATCCTCAGT	208.416	24.7328	6
tRNA-Arg-CCT-3-1_F	CACCGCGGAGTGATGGAGAAACTGGTCTAAGACAAGCGACAGCGTTTTGTTATCC	207.697	21.4777	6
tRNA-Lys-CTT-7-1_F	GGAACCTTAGCCATGAGATAGCAATGTTGGGAATGAAGTTTTTGGTGTTGCAAAA	206.214	24.4461	6
tRNA-Ala-CGC-3-1_F	TGACTAGAGCTAGCAGACTGAATGAGTATGGACACCAGAAATATGCTTTCGGCTG	206.17	26.8835	6
tRNA-Leu-TAA-3-1_F	TTAGTCGCCTAGTGTTACCCGAGTTGCTTTAAAATAAAACATTGTTTTATCAGTT	205.812	19.8986	6
tRNA-Pro-CGG-1-3_F	ACTACAGCAAGCCTGGCACGACCTCTAAGGCGGTTCGCGGCAACGTCCGCACGTC	204.579	24.8908	6
tRNA-Val-CAC-2-1_F	GGATATCCAGAAAAATTTTCTTCTTCTCCTAGGAGAAAAACTATCAAATGTCAGG	203.989	12.3666	6
tRNA-iMet-CAT-1-4_F	AACTTGACACGCTAGAAAAAAGGTGACTATTAACTCTGGGACCTGTGACTCGCGT	203.151	19.1726	6
tRNA-Val-AAC-4-1_F	GGGGATCAGGGAATATATACTTCCATGTTTCAAGGTAAGGGAGCAGAAAGAGGGT	203.126	15.6231	6
tRNA-Val-AAC-1-2_F	ATAAAATGCGGCCTTGTGTGGTGGCTCATTGTGGTGGGTCAGAAAACGCGTGCAA	203.029	28.4081	6
tRNA-Val-AAC-1-3_F	ATAAAATGCGGCCTTGTGTGGTGGCTCATTGTGGTGGGCCAGAAAACGCGTGCAA	202.806	15.5447	6
tRNA-iMet-CAT-1-1_F	AGGACAACGACTACGTAGTGTTCTATAACAATCATGAGAAATTTTAGTTCTAGAT	201.47	20.9998	6
tRNA-Tyr-GTA-7-1_F	ACTTGGCTTCCTCCATTTGCAGAAAGTCCAGTGACCCAGCCTTAACAGTGTGCAT	201.166	24.7639	6
tRNA-Pro-AGG-2-8_F	CCGCCCCCAGGATGCTAGGACGCCCACAAAGATAACCTTAATGCGTAAATCGTGT	200.851	39.4501	6
tRNA-Val-AAC-5-1_F	AAATTTAAAGTTCATTTTAACTAATTCAAAACTGAAAAACACTCTCACTAAGCGA	200.447	24.7234	6
tRNA-Phe-GAA-3-1_F	ACAAATGGCAGTTTCTGTATTTTGAAGAAATGACAAAAGCAGTAGGATCACGGTG	200.379	17.9183	6
tRNA-Pro-TGG-3-3_F	TGGAACCGCGGGTGTGGACCTCCAAGTACAGACGTCAGAGAACGTTTGTCGTCCT	199.742	16.1263	6
tRNA-Arg-CCG-1-3_F	ACAGCATAGGCTATAGAAAGCTTTATGAGAATAGCTGGGAGCCATACAGCCGCAG	198.821	37.3234	6
tRNA-Ile-AAT-5-3_F	AAAAACAACAAACATTTTGCTTTTTTAAAATTGAAAGAACAACTGTTTTCCGGGT	198.011	32.8713	6
tRNA-Gln-CTG-1-3_F	AGTAGAAGACAAGAGAGACCCCAGGTGGATCGAGTATCCATTTTTTGTTAAGTAG	197.952	20.5416	6
tRNA-Asn-GTT-2-6_F	GTCAGCAGGCCCCACATCCTTTGTAAGGTCTCCCAGGGCGCCGGAGCGCAGTGTC	197.699	42.8569	6
tRNA-Pro-TGG-3-4_F	CGGAAGGACGTGTCAAAAAACAACAACAACAACAACAAAACAGAGGGGAAGCGGC	197.498	14.7304	6
tRNA-Leu-TAA-2-1_F	GTGCAAATGCCTTTGTTGTTATAAAAAAATGATTGCCTTGAAACTTGCCCCAGTC	197.277	22.4103	6
tRNA-Arg-CCG-1-1_F	CAACGTTTCCTCACTACACTTCAGTCTTGATGTGTGCAAATTAGCACCCGCGTGC	196.965	28.4796	6
tRNA-Ile-AAT-7-1_F	GAATAACGTTCGCCTTTAAACTTCTCAAGAGAGGTAGGGTCCGTTCCGCCGGCGG	196.815	23.7069	6
tRNA-Pro-CGG-1-2_F	TTGTGCCGGATTGGTGGCAGGTGTCTGAAATGTCAGCGGAAATACACGCACGGGA	195.623	14.9598	6
tRNA-Lys-TTT-3-1_F	GAAAAAAAGGTAGCAACCTATATGGAGTGAACAGAAAGAGCTTTTCTTCGGGAGC	195.235	25.5446	6
tRNA-Cys-GCA-4-1_F	CAGCTGCAACAATGCTTAGCACCCAAGGAGCCGCCTCCAGGCGCTGTAGAGGCGC	194.946	27.9236	6
tRNA-Gln-TTG-2-1_F	ATTATCAAGGAGGTATTTAACCACGACTATACTTACCTACTGTACCCTTGTGGTT	193.707	16.9524	6
tRNA-Gly-GCC-4-1_F	GGGTGGCTGGTGGCGAGCTCTGCTGTGACAGCTTCCATTGGCATTTGCCATCAGT	193.08	50.6861	6
tRNA-Asn-GTT-27-1_F	CTAGCGTTTAGTGACAGCTTACCCTCTTTTAGAACGAAATTAGGAGCTCAGCCAT	192.246	32.8897	6
tRNA-Ser-AGA-4-1_F	AGTTCTGTCATGTCTGTAGTTGTGCTGTCATGTCTGTAGTCATGCTGTCATGTCT	192.074	39.8446	6
tRNA-Thr-CGT-1-1_F	CTCATTTTGTCAAAGTAAAATGAGATAGATTCACCTCTAAAGAGTGCTTCCGCGT	190.534	21.5656	6
tRNA-Val-CAC-1-2_F	ATAAAATACCGCCGTGTGTCGTGACTAATTATGATGGCAGAAAAGCATCAAGCCG	190.092	14.8602	6
tRNA-Ala-TGC-7-1_F	TCTCAGAAAATGAAAGTTACCTCCTGAAAATTATTACAAATGGGTGTTATAGTAA	189.286	44.0973	6
tRNA-Ser-CGA-1-1_F	GGAGGCGGGCGTGTTGATAGGCAGCTATAGTTGCACAGGGCCGACAGCGCACGCG	187.46	15.4467	6
tRNA-Lys-TTT-6-1_F	ACCGTGATAATCATTGATCCTATTTGTAGAACTGTATGAAACAGTTCCCTAAGGA	186.493	24.5635	6
tRNA-Thr-CGT-3-1_F	GTCACCTAATTAAGTGCAATTCGGTCATAAAAGAAGCCACAGAATCAGCACGGCT	186.193	18.2774	6
tRNA-Gly-GCC-5-1_F	TGACAGACACAGCCCCTTGCCAAAAGCCCTGCAGATGCTCTACCAAACAGCTGGA	185.28	34.228	6
tRNA-Lys-CTT-3-1_F	AGGGAAGTTCGGGAGAGCTCCAACAGAGGTGTGGGAAACCATTTTCCTCATAGCC	185.124	66.5625	6
tRNA-Gln-TTG-3-1_F	AGACATGCTCTGTAATCAGTATTTTTATAAATTCATGAAATTGGTGGCGGAAGGC	184.181	29.6603	6
tRNA-Arg-TCG-4-1_F	TGGGGGGAAGCTCGTTTTATTTTCTAAGTATTGCAGCAACAACGGAACTGCGGGG	183.828	25.6913	6
tRNA-Ala-AGC-24-1_F	GAACGATATTTGTGTCCCAGTTATAAAAATAGGCAGAAAAGACAAAGGTGGTGTG	181.226	28.1961	6
tRNA-Pro-TGG-1-1_F	GCTACAACTAAAAAAATAAATGAACACTCTTAAAGAATAGAATCTCTCCAGTTCT	181.203	52.6463	6
tRNA-His-GTG-1-7_F	TATGACTGTTGAAGAGGATAATCAGAAGCCAACCCCTACGGGTCCCCGGTAGCTC	181.116	40.106	6
tRNA-His-GTG-1-8_F	TTTCAACAGAGAAGAGTTCAGGCGACAAGCCGAGGTCCTGTGTCCCTAGTAGCTC	180.67	31.2926	6
tRNA-Ile-AAT-8-1_F	AAAAATATCAACGAATTTATATATGGTTTCCTTTAAAACAGCAGCGCATTCGTGT	179.622	24.4999	6
tRNA-His-GTG-1-4_F	ATTGACGTCAAAAGGGCTAGAGCAAGCTCCGCCATCGCGGCTTAGCCTGTGGCTC	179.579	12.7684	6
tRNA-Asn-GTT-1-1_F	TGCTGAGCATTTTTTCTTCAGTGAAGTGACTTGGCAGCCAAAATCGCCAACGCCC	179.563	26.7903	6
tRNA-Phe-GAA-6-1_F	TACAAATGACGTTTTTATATTTTGAAGAAATGACTAAGGGTGTGTGCTTAGAGTA	178.613	12.2956	6
tRNA-His-GTG-1-3_F	ATTGACGTCAAAAGGGCTAGAGCAAGCTCCGCCATCGCGGTTTAGCCTGTGGCTC	175.818	18.9781	6
tRNA-Asn-GTT-5-1_F	GAGGAAGTTCAGTGAGTGCGCCCTTCCTAGATGCCCAGTAGAGTTGGAAGCGCTT	174.311	42.6198	6
tRNA-Ala-AGC-13-1_F	GAAATCCCCTGTGTTCCAGGACACCCACTAAAGATCAAGAAAGCTCCCCTGACGT	174.222	30.836	6
tRNA-Gln-CTG-1-1_F	TCATCTGAATCGCTTTCTGCTGCCTGAATTTCTAGAATAAAACAGCAGGGAGGAG	173.684	22.237	6
tRNA-Lys-TTT-4-1_F	CTGAAATCATGAGCCTTATTAGCACTTCTTAGTGAGTTAGAGCCCAGTGTAGAGA	173.614	23.3389	6
tRNA-Ser-CGA-4-1_F	CCGGATTGCAGTGCGGACCCCTTCTGTAAGCGCGCGATAAAGCGCGGTTTTGGAA	172.771	10.5693	6
tRNA-Gly-GCC-1-1_F	CGGCGGCTGGTGGCGAGTTCCGCTGTGCCAGCTTCCGTTGGCGTTTGCCATCGGT	170.182	28.0449	6
tRNA-Ile-AAT-1-1_F	AATAACGCTCCCCTTTAAACTCCTCAAGAGAGGTAGGGTCCGTTCCCCCCGGCGG	169.402	16.1498	6
tRNA-Asn-GTT-11-1_F	AGGAAGTTTAGTGAGTGCGCCCTTCCTATATGGCCCAGTGGAGTTAGCAGTGCTT	168.764	37.368	6
tRNA-Lys-TTT-5-1_F	CGGCCACGTGGCCTATTTTCCTGTGGATAGACTAAGCAAACGCTTTTCTTCAGGG	167.889	15.1234	6
tRNA-Pro-TGG-3-1_F	AATCGAGCCATGAAGAACACAATCATGAAAAGATTCAGCGAGCAACTAGACAGCC	167.26	7.32686	6
tRNA-Asn-GTT-4-1_F	GAGTTAGTTCAGTGAGTGGGCCCTTCCCATATCACCAGTAGAAGCGGAAGCGCTT	166.805	37.1167	6
tRNA-Phe-GAA-1-4_F	ACCCGGGGCGGCAAAACGACCAGGAGGATAAAAGAGCATCGCAGTCGTAACGGCT	166.763	20.4008	6
tRNA-iMet-CAT-1-8_F	TGCAGGGAGATGACTCCTGTGGTCATGATCTGACTCAGGCTCCCCCCTTATAGCC	166.604	11.094	6
tRNA-Phe-GAA-1-5_F	CCAGTTGGACGCAAAGCGCTCAGTGATAGTTTACTCAGGAGACAACCCAGAACGT	165.204	12.6183	6
tRNA-Cys-GCA-14-1_F	AATGTCTGATCAGAAAACACTACATTTAAGACGCAGTCTTCCTTTTTTTGGTAGA	164.197	15.2842	6
tRNA-Gln-CTG-5-1_F	CCTAAAGTGGAGAAATAGGTCACCTATGACTTTAGGAAATGCTAGTTCAGCTTCA	164.141	16.8257	6
tRNA-Ala-AGC-13-2_F	GAAATCCCCTGTGTTCCAGGACACCCACTAAGGATCAATAAAGCTCCCCTGACGT	164.037	25.0746	6
tRNA-Gln-TTG-4-1_F	TTCTCCATGATGTGATTATTTCACATAGCATGCCTGTATTAAAACATTTTGGATT	162.027	13.8992	6
tRNA-Ala-AGC-6-1_F	CAGACTCAGACAATAATAGTCATCAAAATATTCTCTAAAAGGCAAGTCTTCCAGA	161.637	9.24129	6
tRNA-Leu-AAG-4-1_F	GAATAATCTTGTGTCTTTTAAATCATTAAGATGAGTCCTAATACTGGACTAGCGT	161.499	9.04645	6
tRNA-Asp-GTC-2-11_F	ACGCAGAGTGTAAAGTCTCAGATCAAGGATTCGGAGAAAGGTCTCTACAGGTCCC	160.426	17.1029	6
tRNA-Ala-AGC-7-1_F	AGCAAAGAGAAAGATTAAATTATAATGTTTAGAACAAAAAAAAGGCTATTGCAAC	159.941	26.3076	6
tRNA-Ile-TAT-1-1_F	AGGTCACGTGGCTATGAACCACTGAAGAAGACCCCGGCGCAGGGGTGCGGCCGGA	159.615	18.1948	6
tRNA-Pro-AGG-2-1_F	CAGGACTAAATAGCTATGTGTTCCTTTCTGATGACAGTAAGGTGGAGTTTGTGTC	158.624	14.4776	6
tRNA-His-GTG-1-1_F	TCCTATTTCAAGAGGCATTAAATCCAGCTGTAGCGCGCCGCCTGGTTAGTGGCTC	157.902	17.509	6
tRNA-Met-CAT-1-1_F	GCAGCAGACCAGCTGTATAGCCTCAGAATGATCCGTCCGGAAACCCTTACTAGGT	156.756	11.6374	6
tRNA-Arg-ACG-2-3_F	TGATAGATAATCGACAGACGCAGACTGAGTGGCCAGTAGTCAAAAGCGCAACCGA	156.272	22.4382	6
tRNA-Pro-AGG-2-3_F	GTGGCTGCTGCTGATGTGGCAGGGAGAGCACATCTGGCAAGAGATAACTACCAGT	155.548	24.5496	6
tRNA-Ser-CGA-2-1_F	ATGCAGGGCCCTATGCGTATGTGTTTTTGATGCATAAATAGTAACCATTTAGAGG	154.317	15.7355	6
tRNA-Cys-GCA-2-1_F	TTTTTCACTATGCAAAAGGAAAAACCTATAACATTTTAAAACTACAAGCAGTGGT	153.752	16.6909	6
tRNA-Ala-TGC-1-1_F	CAGAAAAAGAAAGTTACCTCCTGGAAATTATTACAAGAAGGATTTTTTTCAGGAA	153.042	22.9251	6
tRNA-Phe-GAA-1-6_F	CGCAGGGAAGGCGCAGCGCGGGACGGAGTCCCGGCGAGAGCGACTCTGCCGCCCA	151.63	18.0024	6
tRNA-Arg-TCT-5-1_F	TATGAATAGTCAAATTAATTAGCAACCTCAGGACAAAACGGGGGGAGCTCAAGCA	151.493	20.3542	6
tRNA-Asp-GTC-3-1_F	ATGTATAAATGCCATTTCAATTGAGTTTCTTTTCACGATTTTTTTTGTTAAGTCT	147.951	37.6573	6
tRNA-Trp-CCA-1-1_F	AAAAGTCCGCCCGTTATTGCTGCTCAACAGACCCATCAAGTCACGCTGTTGGACA	144.858	14.6585	6
tRNA-Gln-CTG-7-1_F	GGAACTATTGATACTTATTAGGAATCCACACACCTGCAGAAAACTTGCATTGTGA	142.85	26.4052	6
tRNA-Val-TAC-4-1_F	CTGAAACAGAAAAATTTAATTCTCCCTTAACGAAGGAAGCCAACGCAGCACACAG	142.745	22.5303	6
tRNA-Tyr-GTA-5-2_F	AAAAATGACACAATGTTATGGAGACAAGGCGGCACCCGGGAAGCTGTGCCCGCTC	142.344	8.26323	6
tRNA-Glu-TTC-4-2_F	GGCGTCTGTCCTAAGATCTTTTCTCAGAAGGTGCTGCCCACAGTGTCACCAGCCC	141.745	21.5573	6
tRNA-Trp-CCA-5-1_F	AGGGAAAAAGAACTCTTTAGGGTCCATCTAAAGCACAAAAAAGTTAGGTTTCCAA	141.039	13.7333	6
tRNA-Gln-CTG-4-2_F	GGAACTATTGCTACTTATTAGGAATTCAGACGCTTCTGGCAAATTCGCATTGTGA	140.771	13.4889	6
tRNA-Arg-ACG-1-3_F	AAACCCTGCAGTATAACCTTGAAGTACCATCACGGAGAGAAACAGTGCCATCTCA	139.126	21.4899	6
tRNA-Ala-TGC-5-1_F	TCTCAGGAAATGAAAGTTACCTCCTGAAAATTATTACAAAGAGACCTTATAGTGA	137.431	10.9082	6
tRNA-iMet-CAT-1-5_F	CTGAAAGGTGATTTTGATGATTGAAATTAAGATCAGTGGTCTTCAGAAACCGCTT	136.32	14.4514	6
tRNA-Phe-GAA-1-2_F	TAAAAAACATAAGTAATAAATTCATTAAGCCTTATTTTTAAGTGGCGTGGGCGGA	134.771	12.0182	6
tRNA-Ala-AGC-16-1_F	GAAATTACCTGTGTTCCAGGCCACCCACTAAGGATAAACAAAGCTTCCCTGATAT	134.329	20.0531	6
tRNA-Val-CAC-1-4_F	ATAAAATACCGCCCTGTGTGGTGGCTCATTGTGATGGCACAGGTATCCCATGCAG	134.241	17.4128	6
tRNA-Glu-CTC-1-2_F	CTGGGGCCAGAGGCGCTGGGGCCAGGAGGCGCAAGCCGGGCCCTGAAGCCGCCTC	133.215	18.1653	6
tRNA-Lys-CTT-4-1_F	TCTACTATTCTCATGCCACCCCGCCAATTACTAGACATAAAACGTTCCCAGGGAA	131.381	14.8552	6
tRNA-Pro-CGG-2-1_F	TAAATAATTTGGGAATAAATCCTACAGTAAATATAAGCAAAAGCCATTTCTAAGT	130.559	23.8564	6
tRNA-Thr-TGT-6-1_F	GCGCGGCGCCGGCGACAGCGTCAACTGCTTTTGTGTCAAAAGGAAACCAACAGCC	128.253	3.38581	6
tRNA-Ala-AGC-11-1_F	GAATTACTTCCAGATATCAAAGAGGGTAAAGGATATAAGAGACGTTTTCCCACAC	127.717	29.9106	6
tRNA-His-GTG-1-2_F	ATTGACGTCAAAACTGCTAGAGCAAGGTCAAGCATCACCGCTTGCCTTGTGGCCC	124.218	14.9561	6
tRNA-Thr-TGT-2-1_F	ATAAACCAATGTTGTTGGTAAGATCTGTGAATTCCTGAAAACAACGCCTCACGTG	121.09	6.25433	6
tRNA-Ala-TGC-6-1_F	TCTCAGAAAATGAAAGTTACCTCCTGAAAATTATTACAAAACAGTCTTTCAGGAG	120.446	18.5159	6
tRNA-Ala-AGC-3-1_F	TGAGAAATACTGATTATAAATCATGAAAGAAATGCAAAGCAACCTGTCTGTGGTT	118.346	10.8283	6
tRNA-Lys-CTT-2-1_F	ACAACCGCTCCGTCAGTGGAAAATGATTCCATATAAGAAGACGCCAGTAATCAGT	115.941	34.1792	6
tRNA-Ala-TGC-2-1_F	ATCGAATACAGTATATTTTTAAAAACTTTTTTTGGAACAACAAGGGTCTATGTGT	109.713	18.4234	6
tRNA-Thr-AGT-5-1_F	ACTTACTGTCACCCACTAAGAGTTGATTTATCTTGAGGAACACCTGTTTTACGCC	109.627	6.68312	6
tRNA-Phe-GAA-1-3_F	GGTTTTTTTTTTTCTTTTAAATTTCCTTGACAGGGCGGGACTGTCTCATGTCTTC	106.38	27.5788	6
tRNA-Asp-GTC-2-9_F	GGGAAAGCTACGTTTACCTTAAAACAGTCTCTTGAAGAACCTGTTTTATGGGCGG	105.088	10.4884	6
tRNA-Tyr-GTA-9-1_F	CAATTTAGATGAATAGCCAGAGAATAATGCTGAGTTTAAAAAGCCAGTCCTGCCC	104.992	11.7079	6
tRNA-Cys-GCA-19-1_F	AGTCAGGGTGTGGCCATACAGGTTTATAGTTCTTATTGGAGACAGGCAATTACAT	104.936	24.2365	6
tRNA-Lys-CTT-2-3_F	CACCTCTGAGGGTAACCTCCATCTTCAGAGACAAAGTTAGAATACAGACATGGCC	104.295	18.2962	6
tRNA-Phe-GAA-4-1_F	ACAAATTGCAGTTTTTATATTTTGAAGAAATGACCAACGGGACAGCTCCAGAGTA	102.407	12.4058	6
tRNA-Ala-AGC-14-1_F	GAAATCACCTGTGTTCCAGGCCACCCACTAAGGATAAACAAAGCTTCCCTGATAT	101.467	15.7967	6
tRNA-Phe-GAA-1-1_F	CCTACAAATGAGTTTTTATATTTTGAAGAAACACCTAAAACAACAAATTCGGGAA	96.0272	24.6531	6
tRNA-Pro-TGG-3-5_F	CACCAGAAAAAGGAAAAAAAAAAAAAAAAAAAGAAAAAAGAAAAAAGGAAGCGGC	90.5582	10.1845	6
tRNA-Ile-AAT-9-1_F	AGGGTCTAGATTAATGGGGAGGGGGAGTGGTGTGGGGGAAGAGACCCAAAATGTT	88.5513	10.2973	6
tRNA-Arg-TCT-3-1_F	TCGCTAAGAGGGCGGTTTCAGGCAGAGGTGAGCGGGGCGGCCGGGTTCCGCAGCC	87.3853	8.04667	6
tRNA-Ala-AGC-12-1_F	AAATCCCCTGTGTTCCAGGCCACCCACTAAGGATCAATAAAGCTCCCCTGATGTG	82.8694	12.9158	6
tRNA-Ile-AAT-3-1_F	ATGAGTGTCGAGATTAAGGGCGGGGGGTGGGGGGGGAAGAGCTGCACCCAGCGTC	78.183	12.5456	6
tRNA-Ala-AGC-12-3_F	GAAATCACCTGTGTTCCAGGCCACCCGCTAACAATAAATAATGCTCCCCTGATGT	77.1034	20.5234	6
tRNA-Val-CAC-6-1_F	AGCGGCGGGGTGGGGATGGGGGCGGGGGGGATGTGGGTAACCCTTTCCCACAGTT	64.3632	7.99674	6
tRNA-Trp-CCA-3-3_F	GGCCTCCAGGGCGCACAGTGGTCATGGGGAGACCTGAGCTGCCGAGTGGCCGGCC	64.0209	3.64337	6
tRNA-Gly-TCC-4-1_F	GCGGCGCGCTGGTGGGAGCCCCGGGCCGGCGCGGCGGGGCTGCCCGCGCCGTGCG	50.6838	9.07127	6
tRNA-Tyr-GTA-8-1_F	GAAACTTTCAGGACACATTATTTTAGGAATTCTAGAAGATGAAGGGCTAGGGGTC	38.3735	3.73561	6
tRNA-Leu-CAG-1-1_F	GCAGGCGTTCGCGCCGGGTCCCAGCCATGCCAGCGGCGAAGCGCCCCGGCGCGCC	18.4757	3.27263	6
tRNA-Leu-CAG-1-4_F	GCAGGCGTTCGCGCCGGGTCCCAGCCATGCCAGCGGCGACGCGCCCCGGCGCGCC	15.912	2.14526	6
	sequences above correspond to 5' UCE sequence, in all cases followed by - GGCTCTGTGGCGCAATGGATAGCGCATTGGACTTCAAATTCAAAGGTTGTGGGTTCGAGTCCCACCAGAGTCGGTCCTTTTTTT
	ArgUGA (bold), 3' trailer (italics underlined)
	Highlighted row is original 55 bp 5' UCE sequence
	*Average normalized suppression ratio = (PTC-NanoLuciferase luminescence [+ACE-tRNA]/Firefly luminescence)/(PTC-Nanoluciferase luminescence [no ACE-tRNA]/Firefly luminescence)

## Sheet: (3) 850bp 5'UCE ArgUGA HBE
5' UCE Name	Average Normalized Suppression Ratio	S.E.M.	Sequence (850 bp 5' leader)
tRNA-Leu-CAG-1-6	278.514	39.3127	TTTTCCTCCGCCGTCTTCTCTTCCACCCCGCTCTCTTCATGTCCCGTAGCTCCCAGCTCCGCAGCTGTTCGAGACTCCGCACTGGATCCGCCGGGTGTCGGATTCAGCAACAGTGATTGGTGCGGAGGATCCGAGGGAGACGGGCCGACACAGGGTCTACCTTGACATGGCTCGACCCCTCTACAGAAGCAGAGGGGCGCTCGAAGAGTCGCCAGGGAAAATGGAGCCTTAAGGATTAGTTTGGGTAGTGAGGAAAGAGGAAAGAGCTGTCGGAGCCTGTTTCATTTTTCCCGCTTTGCGACAAGGTCTAGAGAGAGTTACAATTTTATTTGAAACAGTAAATAGACACATTAATGTGACCTGATAGCGTGCACCATCAGTATATGATAAAATTAGGAG…
tRNA-Leu-CAG-2-1	305.674	23.272	AACCTTATAGAGCGTCCTCCTTCCAACAATAATTCTCCAAACCCCGCCCCCTACTCCGCCAGTGCCCCATTCACAGCCCGAAACATCCGACCGGTATTAGTAATAGTTCATAATACCACCACTTGAGGCTCAGAGCCTGGGCAGGCAGCTAGAATTTAGCAACGTTATTTCGTTTTCATTGTGTTTATTTCTGTTGATGGTAAGGGAAACTGATTTTCCATTTAAATTATCTGTGTATTCAGTTGAAAGCGCCAGTTTGACCACAGCAGTGAGTCTCGCTGCACCGGATGGGTTTGGTTGTGGATAACCTAAGCTGCAGGCCGGACTCGGAACTGCCCGGGACACCGCCTCTGGGTTCTGAGTCCCGAGCGTCGTTGAAGCATGAGAGGAACTACATCA…
tRNA-Leu-CAG-2-2	345.204	12.219	GGGCTTTACCTAGATTGGGCGCCAGCCCACGGAAATGTCTGCGAATCAGTGCAGGTATACGGACTTGATTGCATTGTGCACAAGGGAAATGCAAGGTTGCTTGCAGATTTCAGGAATCAAAGCTGACATGATAGTACATGTATGAATGCAGAATGAATACAGGCTGGAGGCACGAATGCATGTGTATTGAAGTAACAGTCTTCGGTCTCGGCCTTCTCTAGTAGGCCTTGCGCACCCTCTGGCGTCGCCTAGGTGCATCGCGCTGACCTTCCTTGTCCCATCTCTCCACGCCCATTGGAGCAAGTGAGTGTATCTCGCTCCACCCAACGCCGGGCGGACAACTAGGAGTGGGTCTTCGCTGCCCACTACGCATGCGCATATTGCAGAACTTGTGAAGAG…
tRNA-Glu-CTC-1-6	379.855	14.4303	AATGAATTTATTACTTATGTTTTTTATTTACTATTAGGTATTTATTAAAAAAAAAACCCACAATGACAGGTACTCCGAAGGAACCAAAGACAAATTAAAAAATTATTTCGTTCTTCAAATGGCTCACCACTTTATGCAAAGAAAAGCAAGAAGACAATTACAAATTGATGCTACAATTTATTCTCGGTTGAATGCACACATCGAAACAGAGCACGTTCCATCATCCAGTTACGAACTTCCCAAATTACTCTTATGGCATTGCCACGCCCTCTGCCGTCCAGATTTTATTGGTTGGTGCAAAACAGGAGGTCAGTGAATACGAGAGCATGACCGTGCACTAACTCGTCGGAAAAGTAGAAGTCAACTGTGTGCGTATGTGTTGAGTTCTCGCTTCATAAA…
tRNA-Glu-CTC-2-1	307.212	9.1583	GAGGCTAAGTGAGAAGCGCTCTGCTTCCGAGTGTCAGGATGGCCGAGTGGTCTAAGGCGCCAGACTCAAGGTAAGCACCTTGCCTGCGGGCTTTCTGGTCTCCGGATGGAGGCGTGGGTTCGAATCCCACTTCTGACACATTCGTTTTATTAGCATTTTATTCCCCGGAAGAAACCCCAGAATTTTCCCGGAGTCCGTTGGTATTTTATTGTCTTCTCCAGGAAGAAGGTTACAACTAGACTACTCATCTTTGCTGCCCGGTTTTCCCTGTCTGCCGCAGCAAGGGGGCTACCTACCAAGGGGAGGGAAGCAGTCTGCATATTCCCAAATGTTGCGAGAAAACCGCATCCAATCATGTTTCTATAGGAGATACGTCACAGGATATTTATTTAGTATAGC…
tRNA-Glu-TTC-1-1	304.516	22.5868	TTCGCTGCTGATTGTGGGCGGACACTGGGGTGGGCACGTGCCTCCCACTGCTGGCTTGGGGCTGGACTCACAGGTGGCCATCCTCCTATCAGGGCGAGGCCATGGGCTCTGCAAATAGGGTTGGATGAAGACAGCAAATCTTTAGCAAAGCATCCTTAACTTGCTGCCCTGACCTTCTGCCCTAACTCCAGCTCTTGGGGAGACCGCCAGGAAAGGGGATTCTGGCTTCTGTGGGGAAGTGGCTTGTCCCACCAGGGCTAAGTCGAGAGACTGGGTTCATGCAGCGAGTCTGGCACGGCTGCAGTCATACGAGTTTCTACAGGGACAGCAGGAGCTCAGTGCTGCGCAGTGGTAGTTGGGAGGCGCTGGCGGTGAAGCTGACGCATGTCACGTATACAG…
tRNA-Glu-TTC-2-1	252.963	20.4352	CACCCTGTCGGCGGACACCGGCCAGTGCAGCGTGGCCTCCACTGCGCGGTGTTATGACGCCCCGTGGTCCTCACTTCTTCACCAGCCTCTAACATTCAAACCCCAGTTCTTTTGGACTTTGCAGGAGTTTTGTGAGGAATTGTGAACAATGACTCATCCAATCTAGTGTCTACATTGGTGTCGACATGGTACCTAGCACCAGGAGACTGGATGAGATCACGAAAGACGCGAGAGTAGATTGAAGAAAGATTCAAGGGCCCCTGCAAGGAGAGAAACAGTAGAATGCGAACCTGAACGGTTTAAACCGCTGCAGACTCCGCGCAGGCGCAGGAGCAGGTTTGACGCCTACGGATGAACGCGATGGAGTGGGCGGAAGCCGACCGAGAAGACTCAATTTGT…
tRNA-Glu-TTC-2-2	390.457	23.915	AACTCAGCCCCGGAGCCAGGCCCGCGCGGCTCGGTTCTTCAGCCCCTCTATTTTCAACCATTCAAACCGTGCTCTTCCCAAATCGCACGGAGGAGCTTTCTGGAAACTGAGGCCGGGCTGCAGTTTCCTAGGGACCAGGGCCTGAGGAGGTCTGGTGCCGCCTCCCGCGAGCCGGGGGGCGAGGGGCTGGGGGCCTCCAGGCACAGCGCTGCTGAAGAACTGGGTAGTGCCAGCAGCCACAGCGCCCAGCCCTGCCTCCGCCTTTCGAGAAGGAGCACACCTCTATCAACAAGCGGTCAGCACCGAAAGCCCGCGCAGGCGCAGGCGCAGACAGGGATTTGTTGTCGGAGGCGTGGCAGAAGGCGGAAAGCAAGGGCAGGCGGAAATGATTCAATTGGT…
tRNA-Gln-CTG-1-1	189.419	17.3287	CCAGTGCCAGGCTGTCCAGTTTTCAGGCAAGTCAACTTTCTAGCTCATCATCTTTCTGTATGGCCATTATGATATTTCTTTGGAATAAAAATTGCTTACCAGGATAAAGGGCAGGTCTTTGTCTCTCTCATTTACCACTGTATCCCCAGTGTCACAATAATGTCTGGTATGTAGCGGATGCTCAATGAATGTTGGTGAAGGAATTAATAAATGAATGCTATAAAGGCTTTTATCAAAAGTAAGTACGACTTAGAGAATATAGTGAAAAGTCAATTAATCCAGCTTTGCCAATAACATACAAAATCAATATGCATGTGGATTTGGAATTTTTCATTGGCTTTACTGATCTTTACGATGAGTGTCTTATTAGTCATCTGAATCGCTTTCTGCTGCCTGAAT…
tRNA-Gln-CTG-1-2	143.06	13.0335	ACGAAATGGAACTTTCAAAAGTGTTCCTAGCGTTAGGAGCAAAGAACGCCGGACAAACGCTCGGGAGGCGGCGAGCCTCGCGGTTCTTCCAACAACGCAATCTGTCAGCGCGGCTAGGTTGGTGCCCTCTCCCCCTGTATCGGGGCAGCCCGGCTTAGGGCCGCAGAACCGAGGCTGGGGAGCCCCGCAGGCTGTTGCTAAGAGTCCAGGGGAGGCACGGACTTACCTTATCTGCCCCTGGAAACAGATTTGCTCTTGGATCTTGCACGAAGAGCCCTGTGAGAAACGAAAAGGGAACTTGTGTGATGGCGGCAGATAACGAACATTAGGGTAGAAACTTAGGTTCTTAAAGGGAAGACAGCTTGAGTTCGGAAATGAAGATATATTCCTTCAGGAAGG…
tRNA-Gln-CTG-1-3	172.144	18.9506	TGGTTACAACTGAGGGGCAGTGCCAAGATACTCGGAGGTTGTTCTAGAGGCATCTGTAGGTATCGTACAATGAATAAATAAGACTGTAGAAAGTAGATAGTATATTTTTTCTTTTCTCTCTTTTCTCCCTTTCAAACCGTGAGACTAAAATTCAATTCACCTTTTCGTGGGCTGGAAACGAAAGAAAATAAAAATCTCCAGGAATAACCATATTCCCAGATCAGTATACTGCCCTGCCCCGAAGGATGGAAAGAAATCTGGGAGAAAGGCGCGGTGGAAACAGTGTGTGAGCCCTACCCCTCCCATCCCTGCGTTTGGCCATCCAAAACAAAAAAACTGCCCCTGCAAAATTACTTTAAATCAATTAGTAAGTAGAAGACAAGAGAGACCCCAGGTGGA…
tRNA-Gln-CTG-1-5	259.185	6.85307	AATACAGCAAACGACGGTGGAGGGTAATAAACATACTTTAAAACAGTACAAACGCGAGCCGTATTATCGAATTTACATTTTCTGGTAGCCACATTACAAAGAATAAAAAGCAAGCGAAATTAATTTCACGGATCTATTTTACTTACCCTAATATACCAAAATCTTATTTTAACATATAATCAACATTCTAAAAATATTAATGAAATTTTAAGTCTTTTTGTTTGTACAAAGCCTTCCTTCAAAAGAAGATGTGTATTTAGAAGCTGGCAATACATCTGAATTCATATATTTCAAGTGCTCGATAACGGTGTCTACCATATCCAACAGCAGACTTTGTTTTGTTTTCGTTTTAAGTGACGGGTGTGGAAGACACGCAAAATAGAATGTCCAGTAATGTAC…
tRNA-Gln-CTG-2-1	251.314	13.4474	AATATCCCGTGTCTGAAATTGAGTAGAGTTGCAGATAAGACATGAGTTCTCCAAGACTTAATTTCCCCGTTTTTATGGGGGACTAGAAGCGTCCACTTAATCTAGCTTTTAAGCATTAAATTGCAGAAAGCATAGAAGAAGTTCGGTCCAGTTCAGGTACGTATAAAAGTCGCTCAATTTTTCTTAATGAAGAAAGCAAGGCTCAGGACCACCAAGTTTCTGAGTTAATTGAGGGTTAGGGGAAAGGGAGACTTTATGGATCAATGTAATCGGCAAAAATAAATAAATAGATCCCCCAGGGTTTTCTTTGAAAGGGTGTTCTGAGTGGGCATAAACTAAGGATTTTTGCTTTGATACATTAAATGCGTTTAGTAGAATGCCTATAACCCAGCATGAGCA…
tRNA-Gln-CTG-5-1	239.278	16.5855	TCTCACAGCGTGGTTGTGAGCCTCACAGGTAAGGTAACAATAGAAAACACTTGTCACAAAAACTGGCACACGGTAACCTGGCATACTGTGTGCCTGGCACCTGGCACACAGTCTTGTTTAACAATCTCACTTGTCTACCATTGATGAAATAGAGGCCGAGGCCCGGGGCGCCAAGCTCCTAAAGCACTTGAAAGGAGTGGTTTAGGATTAGAGGACTCCTGACAGTTGGAAGTCAACGTTTTCCATTAAGACTGTGGTGTAAAAGGTGTTGAATGTAGGCATGTGGCAGGTAAGCGTCTTCTTGACTTAATCCTCCAAGAGGAAAAGCAGAATGCACCCATCACCCAAACTATGGGGCGGAGGGAAGGAACCTAAAGTGGAGAAATAGGTCACCTATGA…
tRNA-Gln-CTG-6-1	243.763	20.3292	ATCTTTCCACGCACGTCCTCAAACGCGCCATACACCACCCCTAATAAACGACGTTTTTTTGTGAAAGCAATAGGATCTGATCACAAAGCAGAATAAAAGATCTCAGGTCTCTCACAGGCTCCTCACCTGTAAAATAAAGACAATAGTTCGCATCTCACCAGGTTACTGTGAGCGTTCCATGAGGTAACAATACAGAACACTAGTCACAAAACCTGGCACACGATAAGGGCTCGGTTTTGTTCGACGACTTCACTTTTTTTCCAGTGAAGAAACAGAAGCCCGAGGGGGCACCAAGTTTCTGAACCCCCTGGAAGGAAAGGTCTGGGGTGCGAAGGGTGGGGTGTGCTGACATTGGAAAACCACATCAGACTTTAGAAAGGAAGAACTAGGTCATGAAAG…
tRNA-Lys-CTT-1-1	369.781	14.8498	AAATAGCTAAGCCCCGCGGTTGTTCAGGGAAACTAACCCCTCAGAGATTGGACTTTGTTTCTAAATGCGGAGCCCAAACATGTAGGAATCCGGAATGCCATTTGATGGAAGTTGGATGGCCTTGATATGTGTTTATGTAAACAAAACATATTGGTTGGTAAATATTTTTAAACACTTTGTTAAAAAGATTCAATGACTCTGTAATGATAAAGATTCGCATAAGTTTTCAATGATCTTTGGATACATATACAAACATTCTTAAATCTAAGTACAATTAAATATTTAGAACGCTCTGAAAAATAATTCTGAAGTGCCGATCTAATAGTACGTTATAAATTTTTTTAGAAAAGAAACTACGCGGAGAATATAAAACCATGTAGTTAAACAGTCCTCAAGAAG…
tRNA-Lys-CTT-10-1	260.928	27.7608	TAGCTGGTTTAACTGATCATCCATGCTATATTTGATTAGAGCTGTCTCAACATCCCTTGTAGCCTGTACTACATATGCAGAATCTGATACAATATTGATAGGTTGATCAAAATCTTGTAACACTGTAATGACTGCAACCAACTCTGCTCTTTGAGTCAATTGATATTGAGTTTTGATTACTCGCTCATCAGACCCCAGAAAAGGTGTTGGTTGATATAGACAGCAGGACGGTGGCCATGGAAGTCAGAATCCACTAAGGAGTGTGTAACAACTCACCTGCCGAATCAACTAGCCCTGAAAATGGATGGCACTGGAGCATCAGGCCCATACCCGGCCATCGCCAGCAGTCAATGGAATGTGAGTGCCTTAGAGGTCTTGGGGCCGAAACGATCTCAACCT…
tRNA-Lys-CTT-2-1	270.691	13.7051	GAGCAGAGGAGAGAACCCTTCCCTTGTGACTCTGGAACTCAGTGCCTCTTCCAGGATGGAGAATTAAAATGCTTTGCAGAGAGGTCTTTGCGCCTCTCATCTGAGTTTCCTTGGGCTCTTTCGCACCCTCCTCTGAAGTGGGTGAGGAGGTTCCCTCAGTGGAAGGAATGTGCGGAAAACACTAAGGTTTCAGGCAGGACTCGTGATTCCCGAGTCCTCCGCGAGACTTCCTGGCTCTCTGCAGCCCCCATCGCTCTCTAAACCCCGAATTCCTTCATGGCAAAAAGCTATTATGAAAAGGCTACTGCCGTGTCCACCAGTCCTAGGTCCTGAAACTTCTTTCACACGCAATAATATGCAATTAGATCATACAACCGCTCCGTCAGTGGAAAATGATTC…
tRNA-Lys-CTT-2-3	122.707	8.9326	GCCAAGGTGGTTTCCGTAGTGTAGTGGTTATCACGTTCGCCTCACACGCGAAAGGTCCCCGGTTCGAAACCGGGCGGAAACACGTTTTGGTCTGTTCGGGAGATTCTCTCCCGAGGCCGGCCTTACGTGGCAGGAAGGACATGTGTGTCCCTGCGCTTCGGAGGAACACGGACTGGGGCAAAACTGAAGGAGAGCACTACTCAAGTAAATTCAGGTCTCGCCCCTCACCTAATCTCTTGCTCTTCCCTTCTGAAGCCTATGCAGCCATCACATGTACAGGAATCCGTAGATTTCAGATCCTCGGCTCTAGTGCCTAGAACAGAGCCAGGCGCAGGCGCTTCTTAGTATTTGCACAGTGGAAACGTGCTTACACCTCTGAGGGTAACCTCCATCTTCAGA…
tRNA-Lys-CTT-2-4	299.752	5.0941	TTGATGGGTTATGAGAACAAGAGAGGAACGCCTCACTGGGCCACAGAGAGGGTCCAGGAAATTGTTTGGGCTCGAGGACCTAAGGTCCTTGGGACTATGCTTGGAGCCACATTGGTAACCGGGTCTGGAGTTTTGGGAGTGCCAGTGCAGGGGTCACTCTGGTAAGCATCCAATGACACTGACTTTTAGGTCCTGGAAACATTTTGCGGCCTATCAACACAAATTGGTGAGAATGGGGAAAAGAGGGAAAATGTAGAGAAAGTGACTGGAATGCATGCTAATGATTCAGGTTACGTTTACGTCCTTTGAGTTTCATTTCATCTTACCTATAAAACCAACATAGACATTGAAATCTAGAATCCTAATCATACCAAAGAAATTATGTATTCTCTTAGTGTA…
tRNA-Lys-CTT-2-5	279.281	23.1288	TCCAGTTTGGCAGCTGCGGCTCTGTGCCACACCCTCCAACGGGGCTGGATGCCCAGGGTCTGCTGCCTCCATGGGATCTGGCTGGGCTCGAAGTCGGGGCTCAGCAAAGGTATTTCGTGTGAACGAGGAATCCACGGGTCAGACCCGCTTCCACAGCCCTGAGTCGGGGCGGGTGCCAGGGCCAGTCACCCTGACACTCAGGAGGTGCCGGCCTGTGGGGCGTCCGCGGGTGGGCCTCTGACGCAGAGAAAGACCCAGATCCAGCTACCTCGGGGGCCTCCTGCTGCGCCTCGCCTTTGGGGCAGGCCTGAGGGCAACGCTTACTGCGGAGCAACTGTGTTCTACAGTGTAGTCCCGACACTGAAGACTCCTGGTCCTGGACTCTGCTGTAATCTAGAA…
tRNA-Lys-CTT-8-1	304.93	29.9479	CTGGGCTCAATATTAAGTAGGAATTGGGATTTATATTGGCAGCGAAGCGTGGACCCAGGCCCCTTCGGATCCGCACTTGGGCCCCAGAGAGAGGTTGTTCCTTTCCTCCCCGCCTCCCACTCAGGACCACCCATGGCTAATGGTCCCTGACTACAAATTCCACCTGACTGGAGGCTCGGGTTTGAGGTTACACAACTCGCTGAGAAGGGGAGGATAGGGGCTCCCAGATGTCCGGAGACCCCGGCAGGGACTGTGCACCCAGCTGTCTGAATGCCAGAGGCCGGCTCCGCGGGTAGCCATCCCTGCACCACCTCCTCGGGACTAGAGTCACCACAGCCTTTGTTTTTTTGTTTTTGTTTTTGTTTTTGCAGCGCCTGTTTTGAGGATTCTGAGTATTAG…
tRNA-Lys-TTT-1-1	252.407	32.4385	TCCCAAAGTGCTGGGATTACAGGCTGGAGCCACCGCGCCCAGCTTGAGTCTGGGTTTTATCTGGGGAGTGGTCTGTGACCTTAATCAGATGGGATTTGCAATCATCCTGTACGACACCCTATCAGATATTTGCACCTCAATTATCTGTTTATACAAGAGCTAGAAGTCCTAAGGGATGGGCACATAGGAAAACACTTTGAAGAGAAAAGGATAAGAAAGTTTGGACATTTGCTTAAGTGAAAACAAAACCCGAGACTCTTAATATATAGGGTACCAAGAGGTCCCAGTTTGCCCAGGGGAATCCTGGTGTATACCTATTATCTCTTCATCTTGTCCACTTTGGATGTGTCACAGATTATACCTTTATTATTTTTAACAAAGTGCTGTTATTTATTACTG…
tRNA-Lys-TTT-11-1	359.061	15.0833	TACTGGGCGTCTTAAGGGGCGTTCCTTTCTGCATAGGTATTTCCCCTCCTCTCTGCTCAAATGGAGCATGCATGTTTTGGGTGGTTTCTGGGGTGCGAGATTTTCCAGACCTCTCTTTTCTCAGGGGCTTCCCCTCATGTCTAGCTATCTGCCCACTCTAACAAGTTGAAGGAACAGTTGACCCTTGAAGAACATGAGTTTGAATTACACAGGTCCACTCCTACTCGGATTTTTTTTTTTCAAGCAAATGTGGAGGGATGCAAACCCCACATATAGGGAGGCCCAACTTTTTAGGTACACGGGTACTGCTGGACTTGAGTATGTACGGATTTTGGTATACATGGGGGTCTTGGAACTAATGCTCTGTGTATACTGAGGGACAACTGAGTATATATCTTT…
tRNA-Lys-TTT-3-2	289.478	19.0461	CCGCACAGTGCAACCCGATAGCTTCAGAACAGCATATTCATAGTCTCTTAGACAGATTCATTTTTTTCTATTATTGGATAGGTTTTAGCACTGATGCCCATTCTGTTATCAATGGTAAAATAGATCGAAGGTTATTACAGCACTTCAAAAGTGACACCTCGCCATTCTTTTAATCCTGAACCTATTTAACTACAAATAAAAAAAGCCTACCTAATCATGCTTACTAGGCGCATAAATATCTCGCAATTCTAAATTAGCTGGTGATGCTGGTGAAAGGCGCAGAATTTGGGCCTTCTGTTTTTCCTTTTACGCACGAATCACGAACTTTCTTGGCGTTAAAGCAGTCTCACAGTGTGGATGATGCAATCACTCAAGGGTCCTCATTCTTATGTAAGAAAC…
tRNA-Lys-TTT-3-3	285.666	19.0593	GAGACGAGGTTTCACCATGTTGGCCAGGATGGTCTAGATTTCCTGACCTTGTGATCGCCCGCCTCGGCCTCCCAAAGTGCTGAGATTACAGGCGTGAGCCACCGCGCCCGTGTGCCAGGTGTTCTTAAGGTCGCAGGGAAGACTGGAGCATAACCTTTGAAGACTAAAGACAAGACAAACCCGGCGATTACGTCTGTAGTTATACATTGCTTTTACAAGTAATTGTTTGGAGTACATTACACAAAGATGGGAGTTAATTTTTTCCATGAGTTGGGGACAAAAATAACTGTGAGCCATATTCAAAGTGGGCAAAAGCATAGATGGGAATAAAGAAAAGGAACATGGATAGGATTTAAGTTGGACGATATCAAGTTTCTGCACCTTTTTACTCACTAGAAT…
tRNA-Lys-TTT-3-5	311.167	17.6165	AAGCGAAATACAGCGCCGGCAAACAGGGTCTGAATGCCCCGCGTGGCATTCTTTCCGCTCCAGGACCGCCCTGGGCCTGCAGGATCCTGGGCGGGAGCCCAGGTGTCCGGGATCTGGGCCACTAGGGACTGGGGAGGAACCTCTCAGAGAAGCCCATAGCCCGCAGCGGCCCCGCGCGGCCGGTTCCGGCGCCGCACTGTTCCAGCCTCTACTATGGTACAGTCCCTGCGTCGCAGCCTCGGCGGGGGCTCTAAGAACGGGAGGCAGAAAAAGCTCAATCAGCAGCAGGCGAGCTTCACCCGCTGCTTCCAAATCTGTGCCAAAATATTCTATGCTGCACAGATAAAATCCTCTGTCGGTTCTACAAGCCTGGCTTTTCCTATAGAGAACCCTCTTATA…
tRNA-Lys-TTT-4-1	237.695	8.02772	GATACTTCTGAAGTTTCTTCCCACTTATCGAAGTCATTGTTGAAATGCGTACCTTCTGCCTCCAACCTTCTGGTAAGCTGATGAAGAAGCCTGGGCGTCCGCTCTAAAGCCGCCTTTACCAGCCAGCTACGATCTCTAAGGGCTGCTGTTCGCAATAATGAGCTGCGGGATTATTCACTACCGAAGGGGTCCCACTCTATTCTGAGCCCGATTTTCTTCGTCATTTCCCCTGTAATAAATACTACACAATAATTTTATATTTAACGAATAAACAGTTTGAGGTTGAAATGAATGTTCAATATAATAAAGCTCGGCTGCAGTGCTGAGGCACAGGTATATGACCAGAACGCTTGGAAGAACCTAATAATTACTGAAATCATGAGCCTTATTAGCACTTCT…
tRNA-Lys-TTT-5-1	150.803	23.1163	CACTCAGTAAGTAGCCACTTACTGAGTCCAATCGATTATTGGAAACCTAATTTTTCATCACTGCTTCTCCCACAAGAAGCTCTAGGACTGACTCCTCAAAGACCAAAACTGGAATTAGCAATCCCGCTGTTTACCCGGAGGCCCGGTCAAATGTCTTAAATCTGGGAGGATTCCTCCTGGGAAATTCCAGTAAGGGCGCGGAGCAGGTCAGGAAGGAGGTTACTTTTTGGGTCTTTATCGTCTATGATGGGAGAAAAGGAGAAATGAAGACTCGATTTTGCTGAACGCCTGCTCATTGTCAATTTTGCCGGTTCATCTCTCAAGAAATCAGCAAAAAGACTCAGAATTGTAATCGCGAAGGGAAAGAATGCGGCCACGTGGCCTATTTTCCTGTGGATA…
tRNA-Lys-TTT-7-1	278.233	15.2273	CATTATGGAATGTTCTCTTGCATCTTCAAATTCTTCCTCCTTCGTCTCTCTTACCCTCTGCCTACAAAGGCTTCAAGAAAGAGATGCAAGACAATACTGAGGGATACGAACAAAAGTAGCTCCACAGTTGCCTCGAGAAGTTTAGGTTGCAGGTAATTGGCGAGAATGAAACCCTCTGTATCTAGCAACTCCGCAGTGCTTTGTGTAGAAGACGCTCCATCTCAGGTTACGAAAATCTACAGAAAGGAAATGTTTAAAAAGAGAAAAGGAAAATATTCCTAGGGATTATAATGTCTCTCTTAAGCAGGGTCTTCGAAAAGAGGATAATTCAAGTAATATGATTTACAAATTGCAACATGAAACAAAATGAACTGAACAAATGGAGAAATCTAGATTACA…
tRNA-Tyr-GTA-5-2	160.854	14.7973	CTTTCTCCCCATTTTGGGCCTCCCAGCCTGCACGGTAATTCTTTTTAGCCATTCGCCCTGCGGGAACGTGTCCGGGCAGGTTCCCAGCGCAGCTGTGGGTCTGCGCTTGGCCGAGCGACTGCCGGGTCACGACTTCTGCGTCTTCTTAACCCGTCTTTGGCATTGCCCGGGCCCCGAGTCACACAGGAGGCAGCGCCGGCTCCAGGGGGCCAGGCGGGGACCTTCTCCTCAGAGCCCCGGGCAGCTTCTGCGACCCGAGGGCTCGCAACGGCTGCCGTGAGGAGGTGGGGGGTCCGCGGGAAGAGGTATCTGGCGCTCCCGGAACCTGGGAATCAGAAAGAGAGAACACAATACTAAAAACACGAAGCCTAAAAATGACACAATGTTATGGAGACAAGG…
tRNA-iMet-CAT-1-1	383.007	26.5411	TGGCCCTTTCTGATACTCCGACTTCTTTCGGCCCACGTTCACAAAGTTTTCCGTCGAATACCTGAAACCTTTCGACCGCTTCGACCCACTTACCTCATGGCGCCTTAAAACACGAACAATGGAGGCCGCACCAACCGCCCCTTCCTCTGAGTAGCAGACAACTGAAGAGGCGTCTTGCCGGCGTGTCCCAATAAAACCCGGTGCGATTGGCTCCCGCCTTACCCCATCGCTTATGCCTATTGGCTTACTTTGTCAAACCGGGCTTATGAACCAATAAAAAACGCCTACTGTGTCAGGAACTAGCCAATAAGAACTGGTTCTATAGTAATGACGAATTTTTGATCAGACATTAGGTGGCACTAAAGAAGTCAGGACAACGACTACGTAGTGTTCTATAAC…
tRNA-iMet-CAT-1-2	397.435	29.574	TCTATTCCCAGTTTGTTCTCTTCTTTCCCTGCTTATTAAAATTTGTAATTGCCATTTAAATATCTAACTGCCCCTCACAACTGCACCCAGTGTGTAGGTTTCGGGGTGGGGGTTTTTTTTTTTCCTTTTTTTAATTTTATTGAGACAGGGTCTCGCTATGTTGCCTGCCTGGGTCTTCCAAAGTGCAGTGACTACAGGCGTGAGCTACCGCGCCTAGCCCACCAGTGTATTGATATTTATTTTTCTATCCCTAGTTTTGTTTTCTGTTTGATTCTGGTGATTCCTTTTTCCAAAGTGAGTTGGCAACCTGTGGTAGCCAAAGAAGTAGGCAACTGCTCGTAGGTTTTTTCTTAAATTACGAGGTAGTCTGAACGCATCTCCTGTAAGTAGTTAAGAGTA…
tRNA-iMet-CAT-1-3	246.605	35.815	ATTTTTTTTTTCCTGTGAACATTTTCGATGAAAATCTCAAGTAAAAAATGTTTGGAAGTAATAACGACTCCCTCCGGTATCCAGGAATGGCTGAAATTTGCCCAAGCATTTATAATTTCACCTTTATAAATTATGCCAATTAGCCTGCACTTTGTTTTCCCATAACTCGAAACATGCTTCCGTTTTAGAGAACTTCAACCTCAGCTGATTCGAATTTATCGAGGAAGAATTCTAAACCGCTGGTGTTTGGAAGTGGCGTGCAGCCCCATATGGATGGCCAGTGTGCACTTCTCATTCTCCAGGATAATTTGGCAAACGACAACAAATCATTTAAAATTAGGAAGATGCCGAAAATTGTAGCCTCTAATACATACTTGACAAGAGTAATGTTGAAACAGC…
tRNA-iMet-CAT-1-4	161.03	18.1958	GCATGAATGTGCCGTTTTTTTCCCCACATGTGGCTCAAGACCCCCTACAGATTATGAATTAGCAAATTACAACATGGAAAAAAGGAAAAGTACGTTTATTTCTTCAGAAGTGTTTAAATTTTTATAACTTACAATGACTTTAAAACATGACATTTGAAATATTAGCAGATTTTCTCTTATGTATTTACTGTACACATTCACACAATACACAGTGACAAACATTACATCGGAGAAGTGTACCTAAAATAACCTTTTTCCTATTTCTTATTAACTCTTTTCTTAGTAGTAGTCTAAGCCTATGGCCATATTACGAACAGATTACTGCTCTGGAAAAAAAAAAAAGAGAGAAGACATAATTTTGAGATTTGGAAACTTGACACGCTAGAAAAAAGGTGACTA…
tRNA-iMet-CAT-1-5	299.155	20.1716	ACTGCATCAAGGGGAAAACATCTCTTCTACGGTTGTCTATGAAATTTTTTGACAGAAACAAATAAGACTGTTAACACGATTCCTCTCCGGTGGCAGCTGCGTTCGCTCCACGACTGCCTGGATTCTACTCGAGAAGACTACACCTAGTGTTTTGCTTGGCGCCCTCCTCCTAGGCTCGCTATGATAAACGAGTGCTTGCTAAGAGGCTCAGACGATCTTTGGCAGGTTGGAAAAGCACAGATCTGGAGGTTATGACCTGAGGCCATCTGATTATCGGGTAGCGAATCTTCGACTTGCTTGGCAGAGATAGGGACAGTGTAAACGATCAGATACAAAATGAAATAATTAGACAATGAAAATTTTGTCGGTACTGAAAGGTGATTTTGATGATTGAAATTA…
tRNA-iMet-CAT-1-6	238.579	22.3866	CACAGGACCACACAGTGCCCTTGTCTTACCAGGGACACGGAGGAGTCAAGGTGTTCCAAATGCAGACAGTGAGTGCACTATGGAAGGCGTGGGAAGCAAGCAAGCAAGCAAACAAACAAGCAAACAAACAAACGAACAAGCCCTGAATTCTAAATCCAACCCTAGAAGTCGGTGTATGAGAGCCTAACGGTTTGAAAATCAAGTTCCTGAGAAAGGATTTCAATCGGTTTTCTTAAGTTGCAAAGGAGCAAACAACAAGTTGTAGGTGACTATGTTGAGAAGGAAACGTGAGACAACTCGAGGATGAAAGACAGAGACTAGAGAAGATAAATGGATAAGGAAGAAAAAAATATTGACGCAGCTGGACAGCGGTGTTAGGAGATGTTTAAGTTACTTGGA…
tRNA-Met-CAT-3-1	323.269	26.3379	GAGTGTCTCCACGGAACTTCACAAGGGAGGAAAAGAGTGAACTCATTATTATTTGTCTTGTCTTCGTTTCAGAGGCGGTACATCTACGAAAGCCCTAATCATAGAGGGAAAGACTCCTCGTTCCTGGCCCAGAAATGAGATGAGAAATCCAGGGCCCCGTACAGGAAGGCCTTTCGCAAAGTCCAGACTCAATTGCCTTCGCAGCCCTTAAAGTTTCCTTAGGAAGGTCTGTGGGAGAACGAGGTTGGTTTAGGAATTGGCCCCTGCCTTGTACTACGTAGTTTTGTCATCCAAAGTGTTTTAGAAGTGAATTGAATCATAGTTACGCCTTATTTTGAAACACTGTAATTCAGAGAACGTAAAACCTTATTAAAATGCCTCATAATCATCTTGGTAGAG…
tRNA-Met-CAT-4-1	327.99	37.3123	AATCAGTTGGTGATATTTTGAGGGGACTATCTCAGGTGACATAAGTGGAAATGCAAATTTAAATTAAGAGAGGTAAGTGTAAACTGCAGGCATGTTTGGGAGCTTTTCATTCATTCAACTAGCATTTAGTGAGAGCCCGCTATTCCAACTAAGGAGACTGTGGACAGTAATTATTGCCTTATATCTCTGAGGGGACGAAGATCCAGATCAATAGAGAATGAGGTCAGGCATAATTGTTCAGTACACTATGGCTTCCGATTGTGAGGTTCTTCCGATGGGCTAAAAAGGAGCCTACGCGTGCCTATTGGAAATAATCTTGGAAAACTAGCGACCTTGGGCGAAGAAAACTGAAGTCCCAAAATAACCCGCCTGGGGAAAGAAATTAGGAAATTCCTGTGG…
tRNA-Met-CAT-4-2	327.456	15.4686	AATCAGTTGGTGATATTTTGAGGGGACTATCTCAGGTGACATAAGTGGAAATGCAAATTTAAATTAAGAGAGGTAAGTGTAAACTGCAGGCATGTTTGGGAGCTTTTCATTCATTCAACTAGCATTTAGTGAAAGCCCGCTATTCCAACTAAGGAGACTGTGGACAGTAATTATTGCCTTATATCTCTGAGGGGACGAAGATCCAGATCAATAGAGAATGAGGTCAGGCATAATTGTTCAGTACACTATGGCTTCCGATTGTGAGGTTCTTCCGATGGGCTAAAAAGGAGCCTACGCGTGCCTATTGGAAATAATCTTGGAGAACTAGCGACCCTGGGCGAAGAAAACTGAAGTCCCAAAATAGCCCACCTGGGGAAAGAAATTAGGAAATTCCTGTGG…
tRNA-Met-CAT-5-2	185.631	14.3016	AGATGCAAGTGGAGATATGAAGGAAGACAGTAGTATGATCAAGAGACAGGTTTGATGGCTATTTCTTCATTCATTTATCCAGGTGGTCAGTGAACTATCATGAACTGAGAACCTCCTGTCTCTTTTCAACAGAGGAGACTATGGAAAGTGTAAGAGTGACTAAGGTTTCTGAGGGAAGGAAAAGGGAAAAAGAGCAGCAAAAGACAGGTACAATTGATCCTGGTAACGCAGAACCCAGACGGTCCTATGAAATACTGGAAAGGCGTAGACTCCTCTGGTCGTGGGTATGGAATCTTCCTAGTGCAGCGTTGATTGATACAGAGTAATTTTCAAGTAGGATTGATTGTAGTTTTTGAAAGCTGAAACCGTAACGTAGGTGGGAAATACACTTCGACAAAA…
tRNA-Met-CAT-7-1	193.297	14.8881	AGATGCAAGTGGAGATATGAAGGAAGACAGTAGTATGATCAAGAGACAGGTTTGATGGCTATTTCTTCATTCATTTATCCAGGTGGTCAGTGAACTATCATGAACTGAGAACCTCCTGTCTCTTTTCAACAGAGGAGACCATGGAAAGTGTAAGAGTGACTAAGGTTTCTGAGGGAAGGAAAAGGGAAAAAGAGCAGCAAAAGACAGGTACAATTGATCCTGGTAACGCAGAACCCAGACGGTCCTATGAAATACTGGAAAGGTGTAGACTCCTCTGGTCGTGGGTATGGAATCTTCCTAGTGCAGCGTTGATTGATACAGAGTAATTTTCAAGTAGGATTGATTGTAGTTTTTGAAAGCTGAAACCGTAAAGTAGGTGGGAAATACACTTCGACAAAA…
tRNA-Trp-CCA-1-1	173.541	16.9911	GTAGGGTTATGCCCAGTCTACAGACGAGGAAACCAAGATCCAGGGAAGCTGAGTCACCGGCAGAGCTGGGATTACGTCTAAGATTTGTCCAGGGGGCGAGAACTGCAGCGACACCATGATTTATCATCTCCAGAAAACAAAAAAAAAGGCCTAGACACATAAAAATGGCTTCTCTGTAGAGTGAGCTCAACGAGCTCAATGTGATTCCAGTTAAGGAATTGGGCCTTAAGCCAAATGCGCCTAAACGCAACTTGCCTCTCTATTATTTATCCAGAGGATGAATTTAATTCCTACGTACATGCGCCCACATCTCGTCAGCTGGTGCCTCAGAGAAATGCGCTGACAAATCTTAAAGGTGGGGCTTCATGACAAAAGTCCGCCCGTTATTGCTGCTCAACA…
tRNA-Trp-CCA-3-1	254.357	32.3372	GCGGGTGTGCGGATGGGTTTGAGTGAAGTAAGTGCTAGCTAGGCCAGGTCTTGCGGGGCAGTGCAATGCTGGAATTCTCTTCCTGAAGAGGGAGTAGTCTAGCGCATTTACAGAAAGTAGTAGTACAAACTTCATAACCGTTCTTATTACTGTTTCACTGCTAATCTAAACCCAACACATAGACACTTTTTCTCGAAACAGAGAAATTCGAGAAATAGAAAGATTGAACTTGAGAAACCACTGTTTTTCATATATGGAGCATTTATTTGGGTTTGGGGTTAATATTTAATCCAGCCACTCCCTTATTTTTCTCAAAAAAGCCTTAGCAAAACTGTGAAAAGAGATCAAATCAAATAATAAAGAAATTGTTTGGGAGGAGGATAAGATTAGATACTTATC…
tRNA-Trp-CCA-3-2	188.393	15.157	GCAGTGAACTTTGGAAACGAATTTAAAACTCACCTTGATCAGAGTTCCTTAATGAGGAGTTGGGAGAGGAAGGATCCTCATTATTCCCTCTTCGCTACCTCCTCTCTACAACCCCATTCCAAAGCGACTGACCTTCAACAGAATGTATTTCTATAAAGATAAAAACAACGAAACTCCCAAGACGTCTATATTTGGAATATACAGGGAAAACTAGGTAAGAAACGGAATGAAATATAAACAAGAACAGGTGAAAATGAAGCAATTCAGAGGCAGAGAAAATCAGTGATTGGGCGGACAGCAATTTTACCGAGAGGGAAGCAGCTAGGCACTATTTTGTATCTGTTAATAGCTGCCTGGTCTTCACCAGTACCGAAATTATTTTCATGAATCAGATTGACA…
tRNA-Trp-CCA-4-1	285.082	15.9643	CGCCATCTTGCGAAGGCCTGCGCCGGCTTAGTGGCGCCCCGCCAGATTACAACTCGAGGTCGCGAACTCAGCGCGCGGAACCTGTTGGGGGAGGGGAGAGAGGGCGGAGTCTCGCGACTAACGGGGCGGGGGCAGGGCGGGTAAGAACGGAAATCATTTGGTAAAGAAAAGGAAGGGCCAATTTCCTTTGATCCTGGAGACCCGACTAAACGGGAAGCCCCGTTCTCCCGCTTCCGCTGGTTACGTCCCAGCCTTGGTTAGAGGACTAGCAGTCAGGAAAGTTTGGACGCTGAAGGAATCGGTCTCCTGGTCCGACAGATACTGGGTGGAGGGGCAGAGAGTAAATGGAAGAGAAAGACTGGTACCCCTGGAAGAAACGCCATTTACTGGTGTCCTAAG…
tRNA-Trp-CCA-5-1	137.322	17.0792	ACTCCTGGCCTCAGGTGATCCGCCTAGCCTCGGCCACCCAAACTGCTGGGATTACAGGCGTGAGCCACCGCCCCCAGCTTGAACATAGTACTCTTTCGTTGATCTGGCCCTCGTGCAAATTCTTAGTGCTCCCCAAGCAGAGGGCTGGGGAGAAGAGAATCCGGATCCCTGACAACCCCGCCCCAGCCTTCTCTGCTAAGCTGCGTGAAACATTTTCCACTGTGGCTTCCCAAACGTGTCTCCTTAGGAGACTACACAGCCCGAGGCAGGTGAATTTTCCCGAATGACAAGAGGATTATTCCCGAACCCCGTGGTGGCGTCTGCTTCTATCCTGTTTCGTTTACTTTTACACTTCCCTCTGAATTACAAAAGGGAAAAAGAACTCTTTAGGGTCCATCT…
tRNA-Tyr-GTA-5-1	325.915	18.8891	GAGCCAGGCAGGAGCTGGACCTACAATCTTCTGATGCGTGGTCAGACACGTTATCCCTTGCGCCACTGGCCTACCACGCTACTCCTTCAGTCGCCGTTGGATTACTGTGTGTTGAGAACACACTCGGCAACCACTTTAAAGGACAACGCAGGCTGGTAAAGGAAAAGTACGACAAGGGGGGGCGGTGGAATCGCAGGGTCTTGGCATCGCGGACCCCAGACACCTGGGTTGAGGGCCTTTCCCGGGTCAGTCAGGCTAGCGAGCCGGAGCGTTCTGTCTTTCTGCGCACGCGTAGAGCACACAGGCCGGCTCTGGGGCTCTGCGCTCCTCGGATTACGCATGCTCAGTGCAATCTTCGGTTGCCTGGACTAGCGCTCCGGTTTTTCTGTGCTGAACCTC…
tRNA-Tyr-GTA-5-2	209.412	22.7875	AGAATGTCCCCAAGTCTCCTTTGCCCTGCGATGCTGGGGCAGATTGGCAAGGTCCCAAGAGAAGCACAATGGTAACCGACGCTGCCCTTGGCTGAACTTCTTCTGTTAAATCCTTCGGATGTGAGTAGACTTTTATTTAATAATTTTTTTTCTTTTTTTTCTTTTTTTCAAATGAGACTGCATCTCGCTATGTTGCCCAGGCTGGTTTTGAACTCCTGGGCTCAAGCAATCCCCCCACCTCACCCTCCCAAAGTGCTGGGATGCTGGGATTACAGGCGTGAGCCACCGCACCCGGTCTGTAGCCTTTAATAATGGATTTTAAATGTGTGTAACATTTTAAAATGTGCTTATTCTTTGTTAGAATTAGGGTGAAATATCTACTTGGCTGATTTTCCTTTC…
tRNA-Ala-AGC-11-1	282.662	37.6294	ATGGAAATTTTAGGGGTGCGGAGAGTGGTAGAAACTATTGGTTAGGCCAAGGCCGAACCTCATTGCTTGAAAAACTTGATTTTCCCTTCTGGCCGCATCCTCAATTTGCTTCCAGTTCCCGGTTTCCGCAGATGTGATTCCAGTGTTAAACTCTTCCCGGACCCCCAAGACAGCTGTTTCTATGGACTTCGCCTCCCTGGTTCACCTGCACTCGGTGGGCTTCTCCAGACGGGATCCGACATGGTAAAACAGGTTATAGATGGCGCTGAGGGGCGGAAGTCATGCTGAGGCTCTTTAGTCACCATTGTACACAGTTCTTCATTTTTTTCCTATTGGCTAGTGACGAAAGTCAATTGAAATAGCGAGAGTCCTGAATTACTTCCAGATATCAAAGAGGGT…
tRNA-Ala-AGC-12-3	144.389	16.0508	GGAGGAAAAAAAGCAGCAAGACAGTTACAGTTGTTTCTGGTCCCACTTTTATAAACACACACGCACACACACAGACACACGCACACACACAAAATCATTTAATCATTTTTAAGTATTTAATCATTTTTTAAAAATCTGTGATGCTTTACCTGGGCAGGTCTAGGCAGGTCCTCCTTTGCTGGGACGTGCCCTTTTCTGTCCCGGAATACTCTAAACTTGACATTTTGGCAGCGTGAAGTTTTCCCGTTGTGACTTTCTCCTTGTTCCCTTTTCTCCTCCTTCTTTGCAGAGAATGAGTAGCCACTGCTGTTTGCCCTGGCCCATCAATGAGAAGATCTGCTCTTAGAGCCCTGCTTTCCTGCTGAAGGCCCCGAAATCACCTGTGTTCCAGGCCACCCG…
tRNA-Ala-AGC-16-1	137.69	4.14682	CCATCTCACAACCCCCAGAGTCTCAGCTACAAGGAACAAGTGATAATGCCATCCCACTTTTATAAACACACACACACACACATGCAACACACACACAATCATTTAATCATTTTTAATTAATTATTTTTTAAAAATCAGTGACACTTTAGCTGGGCAGGTCTAGGTAGGTCTTCTTTGCTGGGACGTGTCTTTTTCTGTCCCGGAATACCCTAAACTTGACATTTTGGCAGCGTGAGTTTTCCCTTTGTGACTTTCTCCTTCTTCCCTTTTTTCCTCCTTCTTTGCAGAGAATGAGTAGCCACTGTGCCTTGCCCTGCGCCATCAATGAGAAGATCTGTCTTAGTAGAGCCCTGCTTTCCCGCTGAAGGCCCTGAAATTACCTGTGTTCCAGGCCACCCA…
tRNA-Ala-AGC-2-1	319.202	22.0112	TGGCTGCACCGACACGAACCCGTCTGCGTTTCTCCACCTGTCTTCCCTCGCCACCTGCATCTACTATGGTCTCTAAATGCCTCGCTTTGTACTTTGTGGCTTTCTGGCAGCCCTTTAAAGCAGCGGTGAAAGAAAGGAGAGAGTCAAGACACGGGAGAAAATGTTTCATCCCGGGTTCTTCTAGTGGTGCCCGGTAAGTGACTCCGGACTGACGAGCAGAAAAATCCCAGGGCCATCAATAGAGGGCCTTCGGTGTAGAATGCGGTTTGCTCAGCTGTCAGCAAAGAGGGACGCAAAACCTAAATTTGAGATATCAGAAATAACTAAATAAAATAGACCTTGGCTGATTACAACTAATGGTTCTGAAACCTAGCAAAAGGGTCAGATTCTGATCTTGAA…
tRNA-Ala-AGC-2-2	253.065	21.6084	TACGACCGGGACAAGCCGATCTGCAATTCCCCTCCTGTTTTCTCTGCCCCTTGGACTTAAATTCCCACGGCGGCGTTTAGGGCTTTCGTTTTATCTTTCTGCGTTATGCTCGCGGTTTCCTGGCAACCTTTCCAAGCAGAATCACCCCATCACAGACCTTTCTCTGGGGGGCGGCCAGGCAGGACGGCTCCCTTATAAACCCCGATAGGTGGTTGTCGAGCGGCCGTCCGAGAGGGTGACCTGCAGCGGGAGATCCCAGGCCCAGCACGGGACTTTCGATATAACATTCAGTTTTCCTTCTCTCAGCGCAGTCAGGAAACAATATCCAGTATAGCGAATTCAAAATTAAGTTCGACAAAATATGCTTCTTGGCACGACCGATAATAGTAACAGGTCATA…
tRNA-Ala-AGC-24-1	176.48	14.4721	GAGAAACAATTAGTAACACAGATATTAGATAAGTTACTTGAAGGATCAATCGATAAAAAGATACTTGGGCTTATTTCCAGGTTTGTGTTCTTAAAAAGTGATGCATTCAACAGAGCATTTGAGGTAACTGCTAATTAGGGACGGTACTTCCTTCTCTTTCATCTAATGGGAGAGTGAAATCAGATTAGAACTAGTGCTTTCCTAATGAGATCTTTTCTCTCTTTCTCAGGATCCCGACTCAGATTGAAAAAGCAGAGGATGGTCACTGCCTTCCAGGTCTGAGGCTGTCTCCCAGAAACTTCATTCCTCGCTTCGCCTTGGTAGGGAAGTTCCCGGAGGTGTTTGAAAAGCTGGAAACTTAAGTGGGACATGGAACGATATTTGTGTCCCAGTTATAAA…
tRNA-Ala-AGC-3-1	210.369	15.7354	GTTTTGGGCTTTTGGAAACGGAAGTGATTTGAGGGTCTTTGTTCCAAGAAAGGCGGTGCTGGGCCCGGGGACTGGAACTCGGTAGGCGAGGATCCCCTTTGACGCCCCCCTACAGTTTCCCTTCAAACACGTAGGTCTCAGCTGGTACCCTGGCTGCGCTACTGGCTTTGGCCTCCTGGGGCCTTATGGTTGAAAACAGCAGGAAATGAAGCTGGAAAAAGCGAGAGACAACAGATTGTCTGCTTTCAGGCTCCTTCCTTTGTAATTTCACTGTGTTGCTTTCTTTGGACGCTGCTTGTGCAGGACCCAGCCTAGCTGTTTCACAAATTGCGGAGTTTGCATTCATGATTTCATTGCAATTTACCGAATCTTTGAGAAATACTGATTATAAATCATGAA…
tRNA-Ala-AGC-4-1	398.577	47.2356	AAGGCGTGTAGCGGTTTCTGGAGTTTGGGAATAGGACGCAGAGATGGGGTAAGGAATTGGAGGCAGTTCAGTAGTTTCCCTAAGTAAAGACAGTAGTTGGTAAAACATTTGCTATCTTTTCTGGAAGGATCTTTCCTGTGTCCTGAAAATCTTTTTTACAAATGAGAAAAGCATTCAGAAAAGGAAGGTCTGGGAGGATGTTTCTTAACTGAAATTTCCTCCTCTAGTCTGTTCTTAATCCTTACCAAATGTCTGCAAGATGCTGGTTAATCAAAATTTCTTGGTGATAGAGGGCTACAAAAAGGGGAAATGAAAATTTTAACGTTCGTTCATGAAAGAATAAATAAATGTTTAAAAAAAAAAAAAACTGAGGTAAATTTCTATATTCTTTCATAAAAG…
tRNA-Ala-AGC-5-1	233.396	23.4817	TTTCACGCTGATATTGTGAATTAATTCCCCTCCAGTCTTATCTCCTCTCTTGGACCTCCGTTCCCTGAGTAGCTCTCCTAGTACTGGTCTTAGTATTCCCTAGTAGTACCGTTTATGTTTTTCTGGGAGCACTGCAGACAGAAAAGTAGGAAGTTGACTGTTTAAGATAATATTTCTACCTGGGATTCTCCTTGGTGGTGGACAAAAGCTGCCATTCGGGAAGTTCCCTAGGAACAGTCTTTGGAGGGTCCGCCATTATGAAAGACCCTAATAGCACTAAAGGGATCTTTCGGTCCAGAATGCAACTTGAGGGTTTCAGAAATAGTAGAGTTGGATAGAGTAGACTTTGACCTCGGTTTAAATCGTAGAACACTAGCAGATAACAGTGACAGCCAGTTA…
tRNA-Ala-AGC-6-1	138.357	14.229	TCTATTTGTGTTGAATTTTAGGGTATTTTCACACACACTTGAGTCAGTTTTATTTTTTGACCATGTGAGACTAACACGCTTCCAAGAGTCAAAAGAATACAGAACATTATAATCAGAAAATTTGCAAGAGAATGTTGTATGCCAGGACACACTCAAATGATTGAATGCAAGTATGCTCCAGGAAATCTAACGCGATGGGGAGCCCACCGTGGGGTGAGTTGATCTTGGACTGACCACAAATCAGGAACAGTGCCTTTATTTGTACTATTAAGCTACCTTTCTTTTGGTGTAGCAGGGCCTAAGAGAGGAAACACTTCCTGTAGGAAATTGAGAGTGGAATTGAAAACATAAAGATTATCATGACACAGAGCCCAGACTCAGACAATAATAGTCATCAAA…
tRNA-Ala-AGC-8-1	320.52	35.1205	GATAGCTCAGTTGGTAGAGCGGAGGACTGTAGTGGATAGGGCGTGGCAATCCTTAGGTCGCTGGTTCGATTCCGGCTCGAAGGACTTCGTCTGTAATTTTTAACCTCAATTTAATTCAATTATCCCATAAGGGGAAAGGCTTGGAGGCCTCCTGTGACTTAGCATTCGTACTGCCGTCAGTCCATAGGGAACACCGTAGTATGTAGTATACGGTAACGCTCTTTCTGCGTTCAATGTACATGTGGTAACGTGTTTTAGAATGTTTTCTGCTTAAGCACACGATTATATGCTTGATTTTTAGAATCTTGCACATGGATGCCACTGTATTGTACTCTGCTAAATAAATGTCCTGAACTGTGGTTGATCCACTGGTCAGTGAACAGTGCAGTGAACCTGTAA…
tRNA-Ala-AGC-9-1	260.006	23.3021	CCTACAGGAGGAAAGTGCTATTGAAGATGCGGCGCGTATGGCGTGAAGTTCTGGGGCTGGGAGAAGCTGCCCCACTACTTCCGGGCGGCCTTGCCTGCAGGGAGCAGGTGAGGATCACAGCTCTAGAGCGGGCTGCAATAGCTGTGCCCGCAAGCCAGGCAGTTCCGGGTGGTGCTTCTCCAACTGGAACGTGCTCTCTACTTCCGAGAGATGAAGAAGGCGAAATTGAGAAGTGAGGAGAGAGGTCTCCCTCATGACCTATTTTGGAAATCCGTATTCTTCACACTCTCAGGCTCGTAGAACTTTGCCCAAGGCAGTATCTGAGAAGCTCCGCCCTCAATCTTGTCCTGCCAGGGATTTGGCGGCCCAAAGTACCGGCAGGCTCCTGATAACCAGGAA…
tRNA-Ala-CGC-2-1	326.669	12.1023	ATCTATTTGGACAGTTCCTTCTTCGAGCGGGGTCGAGAGCGAGAGGAGCGACAGCTCCCAAGGTACATTTCATCATTCAACGTACTCAGATGCAGGGAATTTGGGTTGCATTTTCCATGAGCCTTCGGCTAGCAGAAAATCTGTCAAAAGATCTTGAACAATCCCTTAATTCTTTCCGCCTGGGATTCAATTGCGCCAAGAGGACTAATTGTGCTAAAGCTATAAAAGTGTGCTTTGCTCTCAGTAACGACACAAGCTGGATGTTGTTAGTGTGTCCCGGAAGGAGGTTACTCAGGTGTAATCTGGGTTAGGCTTTAGGTGGAATTCATCCTCAGAGTTGGTCACTCCCTGGTCGAGCACGAGGTAATATAAAATGCTTCGCGTTTTTAACATGACAGG…
tRNA-Ala-CGC-3-1	186.15	17.28	AGGTTTGGACCGGGGTTCTACCCGGCAGCAAAGCCAGAGGCCGGACACACCACGGCCTCCTGGATCTGCGCTGCCTGCGCAATAAGCCTGGGGAGGTGCCAGCTCCGGCAGGCATTGGGCACCCGGGAGTCCCGCCGCTGTGGCCGCGCAGGGCACCGGATCCCTCCAGGATCCCAGGCTCCCGACGTCCAGCAGAAGTGCTCTGGAGTGAGGCTTCATTGGTCCCAGGTGAGCGTTTCGTTGCCAGCTCGTTGCGCGAGGTCTGAATGCACAGTGGAAACAACTTAGGGTGGGTATGGGAAAAGAAGAAACATATTTCAGAAGCACTCGCCAATATAAATTTTTAAAAATAAAGATCTTAATACAGTAATTTGACTAGAGCTAGCAGACTGAATGAGT…
tRNA-Ala-TGC-2-1	152.426	11.5075	TGGGTATGCCTTACAAGATCAATCTATCCCAGTACTTTACCCACTGAACTGGCTTCTGATTACAGTTAGACTTTGTATAATACATCAGGAAATTTCCCAGTGGTTTGCTGTAACCATCTATGGTTCTACTTTTCTTTATTCTGGCCATTTCAATTGACTGGATCTGAATGATTTATATACATAGTCCTGCTCAGATAAAAGCCAGTTTTGCAACCCCTTGTTCTGTGTTGGGCCTGGTGAGTTTCCAATTACTCTAAAGGACTTAGTGACATTGATTTAAATCTTCTTTCTCACATTCATGACCTGCAAAATTCACACAATTCTTGCACAACAAACTATTTAAAACTAATTTTGGGGGGAAAAAAAAAATTGATCGAATACAGTATATTTTTAAAAACT…
tRNA-Ala-TGC-3-1	398.87	33.0294	CGCCTGTGTCCCAGTCCTTTCTTCCTCCCGAGCAATCAACTTTACAATTCTGGATTACGTTAATCAAATATTCCGTATTTTATTGCCTCAACCCCCACTTTTAAAAAACAAAACGTAGCATCCTGCACAATTTTCCTTTCTTCTCTTTTTCAGGTCACAGTTCATTTTTGGCATCGTGCCTGATGATTGTCTCTCCTTTTTCCACAGCTGCTCCCAGGTGCTTAGCCGGGCCTAATCCTCTCTCTTGGAATCCCTTGGTCAAGACCCGCTGGTTTGGAGTCAGCGGAGGACGCTGGAACAACTCTTGCCCTGCGATGCCGGGTTTTTGCAGCGGCTGAGACCCAGCGCGTACCGGTTGCCTTCCACTCCCGGTGTCCTGAGTTAAGCGACCAATAGGGA…
tRNA-Ala-TGC-3-2	185.618	11.033	GGTCTCACAGAGAGAATAGTGGTTACTGCAGGTAGTGAAGGTGGGGGGAGGTGGGATAGCCAAAGGGGGGTTACTGGATACAAAAGTACAGCTGAATAGGAGGAATAAGTTCCAGTGTCCCTATAGAGTGAATACAACAACTTATTGTACGTTTTCAAATAGCTGGAAGCGTGGATTTTTAATGTCTCCCAGCACAGAGAAATGATACATGTTTGAAGGGATGGATGTGGTCATTGCCCTGATTTGAACATTACAAATTGTGTACATAGATCACAACATCACACCACACCTCATAAATGTGCACAATTGTTATGCGTCCAAACAATAATAAAAACCAAAAATAAAAATGAAACACGTGGAAACAGGAAAAACGCCTTTAAGAATAGAGTATAGCAAGGA…
tRNA-Ala-TGC-4-1	239.521	23.1091	ACCTGCGATGTGCACATCCTCTTATACCTACTCTGTATATTTTGGAACACCGAAAAGCATCGCCAACAAAGTCTCCCCTCTGTATTTAAAAATACGAAAGTACCCGGCCTCCCCGTCGGGGAATCGAACCCCGGTCTCCCGCGTGACAGGCGGGGATACTCACCACTATACTAACGAGGACAAGCCGTACTGTGTTCCCTGCAGCTCCCTTCTTATGTCCATACCATTCTCTCGCTATCGTTCCTAACCTTTCCGGGCCATCCAGGCTCCGCGCCGGGCACCCTGGCTGCTGGGCTTATCCAAGGCGGGTAGAGGCCCCTTTGAGTGGCTGGAGGCACTGCACGTTCCGAAGCTAAGGCACCTGAACTAGCAGAGCGAAGGGCACTTCCTGTATCACCA…
tRNA-Ala-TGC-5-1	208.134	14.7003	GGCTTTCCTCCATCAAATCTTATCTTTAATATTCCGATTGAGCAAACAACAATTATGAAGCGTTTTAGGCAGGAAAAGGCTGAATTTCAATGGCTTTGTGTCGTATCTGGGAGAAATTAAAAGAAACGAAAACCTGAACTTGATTCTTGCCAAGCATAATAGAAGGAGACCCTAAGAACTCAACGTCTTGAGGCCACAATGGAAACTTCTTGTGGTTATTATCTGACACTTTTCTAATCTTTCGTTTTTCGTTTCAAGTCCTACACAGTATTCTAAAGAATCTGTATCCCCCATTAGTACCAAGTATCTCCTGCTCAGAACAGCTCTCCGCACTCCATAATACTGACCACTACTACCAGCATGCTCACGGAGTCTCAGGAAATGAAAGTTACCTCCTGA…
tRNA-Ala-TGC-6-1	117.883	10.7101	CAATCAAATCTAACCTTTAATATTCCGGCTGAGTAAACAACAAATATGAAGCATTTTAGGTAAGAAAAAGCTGAATTTCAATAACTTTGCGTCATCTCTGAAAGAAATCGAAAGAATGAAAAACCAGAATTTGATTCCTTGCCAAGCATAACAGAAGAAGGAGATCCTGACAACTCAACGTTTTAAAGCCACATTGGAAACTTCTTTTGGCGGTTATCTGACACTTTTCTAATACTTTGCTTTCCATTTCAAGTCCTGTACAGTATACTAAAGAATCTGTATCCCCTCATTAGTACCGAGTATCTTCTACTCAGAGCAGCTGAAGGCGCTCCATGATACTAACCACTACTACCAGCATGCTCACGGAGCCAGTCTCAGAAAATGAAAGTTACCTCCTGA…
tRNA-Ala-TGC-7-1	142.006	10.9409	GGCTTTCCTCTATCAAATCTTACCTTTGATATTCCGACTGAGCAAACAACAATTATGAAGCGTTTTAGGCAGGAAAAGGCTGAATTTCAATGGCTTTGTGTTATATCTGGAAGAAATCAAAAGAAACGAAAATCAGAACTTGATTCTTGCCAAGCATAATAGAAGCAGACCCTAAGAACTCAACGTCTTCAGGCCACAAAGGAAACTTCTTGTGGTTATTATCTGACACTTTTCTAATCTTTCGTTTTTCGTTTCAAGTCCTACACAGTATTCTAAAGAATCTGTATCCCCCATTAGTACCAAGTATCTCCTGCTCAGAGTAGCTCTCCACGCTCTATGGTACTGACCACTATTACCAGCATGCTCACGGAGTCTCAGAAAATGAAAGTTACCTCCTGA…
tRNA-Arg-ACG-1-1	182.068	20.4373	TCGATATTTCACGTGTAAAAAGGCTTTCGATCTTTTACAAGTTAACATCAAAATGGATTTCTTGGGGATTCAGGGCAGGACAATTTCAATTTATGTCTCAGAGGTCCTCAAAATGGATTTCTCATTGCCCAAAGTAAACCTTATCTCTGATCTTTTACAAGTTACATCATAATGGATATTTCATTGTTCAGGAAGGAATCATTGTGCACAAGGATGGATTTCTCATTACCCACGAAGGAATCATACTTCATGAGTAAAACAAGTCAAAGGAACAAATAAAACTATATTTTGTTTTAATTGGAGGGTTTTGGGTTCAAAATCCTTATGATCAGAAAGAAATAAAATTTCATATATTCATGTATAGGAGGACGCGGTAATCCCAAAACGTTTTTTTCTATA…
tRNA-Arg-ACG-1-2	198.028	13.7754	ATCCTCTTTCCCTGTTTTATTATTATTTTTCTCCAATCGCTTATCACTATTATTTTGTTTATTTAATGCTTTATTATCCGCTTCCGCCACTGCCATGTAATCTTGAGGGCAAGGGTCTCTCATGTTTTCTTCACCGTTATCTGCAGTGCCTTGAACACTAATACTGGTTGAATGAACGAACGCATTAATGGAGCGGTGATATTGGGGCAGAGAGGATGCAGGGCTTGCTTTTCACCGCCATTTTTCAGCCGGCAGAGACAGACCGAGAAAGGAATGAAGGCCACGGGGCGTGTGCAGAAGTAGCTACCAGAGAGTCCATGCGCTGCGAGCCTGGACCAGCGGGCAAACGCGGCTTACAGGCGTTCACCCAGATATTACGGGTACAACCTAGTTTCTTAT…
tRNA-Arg-ACG-1-3	352.541	45.283	GTGTGTCAGCTATTTCGGGGACGCAATTCAGGTCCCTCCCGCTGGACACGCGGCTCCCACCAGCACCCCCGACCGCCATCGCCGCCATCTTTCTCCTCGCGCTGTCCACGCCGGGATTCCTTGATACTAGTAGCCAATCACAAAGTCAAACTAGTGCCCCAGAAGGCGGGACGAGTCGCCTTAACAACCAGAGCGTCTGCCACAGCTCCCGAACAGGAGGGATGGGGAGTGGCTTTTCCTGCCAATCCGCGGGCTGCACAGTGGCGTACGGCATGGATCCACCAATCTCAGGGTCTGGTTCCTGACGAACTTCAATCTCCCAGAATGCTTAGTCTATCTGAAGAACGCCGTTGAGAGACTACACCGCCCATGAAACCCTGCAGTATAACCTTGAAGTAC…
tRNA-Arg-ACG-2-1	253.747	14.9027	CAGCTTCAGCTGCTCGTAGGCCGCCGTCGCCATCCTGCACAACCACCTCCTTCCTTCTCTCTCCGCCCGCCCCGCCCCGCGCCGCCACCTCGGCTACAACTCTACCGGTCACCCTGGCACAGCGGCCGCAGCTCCCAGCCTCTTCCCACCCCTTTCCCCGCCCCGCAGGAGAGCCGGCCTGAACGGGAGGCGGTGGAGGACAAATTAGTGCGCAAGCAAGAGCACGCGAGAGATGCCGCCGACGCGGCGGGTTGGAGTGCGACGAAGAGCGCCGTGACGAAGCCGCTGCGGATTGGTGGGGCGCGTTTTGGGGAAAGGCAGAGCAGCGGGAGCGCGGCGCAAGGGCAAAATGGATCGTTGGTACCCGGAAGCCCGTTCAAACTGTATAAGGGTGATCAG…
tRNA-Arg-ACG-2-2	266.862	15.0253	GTGGTGGCGCGCGCCTGTAATCCCAGCTCATCGAGAGGCTGAGGCAGGAGAATCGCTTGAGCCGGGGAGGCGGAGGTTGCAGTCAGCCGAGATCGCGCCACTCCACTCCAGCCTTGGTGACAGAAGGAGACTCCGTCTCATAAAGAAAAAAAAACGAAAAGAAAAGAAAAAAAGAAAGAAGTGGGCACATCAAGTAAACAAATGTCAACGACAGTAACTCTATTATGTACATGATGTTCCAAAGCAGAAAATTTCTTTATAAATATAAATATCTGAAGGGAGTGAAACTTATTTAAATTGACCACAAAGACAATCGCGCTTTGCTAGAATCCACAGTCTTGTTCAATGTACGCCTGGTTGTATTGCAAACCAACTATTTTCTTAGTGATCCTAATGAAG…
tRNA-Arg-ACG-2-3	224.619	18.0251	CAGATGCACCGACTGCATAAATTAATGAAGCTTTCACAAGTGCAATAGACACAAGGGGGCGGTGGCTCACGCTTGTAATCCCAGCACTTTGGGAGGCCGAGGCGGGCGGATCACCTGATGTCAGGAGCTGGAGACCAGCCTGGCCGACATGGTGAAACCCCGTCTCTACTAAAAATACAAAAATCAGCCGGGAGTGGTGGCGCGCGCCTGTAATCCCAGATACTCAAGAGGCTGGGGCAGGAGAATCGCTTGAACCCGAGAGGCGGAGGTTGCAGTGAGCCGAGATCGCGCCAGTGCACTCTAGACTGGGCGAGAGAGCAGGACTCTGTCTCATTAAAAAACAAAAACAAAAACAAAAAGCGGGTACATCAATGATAGATAATCGACAGACGCAGACTG…
tRNA-Arg-CCG-1-1	225.877	7.89667	TGAGCTTACAGGCTTTTCTTCCTGGAGGAAGCACCATCGTATCTTTGAGACGGAAAAGGTTAAAATAGATCAAACAATGATGCTCCCTCTTACGCTGTCATGTCCACTCCTTCATTGCAGACTTGAGTTCTTGGCTCATATTTCTGTACCCGAACGTGCATTATCATTATTAGTAACTTAGAGAAGAGAGCCTTCAAAGAAGGCAAAGATGTCACTTCTGATCATCTCGCAGTTTATAATTCTAAGGAATTGCTATTAGGAATTTTAGATGGAGTTTTATTCCTTCTGCCCACCTCCTCCCCCGCCTCTCCCCGCCCCCCTTCAAGTTGTTAAATCTCTAATTACGAAGTTAAAGGTTTGAAAACAGAAACTCAACGTTTCCTCACTACACTTCAGTCT…
tRNA-Arg-CCG-1-2	210.464	19.1163	TTTCCTGGCCATCACTGCCCCGCTTCCAGCGTCGCCATCATTCCTTTCACACACCCCACTTGCCGAAAGTACGTTCTGTGCGCTCTCTCACCCTCCTCTTGATTGTTTTCCCTAAGGGGTGCAGCATCAGTTCAGAACTGAAAATCTCCCTATCCCACTTCTCGAAGCCATTAATCAGAGATTTCAACAGGGTTCACCGCTGATGACCCATCTAACTGCTCGTCCTCTCACAGTTTCTGACAACTGTGTATTAGTATTTGCAAGTTTTGGAAGGTGTTGTAAATAGTTTTTAACTGTTAGTGAATTTTAATTTCAAACGAGGAACTTTTTATTAAGCTGGATCTTTGAAGTCAGCACTTAAAAAGCCCCCTTCCCCACCATGTTACATTCCCTTTGTGT…
tRNA-Arg-CCG-1-3	367.102	53.9629	AGGAGACACGGCCTCCGCTTTCCAGGCGGCCAGAATAAAGTCTGGGGCCAAAAGCCTCTGAAACACACCTTTGCAGGTTCACCGTGATGGAGCAAGCACAGGGGCTGGGCAAGCAGCTTGCAGCCCCTGACCCAAAGCGGCGGGAGGCACATGGGGGAAAGCGCTCCCAAACGGCGTCTCGGAGGGGCCTGCTGCGGGGAGGGTGGGGTAGGGCGGGCTCGCCAGGGCTCGAACTCACAGTCCCGGGCCCGCGGCGGCGGTTTCCACCCAGCAGCCTCAGCGGCCCGGCGCGGTGGCCCAGCTCGGAGTCCCGCCCACCGGGAGCCTCGGAAGGACCGGCCTCCCCTCACTCTAAGCATGCGCGTTAAAGCGACAGCATAGGCTATAGAAAGCTTTATG…
tRNA-Arg-CCG-2-1	399.757	58.4338	AAAATGAAGACGCCCAGGTCCGCCCCAGTCAACTGAACTAGAATGGGATGGGGCAGGCACTGGAACCTTGTTTAAAATTCCCCAGGTGAGCCCAATGGACAACTGGAGTTAAGAACGCTTGAAGAACCCGACAGGAAGGATAGCACCCAAACCCGGCGGGGTGGATGCCATGCAGTTACCGGGCAGGAGAGCTCGGAGGGTCACGCGCAGGCCCTCCGGGGCCCTTGCGGCCGCTCCGGGCCCATGGCGCAGCGCGCGGGAAGTCCAGGCGGCCGACAGGGACGCAGAAAAGCGCAGGCGCGCGCCGCCGCCGCTGGGGGCGGCTGCCAAATCACTTGCCTCTCGGCGCGAGACCGCGATGCGCGGGGGCGGGAGCGTGATGATGGCATCGCGTAAGGA…
tRNA-Arg-CCT-1-1	214.642	19.0262	TCAGTGTTTATGTTTCAATATTCATGATTAATACTTGTCTGTTCTCCTTCACTTCCTACGCTACTTTTTCCTAAAATTCCTGGATTTTTTATCAGTTCTGTAGAGGCGGACAGCAAGGCTCAGGGCGGTAGGAAGGAAACTCCTCCAAACCTCAGTCTTCATACCCCATGGTCCGGGTGTCCAGGCAACCACCAAGCGGACCCTCGGGGCTCCATGGGGCGTCCCAGTGCCGGGGGCTGGGGGCTGGTGCTCGCTAAGTAAGGATGGGGGCAGGTCCCTGCGCACCGCGGTATCTTCCCGCCCGCTCACCAAAAGTGCGCGCGGCAGGGACGGACCCACTCCATGGATCGCGCCTCTGTCAGGCCTTCTCTAGGAAAAGGGGACACTCGCTTATGAGGG…
tRNA-Arg-CCT-2-1	142.864	14.4679	CTGGGAATTGCGACCGCGTGGCCTAAGGGATGAGGCGTCTGACGTCAGATCATAAGATTGAGGGTTCCTTTGTGGTCGGGCTCTTTTGGAGCGAGCAGCCCTTGCCCGAATCCCAGCATAGTTTGAGGGTTTGTTCTTCCCTCCGCCCTCGTCCATCCCTATTCCTCCCAGCTATGCTCCACCGGCCTCTGCGCTCGCCGAGCACTTCTTCTCGGGGTTACAGGGCACCGCGGGCTCCTGGTCCCCGCGCGTCGTCACCGCATGGAGCTCTTGTGTAGCCCGGTGGGGACGCCGCGCCCAGCCAGCGGTTCATCCTGTCGTCCCCATGGCTTCTCAGGCTTGGAGCGCGGTGACCCACAGCAGGGCCGTGTTTGGGCACTATGGTTGAACACCTATCAA…
tRNA-Arg-CCT-3-1	216.243	29.1041	AAGCGGCGGGCTCGGGATGAGGAGCCAGTTGCTGAGCTGGCATCGCGTGCCCCTTCCCATACACTCTACCCATCGCAAGTGCATCATTCGCTACTAATTACCCCTAGACTTGGGTTGTCTCCTGAGTGGAGACGACGGCTTGTGAAGGAGTTGATCCAGGCACCTCTCGCACCCTAAGCGAAGATCATACCCCTAGACCAAAGAGCGGAGCCAAAAATCTGACGTTCGGTGTCTTTCAGGTCCCTCTGCACGTGCGCCGTCTCTTTGGGGTCCCGAGGATGCTCAGGAGCGGACGAGATCTGAACCGAAGCTTGGATTGCAGTGGAGGGGCGGGAGAAAGGCCAGGGTAGGACGGGCAGGCTGTGCAGGAACCACCGCGGAGTGATGGAGAAACTGGTC…
tRNA-Arg-CCT-4-1	310.805	36.6379	AATTCGCAACACCGGAAAAGGTCCGGCTGCTTCCGGTAAAAACCCACCAGAGCTGACGTTCAGAGGGCGAGTCTCGAAGATCCGGCCAATTTGCCCAGCGCGCTGTGCTCCGCGACGGCGCATGCCCGCTTTTGCGCAGGCGCGGGGACTACGGCGCAGGCGCGGAGACTATTGCGCAGGCAAGCGCGTACGCAGAAGCGTGCGCGCGCCCGTTCAACGTCCGGAGCATCGGTGCAGTTTCGAGGGTAAAGCCTTTGGCGCGGTGATGTGGACTTTTGTTCTCTAACTACAACTCCCAGCATACGTCACCCCTCACGTGGGCGCTAGGTGTGGTTTCGTGGGATAGGGTAAGGCGAAAATGAAGTGACGATGACGTACCAAAGAGGAAAATAGTTGAAT…
tRNA-Arg-CCT-5-1	260.023	12.9682	GCGCGAGGACGCAGACTGCAGAGCTCTACGGGGAATGGGAGTTTTCTCTCGTTCACTATGGCGTCCCCGGCGACCCGAATGGAGGCTGCTGCGTTGCAAGAACTGGGCTAAGACTATTTTTTTTGAGACAGGATCTCACTCCCGTCGCCCAGGCTGGAGTGCAGTGGCGCCATCTCGGCTCCCTGCAGCCTCCACTTCCTAGGCTCAAGCGATCCTCCAGCCTCAGCCTCCCAAGTAGATGGGACTACAGGCGAGCGCAACCACAACCGGCTAATTTTAAAATTTTTGTAGAGACGGGGTCTCGCTATGTTGCTCAAGCTGGCATACTTCCTTGAATAAATGCCCAAACCAATTCTAGGGTCATTTTCTAGCCACCCGCGATAAGTTATTCTGTCTTTT…
tRNA-Arg-TCG-2-1	246.338	12.1489	GCTGCGGCTACGAACACAATTGCAGTATTTTTTTTTTTTGACAGAGTCTCGCACTGTAGCCCCGGCTGGAGTCTGGAGTGCAGCGGCACGCAGGCGCCCGCCACCACGCCCAGCTAATTTTTGTATTTTTAGTAGAGACGGGGGTTTCTCTGTTTTGGCCAGACTGGTCTCGAACTCCCGACCTCGTGATTCGCCTGCCTCGGCCTCCCAAAGTGCTGGGATTACAGGCGTGAGCCACCGCGCCCGGCCATTAGATTTTTTTTTACCATTAGATTAAACTTCGTCTTTCCCCAACCAGGCTGTAAGTTTTTTTCAGGGGTTGGAAATTCCTTGGTTTACAACAATGATTTCACTATACTTGGTACATTTACAGCTCATAGGGAGGAGATTATTTTCCAT…
tRNA-Arg-TCG-3-1	340.807	56.9443	GGGACCAGGAGCCCGCGGTGCCCTGTAACCCCGAGAAGAAGTGCTCGGCGAGCGCAGAGGCCGGTGGAGCATAGCTGGGAGGAATAGGGATGGACGAGGGCGGAGGGAAGAACAAACCCTCAAACTATGCTGGGATTCGGGCAAGGGCTGCTCGCTCCAAAAGAGCCCGACCACAAAGGAACCCTCAATCTTATGATCTGACGTCAGACGCCTCATCCCTTAGGCCACGCGGTCGCAATTCCCAGGGAGGCTCAGAGACTAGTCCAGGTGCCGCTCCGCTCGGGGGTGACTAGGCGGGCGGCTGGGGCCAGAGGAAGGGTGAGCGCTTCGCTCAACAGGCGGCCAGGGTGCGAGCAGTGAAGCTGCGGCACGCCGGAGCGTTTAATGGCCATCAAATTG…
tRNA-Arg-TCG-4-1	222.558	13.6814	TTTTCTTAACAACTATCTGGGCAGACCCTGCAAGAACCTAGTCTGTAAATGGTGAATGTGGATGAGCATCATAGGGAAGAAACCTTGAGTAAGCTTATTTTAACATATCCTTCGATGCAGACAATATGCAGAATTTTAGCATCTTTTAGATGCCATAAACTCCGCTTCTTCTGCCTTGGGAGTCAGAACAAACGACTTTTCTCTCCAAGGAGTAGTTATATTACCACAAGACTAAAATAATTGTCGATACCAACCGTTTATAAATCCCGATTCTGTGGCCCCAAATATCCCACCTAATCTAAAGTTTTCATTTTCTCATTGGCGAAAACACGGGCGCTGTAGATGCCAACACGGGGGGTTGGAGGGGGCGGGTGGGGGGAAGCTCGTTTTATTTTCTAA…
tRNA-Arg-TCG-5-1	308.37	34.5654	GGGGGTCTTTCTCGTTCACCTGGTGATTTTCATTTATTTCCAGAGGGTCTCAATGCTGAATGCAAACTGATCATGTGTAGTAGTGATTATAGAGAGACATTCAATGCTTTTCTTTTTCCCTTTCTTTACAACTTTTTGTCACCAGCTGAGAGAAGCAACGTGGTGCATGTGCAAAATTTGGTGTAACATTTGGTGTCAAGTTAAGGGTAGGAGTTTGGAGAAAATCCAAATACTCACTTTGCATTACCTTGTTATTGTGTGACACTGGCAAGTTATTTAGCTTTTGTATAATTTACACTATCTTTGAAATTAGGTTAACAACAGAAATCATGTCATATAAGTAGAACCATACAATATATATATAAAATCCAGGTTAATAGCCAATCTTACAACATTTCT…
tRNA-Arg-TCG-6-1	275.225	25.1898	TTTTCTGTTCCTAGCTTAGGGAAAACGTCTCTCCTCTGCGTCCCTCACCACCCCAGGGAAGATTATCGCCTTCAGTTAAACTGGGAAATCTGTGGCTCTGAGATTTGGCTCTGAAATCTCTGGCTTTAATTCACCCAACAAAGGTCACACCTCTACCAATGGCAGTGCCCAGACTAGAGCCTGATCCGTCCTCCTCTGCCAGGGGAGACTGAGGCATGGTGTGTGCCAGGCAGCCACATGGGGAGTCCACACTGGGAAGTGGAAGCCTGGGGAACCCTAGGTAAAGGTGGCCTGCCTGATGCAGGATTTACAATGTGAGCTGGTTTTTCTCTATCTTAGGAAGAGAAGAGGAAAACTTTCTGCTAATGTTATCGGTGGAGGCCATCCAGGCTCTTGGCA…
tRNA-Arg-TCT-2-1	292.84	37.6938	TTTTAGACTGGAAATGAAGAACCATCGAGACTGTGGACCGCATAGCAGCAGATGGCAGAACAGATAAACGAGAAGAGACAAAAACACACAGAAATTTACAACAAAACTAGTTTATTTGGGTGGGACTATATCTGGGAGTGGGGAGCGCCTGAGCCGGAAACACCCCCCAAGCGGGCAGCCGGAGCTCTGCACTCGCTCGCTCAGCCATTTTCGGTTGCTCTCCCTCCCTGTTTTTTCGACCCATGTGCGCCCTCTCTCTCACCTGGCTAACATGCTTTGCGCCCGCTACCTCTACCTGGCTTGGCCTCTGAGATCCAAACCGCGCCCTCCTGGCATGTCCCGCCCAAGTCCCTTAGCCCCGCTCCCCAACCCTGCCCCATTCCCACTCTAGTACCCGTA…
tRNA-Arg-TCT-4-1	351.777	32.23	TGTCTGAGAATAGCTGGACTGGGATGAAACCACAGTGAGGGAGTGGGGGTGGAGGTAGAGATGGCTTCTGCGTTTTCTGCAGGGTTGGGTGCACTCTGCTTAATTAGCATGAGAATCGAGAGATTTTCGTATCATCCCTAAGGGATGGAGAGGAAAGGAGAGCAAAGGCTCTAGTTCTGTCCTGTTCCATCAGGGATTCTGAGTCTGGGAAATTGACTGCTGTCACATTCCCCCAATCCTCTGGGGACCATCGGACCCAGAGTATTGAGAAAAGCTTTGATGAAGCCGGCTGGTGGATCTCCACTCCAGATTTTCCAGCTGTCCCTGTCCCCCCCCACCGCTCAGAGAGCAGGATGCTGAGATGGCTCGGTGATGCAGAAGGTATGTGCTTTTTCAGTT…
tRNA-Asn-GTT-1-1	196.052	20.4429	AAAATATTTTTAATGCTCACGATAATAAGCTTATTATGAGTCAGCACTAAACGTGTGCACATGCATACATAAGTTGTCTACATCAGCAAAAAAAGCTTATCGTCGTACTTCTCTGACCAAAATCAACGGAACCCCCGAACCCACAGAGAGCATCCATTTTGGATTCCCCGAAGACCCTTCGTTCCTGCATTCTCTTCTGCTCTCCTTTTCTCAACCTCTTCTGCTGGAAGCTGAGTCCTGCTCCAGATCTAGGCAAGTGCTAGCGCAGAAAAAAGACCTGCCTCGCTCAGGGCTATGAGCCGCGCCCTGAAGCACGGAAAGCTAATTGTGTCACTGGTTTCAAATCAACCTCAATTTTTTTGGAGACGTGAGTGCTGAGCATTTTTTCTTCAGTGAAGT…
tRNA-Asn-GTT-10-1	203.885	6.13872	TACATGAGGAAACTCAGACATGGAGGGGTTAAATAGTTGCCCTGGTTTCATAGGAGACAGAGCCAAGGTTGTGAAATAAGGAAGCCTAGCTCCTTAGCTCATTTTCTTTTCTTTTCTTTTTTTTTTTTTTTTGAGGTGGAGTTTTTGCTGTTGTTGCCCAGGCTGGAGTGCAAGGGTGCGATCTCAGCTCATTGCAACCTCCGCCTCTCAGGTTCAAGCAATTCTCCTGCCTCAGCCTCCTAAGTAGCTGGGATTACAGGCATGCACCACCACCCCCAGCTAATTTTGTGTTTTTAGTGGAGGCAGGTTTTCACCATGTTGGTCAGGCTTTGGAGATTACCCAATCATTTTGCAAAAGGCGGATGGTGCTAGCTAGCGTTTAGTGACAGCTTACCCTCT…
tRNA-Asn-GTT-11-1	173.54	21.9658	CCTCACCACCATCCCTGCCCTGGTGGAGCCCCGGGCGGAACACAGGATCCGAAGATGGCAGCGGAAGCTCCGCAGCAGCCCAACAGCGACTGGGCAGGGTGGATACAGGCTCCTTCACTGGGTGAAGGCGGCACAAAGAACCGGAAGAACCATCCCGGGAGCCCACCGGGCGTTCAGCTTCCCTTGGGACCCCAGGCGTCTCGGGCTGGGTCGCCGACCGGGGCGTTTCTGGGGTCTCTCCCTCTGGCTCCAGAATCTCCTAACGCGCAGGTGTCCAACGTGACCAGCGCGATTCACCGCTCTAATATCTCTGGTTTTCCAAGAACTTGCTCAGTCGTCCTGCCAGGCGGGCCCTGGGAATAGAAGGGACAGAGGAAGTTTAGTGAGTGCGCCCTTCCT…
tRNA-Asn-GTT-11-2	190.516	9.29095	CCTCACCACCATCCCTGCCCTGGTGGAGCCCCGGGCGGAACACAGGATCCGAAGATGGCAGCGGAAGCTCCGCAGCAGCCCAACAGCGACTGGGCAGGGTGGATACAGGCTCCTTCACTGGGTGAAGGCGGCACAAAGAACCGGAAGAACCATCCCGGGAGCCCACCGGGCGTTCAGCTTCCCTTGGGACCCCAGGCGTCTCGGGCTGGGTCGCCGACCGGGGAGTTTCTGGGGTCTCTCCCTCTGGCTCCAGAATCTCCTAACGCGCAGGTGTCCAACGTGACCAGCGCGATTCACCGCTCTAATATCTCTGGTTTTCCAAGGACTTGCTCAGTCGTCCTGCCAGGCGGGCCCTGGGAATAGAAGGGACGGAGGAAGTTTAGTGAGTGCGCCCTTCCT…
tRNA-Asn-GTT-2-2	324.556	34.0726	TTTGAAATTCAGAAAGAAGTGATGTAACTGGGCTTCAAAAAACTACCGATTTAAGGACATCAAGCTGACTTCCTAAGTGTGTATCTCTAGTTCAAATCAGCAATGAGCTATTCTCCCAACACTCACTACACCCTTTCTCCATTCCCCATTTCCTCAAGCCAATAGTTAATTTGATTTTACTCGTGTCTGGGTCTCGACTTTGGGAGCCAATTGCTTTCTGCTGCTGCTAAGAAACTGGGGAGGAAGCAAGCAAGTATCTGAATGTCACATAGCAGGAATGGTTTCATGTTGTAGGTTTTAGAATTACCCAACTCAGACCTAGACTTGCAGTCACGTAGTAGTGAACCAGAACTCTAGGTAGCGAAATCGTCATGTGTTTACCTAAATATCTATAAATAT…
tRNA-Asn-GTT-2-3	275.467	35.5657	AGCCAAATAAAATTCAGATGACCTTGGGAATACTACACAAGTAAATCACGAGAGATGAGCGAACGAAGCACTGGGCAAATTGTTCGAAACAAAGGGAAAGTTTCTCAGCTCACAAGATGAAAGCTTTGATTTTCTCATAAAAGAAAACTAATAAGAAATAGTTATTTTCCTGAAATACAACGTTCCAAATGGGAGTTGGCGGGGGGGAGCAACAGTATTTTAATACATTTTGCAATCTGCAATGCTGCTTGATTTTGTTGTATAATTTTGCGATATGCTTAAAAGGTGGAAAATAGAATTAAGAGGGTTGGAAACGTGAAGTAAAATATTTTGGTTCTGATAGTACCAATCAGAAAGCAGAAACAGCCACACACTGCCTTTATTATTCTTCATAAAGGC…
tRNA-Asn-GTT-2-5	304.98	32.3422	ATGATGCAGGTGGGAAGGGGAAGGCGTCGCGTGTAGGCGTCGCGGGTATTTTGCGGCTGCAGGGGTTCAGCTGTGAAAGGGAGTTTGGAAGCCGAAGCTTGTTCTGATTTGGGGGACTTCCTGCGGCCCGACTTCACGTATCCTCAATCTCAGGTCACCCTAAAAAGGGACGTTCCGCGCCTCTCCACGTTTGAGGTAGAACCTGAGGATAGCCAGAGTCGACCTCTCGCCGTTCCAATGGAGGAAGGGCGTGCACGTCCCGCGTCCTCTCCTCCCAAGCTCTTTCGCCTCCCTCCCCCATCAGGATCCTTCCCTTTCTCCCCCGGGTTCCACTTATTTCGCCCGATGGCGGCATCTCTTACGGCGTCTGCGCCGTCCAGGCTCGCTCCCATTGACTCG…
tRNA-Asn-GTT-2-6	244.778	45.4634	TCAGGGAAGGGGGAAGTTTGAGCTGAAATTATGACCTCTTAGGGGTGGGAAGAGGAGGCTTTGGGGTTGTGAGGTCTGAGCCCCCTTACTTTGGGATGAGTCCACATCGCGGCGACTCCTCTGCAGAATGCGGTGATGTTGCGGTAAGGGGTCCGGGATAGCTGCGAGGCAGCTGGACCAATCCTGAACGAAAGACATCAGTGATCGCAAGAGGCGCTAAAACTTCTGCCGAAACCCGGGATCGAACCAGGGACCTTTAGATCTTCAGTCTAACGCTCTCCCAACTGAGCTATTTCGGCTGGGCGGCAGAGTCGCTCTCGCCGGGACTCCGTCCCGCGCTGCGCCTTCCCTGCGCAGGCGCAGTCGTTTCGCGTCAGCAGGCCCCACATCCTTTGTAAG…
tRNA-Asn-GTT-2-7	253.871	14.4847	AGGATCCGAAGATGGCAGCGGAAGCTCCGCAGCGGCCCCAAAAGCGACTGGGCAGGGAGGGCACAGGCTCCCTCACTGGGTGAAGGCGGCGCAAAGAATGGGAAGAGCCATCCCGGGAGCCACCGGGCGTTCAGCCTCCCTAGGGCCCCCAGGCGGCTCGGGCCGGGGTCTCAACCGGGGCGTTTCCGGGGGTTTCTGAAGCAGGCGAGGGGCAGGGCGGGCGAAGGCCATTCGGCTATCCTTCTGGCTCCAGAATCTCCCAACGCGCAGGTGTCCAACGTGACCAGCGCGACTTACCGCTCCAATCTCTCCAGTTTTCCAAGGCCTTGCTCAGTCCTCCTGCCGGGCGGGCCCTGAGGATGCAAGGGACGGAGGAAGTTTCGTGCGTGCGCCCTTCCT…
tRNA-Asn-GTT-2-8	215.415	10.0452	CAGGATCCGAAGATGGCAGCGGAAGATCCGCAGCGGCCCCAAAAGCGACTGGGCAGGGAGGGCACAGGCTCCCTCACTGGGTGAAGGCGGCGCAAAGAACGGGAAGAGCCATCCCGGGAGCCACCGGGCGTTCAGCCTCCCTAGGGCCCCCAGGCGGTTCGGGCCGGGGTCTCAACCGGGGCGTTTCCGGGGGTTTCTGAAGCAGGTGAGGGGCAGGGCGGGCGAAGGCCATTCGGCTATCCTTCTGGCTCCAGAATCTCCCAACGCGCAGGTGTCCAACGTGACCAGCGCGACTTACCGCTCCAATCTCTCCGGTCTTCCAAGGCCTGCTCAGTCGTCCTGCCGGGCGGGCCCTGAGGATGCAAGGGACGGAGGAAGTTTCGTGCGTGCGCCCTTCCT…
tRNA-Asn-GTT-25-1	243.356	14.1686	AGGATCCGAAGATGGCAGCGGAAGCTCCGCAGCGGCCCCAAAAGCGACTGGGCAGGGAGGGCACAGGCTCCCTCACTGGGTGAAGGCGGCGCAAAGAACGGGAAGAGCCATCCCGGGAGCCACCGGGCGTTCAGCCTCCCTAGGGCCCCCAGGCGGCTTGGGCCGCGGTCTCAACCGGGGCGTTTCCGGGGGTTTCTGAAGCAGGCGAGGGGCAGGGCGGGCGAAGGCCATTCGGCTATCCTTCTGGCTCCAGAATCTCCCAACGCGCAGGTGTCCAACGTGACCAGCGCGACTTACCGCTCCAATCTCTCCGGTCTTCCAAGGCCTTGCTCAGTCGTCCTGCTGGGCGGGCCCTGAGGATGCAAGGGACGGAGGAAGTTTCGTGCGTGCGCCCTTCCT…
tRNA-Asn-GTT-27-1	247.018	11.9506	AGTTGATTTCTTGGGCAGGTGGCCCCAGGTTGTGGATCAGAGTTATATTTTTACGTACAGTCCGGCCATTGTTCGATTGTATATTCTGTCTCTCAAATGTATTATTAATTCAACAAGTCCTAATTGAGCGCCCTGGGCGTTTCAGCTTCCCTGGGGCCCAAGTCGCTCTAACAGGAGTCGCGATCCCGGCATCTCCGGAAGCGCCGGCTTCTGAGGCAGGTGAGGGGGCAAGGCGGGGTGCGGGGTGTTTCGGAATCACTCAGTGCACAGGTTTCAAGCTTGACAAACAAGTAGATTCGTCGCTCTGACTGCTCCGGCTTTCCGAGGCTTTGGAGATTACCCAGTCATTTTGCAAAAGGCGGATAGTGCTAGCTAGCGTTTAGTGACAGCTTACCCTCT…
tRNA-Asn-GTT-6-1	166.458	13.79	GGATCCGAAGATGGCAGCGGAAGCTCCGCAGCAGCCCAAAAGCGACTGAGCAGGGTGGATACAGGCTCCTTCACTGGGTGAAGGCGGCACAAAGAACGGGAAGAACCATCCCGGGAGCCCACCAGGCGTTCAGCTTCCCCTTGGGACCTCAGGCGGCTCGGGCTGGGTCGCCGACCGCGGAGTTTCTGGGGGCTTCTGAAGCAAGAGAGGGGCAGGGCGGGCGAAGGCCATTCGGCTCTCCGTCTGGCTCCAGAATCTCCTAACGCGCAGGTATCCAATGTGACCAGCGCAACTCACCGCTCTAATCTCTCTGGTTTTCCAAAGCCTTGCTCAGTCGTCCTGCCAGGCGGGCGCTGAGAATAGAAGGGACGGAGGAAGTTTAGTGAGTGTGCCCTTCCT…
tRNA-Asn-GTT-7-1	333.052	43.8293	TCCGAAGATGGCAGCGGAAGCTCCGCAGCGGCCCCAAAAGCGACTGGGCAGGGAGGGCACAGGCTCCCTCACTGGGTGAAGTCGGCGCAAAGAACGGGAAGAGCCATCCCGGGAGCCACCGGGCGTTCAGCCTCCCTAGGGCCCCCAGGCGGCTCGGGCCGGGGTCTCAACCGGGGCGTTTCCGGGGGTTTCTGAAGCAGGCGAGGGGCAGGGCGGGCCAAGGCCATTCGGCTATCCTTCTGGCTCCAGAATCTCCCAATGCGCAGGTGTCCAACGTGACCAGCGCGACTTACCACTCCAATCTCTCCGGTCTTCCAAGGCCTTGCTCAGTCGTCCTGCCGGGCGGGCCCTGAGGATGCAAGGGACGGAGGAAGTTTCGTGCGTGCGCCCTTCCTATAG…
tRNA-Asn-GTT-8-1	264.946	34.4516	CATAAGGAAGTTGATTTCTTGGGCAGGTGGCCCCAGGTTGTGGATCAGAGTTATATTTTTACGTATAGTCCGGCCATTGTTCGATTGTATATTCTGTCTCTCAAATGTATTATTAATTCAACAAGTCCTAATTGAGCGCCCTGGGCGTTTCAGCTTCCCTGGGGCCCAAGTCGCTCTAACAGGAGTCGCGATCCCGGCATCTCCGGAAGCGCCGGCTTCTGAGGCAGGCAAGGCGGGGTGCGGGGCGTTTCGGAATCACTCAATGCACAGGTTTCAAACTTGACAAACAAGTAGATTCGTCGCTCTGACTGCTCCGGCTTTCCGAGGCTTTGGAGATTACCCAGTCATTTTGCAAAAGGCGGATGGTGCTAGCTAGCGTTTAGTGACAGCTTACCCTCT…
tRNA-Asn-GTT-9-1	148.444	6.41299	GGATCCGAAGAAGGCAGCGGAAGCTCCGCAGCGCCCCGAATGCGACTGAGCAGGGAGGGCACAGGCTCCCTCACTGGGTGAAGGCTGTGCAAAGAACGGGAAGAGCCATCCCGGGAGCCCACCAGGCGTTCAGCTTCCCTTGAGCCCCCTGGCTGCTCGAACCCGGGTCGCAGACCGGGGCGTTTCCAGGGGCTTCTGAAGCAGGCGAGGGGCAGGGCGGGCGAAGGCCATTCGGCTGTCCTTCTGGCTCCAGAATCTCCTAACGCGCAGGTGTCCAACGTGACCAGCGCGATTCACCGCTCTAATCGCTCCGGTTTTCCAAGGCCTTGCTCAGTCATCCTGCCGGACGAGCCCTGAAGCTGGAAGGCACAGGGGAAATTTGTTGAAGGCGCCCTTCCC…
tRNA-Asn-GTT-9-2	295.083	37.6419	GGATCCGAAGAAGGCAGCGGAAGCTCTGCAGCGCCCCGAATGCGACTGAGCAGGGAGGGCACAGGCTCCCTCACTGGGTGAAGGCTGTGCAAAGAACGGGAAGAGCCATCCCGGGAGCCCACCAGGCGTTCAGCTTCCCTTGAGCCCCCTGGCTGCTCGAACCCGGGTCGCAGACCGGGGCGTTTCCGGGGGCTTCTGAAGCAGGCGAGGGGCAGGGCGGGCGAAGGCCATTCGGCTGTCCTTCTGGCTCCAGAATCTCCTAACGCGCAGGTGTCCAACGTGACCAGCGCGATTCACCGCTCTAATCGCTCCGGTTTTCCAAGGCCTTGCTCAGTCATCCTGCCGGACAAGCCCTGAGGCTGGAAGGCACAGGGGAAATTTGTTGAAGGCGCCCTTCCC…
tRNA-Asp-GTC-1-1	298.702	34.3865	GGCAACCCTAACTGTCCCCGACATCTGGCAGCCATATGCTATCCTTGAACTTGAACTTCAGAGTGAAAGTATAAATTTGTAAGGGGAAGGCTCAGCCGCAAGTCACATACCAGTGGTCAGTTAAAAAAAAAAAACTCAGGACGGCAACCTAAATCATTTAGAACGCGTCAAGAGCCTCGGAAAAACTATTTTCACACACTTCTCTAGCACTAACATGGGAAGCGCGTTTCCTTCACATATTCCACACCTTTTATTCTTCCCACCAACATCAAGAATACAAAGCGCCCAGAGAGGACAATAAGCCTAAGCAGCGGCTCCAAGAGACCGGACTTTCGTACTTCCCGGGGGCAGGCGGAAGGTTACGGAGCGCTGGAAGGATCTTACTGCTCCTTGAAGGGC…
tRNA-Asp-GTC-2-10	224.882	30.3162	CTTCCAAGGGAGCTTTCTTCGCAGGCAGGTTGTTGAGGGTTGCCTGGGTCCTCTTCCAAGCTTTTGTAACCACGTGACTGTAATTTGCCCGAAAAAGGCGGAAAAGTCTGGAGATGCCGGGGATTGAACCCGGGGCCTCATACGTGCAAAGCATGCGCTCTACCACTGAGCTACATCCCCTACCCCTTGTGTTGGTCTTTTCTGGGGATGGTGATACAGGAAGTGCCCTTCGCTCTGCTAGTTCAGGTGCCTTAGCTTCGGAACGTGCAGTGCCTCCAGCCACTCAAAGGGGCCTCTACCCGCCTTGGATAAGCCCAGCAGCCAGGGTGCCCGGCGCGGAGCCTGGATGGCCCGGAAAGGTTAGGAACGATAGCGAGAGAATGGTATGGACATAAGAAG…
tRNA-Asp-GTC-2-11	180.184	20.6195	GCTCTTTTGTGGCACCGCGGTAGCAGAAAGCATCTCAATCCCCAGACCCGCCTGGCATGTCAGGAAGAGACGAGGCACGCCCAGACTTGGGCAGGTCCCTCCCTTTCTGCTTCCTGACTTCCTTCCTGGTGTCTCAACTCGGCCACCACAGCCTGGTTTCGCTTTGATTGACACGCGTCAATCTATAGTTGTGGATGACAGTGTTCGGGAGAGCCCAGGAACTGTCAAAACTTGGTTCTCTGCAGTCCTGAAGGCACTCTGTCTCTTTCGGTCACTCCATCTGACGATTGGTGCCTGAAATACACCTACGGTTTCTGGTCAGCGTTTATCAGTGGTTGGAAGAACAGAACCCCTAGGAACCCTGCTGTCAGCACGCAGAGTGTAAAGTCTCAGATCAAG…
tRNA-Asp-GTC-2-7	218.724	17.3043	CCGTTAGCGGTACCTTTGTACGGTTCTTGGGGACGCCTCTCGTTTCCCTGCCTTCCAAACCCTCCTGAAGCCTATACCTGTTACAAGTCTTGATAGTGCTTTCCTCTTCATGGAAATTTAGTCCTAGTCAGAGGTCCAAGTCTTTGGTCAATTATCAGTTTCTGTGGAATCAATGGTTCAACTGCTTTGGTCACCCGGTCTCGCTGGTTGCAAATGACTAGAAACACTGTCAGAGATCTCGACACCACCACAATCGAAAGACCAGGCTGTCCTGACAGACCCCGTCGTTTTGGCTTAGGCGGCAGATTAAAGTGTAAATTCGCCAAGTATAATCAATTTAGTAGAATACAAACTTACAGACTTAAAAAAGTGGGCAAGAATACTTAAGTTTATTAGAGG…
tRNA-Asp-GTC-2-9	201.064	17.0049	ACTTCCTCTTTTTCCTTCCCCCCGGGGGAAAAAGGAGGTGCATAGACGAAGCCGATTCCTTCCAATTGATCAAAGGCTTTTACTTTCTATATTTAACAAAGCCCCGAGCAGTGTCCGCGAGGAGCCAGAGGGAAAGGAAACTCCCCCTCCACTCCCCGTTTGGGTAAATCAAATAAGGTCAAGTTTTTCCCGTCTCCACCTCCTCCATGTCTCAAATGCACATTTGTTGATGCCTGTTTGTTCATTTTTGCTTTCTGTTTTTTAACGTCTGCTTTCTGAACTGGAAACGATCGCCTTAAAATGGCATGAAGTCAAGTCGGACCTGTTGTTTTGTGGGAAATACAAGATACTTAATTCTTTGGAAAGTGTTTAGGGAAAGCTACGTTTACCTTAAAACAG…
tRNA-Asp-GTC-3-1	178.131	18.1165	GTACGATTTTTATCATGGTAAACAGAAGCAGAGGAAGGGCATCTAACTCACATTGGTCCGAGAAAAAATCCTGGGGGACGGTGACCTTGAGGTAAACCTGTAACGAATAAACTTGAGTTGAAGAAGAAAGGAGGATATTTCGAGCAGAGGAAGCTTTTTAAGTTTACTGTACTCCTTACTATTAATGAACATTTCTTTGCTATTCATGACCTAGAACTATTTTCAGCAAAGTCATAATCTTTTGCAGAACTGCCGTTTTCAGATTTTCGAAGCAACATGGGAAATCTGTTTCATAGAATCTTATAACAACTTTTTAATATGAAGATTAGCATATTTTTAGGAATTCTCTGCCAAGAACAAATTCAGTAGCCAATGTATAAATGCCATTTCAATTGAGTT…
tRNA-Cys-GCA-1-1	239.696	20.5524	CTTACTCCTGAAATGGTTATACCCCTTACATATCTTAATCCTTGGTGGCAGTGGCTGCTCATGGATAGGCACAGAACCCAAGCCAAACCAACCACAGTCCTTCTCTAGAATTTTTTAGACTCAAGTCTTTTTCTCTCTGGCAATCAAAGTGTGGAGCTATGAACCTACAAATGTTGGAGGCAGGGTCTCAGCTGCGTGGAGAGTTGGGTTTGAGACATTAAAACTAACTTAAGAGGGAACCAAAGAATAAAGCTACAGGGAGAGAGTCCTGAGAACATTTGAGTTCCTGGAAGTCAGCTTCTTGTCTGATATTTACATTATATTTTATTTTCTATCAGCTGAAATTTAATCTCTGCCACTTACCATCATGTTAATACAACACGATTCCAAAGCTGAAAT…
tRNA-Cys-GCA-10-1	277.434	28.554	AATCTAGTATTTGGAACAAATAAAACCAAATGTGGCTGGGCACACTGGCTTAGCACTTTGGGAGTTTGGCTCAGCACTTTGGGAGGCTGAGGCCGCAGGAACACCTGAGGCCAGGAGTTTGAGGCTAGTAGGGGCTCTTTGCACTCCAGAACAATCAGGCCCAGGGTCCAAACCCAGGCCCTCAAGCTATGTCTACATCTGGATTTAATCCCACCATTCTCCTTTTCCCAAAAAGCTAAGGCTGCAGCTTAATTGGCCGGATGCTGGCAGGTGTGGAGGGGGTTGTACAGAAGAGCTGCTCTGTTGTGCATTACATAACTCCACACCTGTAGCTCCTGGAGAGCTACAGGAGACAGGGTGGCCAGAGCGTAGCTTGTGAATGACTGTGATTATTAATAC…
tRNA-Cys-GCA-12-1	336.203	24.8698	CGTGGAAGGGAACAGTTTAAACCAGGAGCCTCAAACCATGTGTCAGAGTGGTATAGGAGGTTTGTTAGAATCATGTCATCCAAGTTCTGTTCCCAGAGAGTCTGGCTTAGGAGTCCTCAAGTGGGGCCCAATAACTTTTGCTTTTACCCAGCTCTGCCCAGACCAGCTTCACCTCCAAAGGGTCTGTTGAGCAACCAGTTCTTTGAGTCCTGCTTCTCTAGGTGAGTCTGAAGGATGTTCTGTCTGCAAACCTGTGATTTTAATAGAATTAAAGAAGGAAGAATGCTGGTTACAAGTAGAGCTGGCAGGCAGGTGTAAAATAGGAAAGGGGTATATGGTGACAGAGCAAGTATGCATCTCATGATGGTGACAGCCAGGGGTGTGGCCATACAGGTTTAT…
tRNA-Cys-GCA-13-1	342.455	36.3178	GGTGGGTGGCGGTGGGGGGTGGGGGGCGGTCATTAAAAAGTGATCTTAGCTGAAAAGCTGGCAAATCCAGTATCCAGAAAATGTGGGTTCTATCTTTGAAGTGTTGCAGGCTTGGCCAAACCATTGGGCATTTTGAGTCTCTGTTTGCAGGCCCCGGCACAAAACCCACAACATAGGTGTCACTAGAGAGCCTTCCAGCTGTCGGGGGACTGCTCCCCAGATCCCTGCACTTACTCAGGAACTGAGAGTGGAGAGGTGGCAGAGCTGTGGGAGAAGGAACTGGTTGCTTCCTCTAAGACAGGGTGTTGAGTTGGCAGCAAGTCAGGCCTTGTAACTCAGAAACCCATCCTGAAGCGGAATCTAGGACAGCAGGTCTGGGTGTGGCTGCACAGGGAAAGG…
tRNA-Cys-GCA-14-1	280.709	38.905	AGTCCCAGCTACTCGGGAGGCTGAGGCAGGAGAATGGCGTGAACCCGGGAGGCGGAGCTTGCAGTGAGCCAAGATGGCGCCACTGCACTGCAGCCTGGGCAACAGAGCGAGACTCCATCTCAAAAAAATAATAAAAATAAATAATAAAATAAGAGAATTCCCAGATGCCAGAGGTAAAAAAGGCTGTAGTGGAAAAAAAAGGGGGCGCTATAGTGATGGAAAAGAGGGATCCCACTGCACATCCGTACAAGACCCTCAAGCCAGAATCAGAGAGGACTTAGACTTCTCTTTTCTCTCCCACCACTTTACTTGGGTCCAGATCACTCTAAATAGTTTATCATAGACACCAAACTATTCTGAATCACTGCAGGCAATGTCTGATCAGAAAACACTACATTT…
tRNA-Cys-GCA-16-1	340.87	22.0823	ACCATGCAAAAAACCAAGAATAGTTGACATGAGAATAAAAAGAGAGGAGATGAGCAGAAAAGCCCCCAATTCTATCCACTGGGGTAGGGGTGAGGGTGGAAAGAAGGGACGTGGGGACACATTCAAGTTAGTGGACTTTAAGGAGGAGATGAAGGAAGAAAGGAGTGGCCCTGCTCTTGGCAATGATTCTTCAAGCAGGTGTCTTGGAAGTGGTCCTAAGACGAGATGGAAGTGAGCTGAGGAGGCTTCTAGGGGACCAAGTAGGGAGGGATTAATAAGGAAGAAGAGGGCCAAAAGGGCTAATTTGCTGTGAGGCAAAATGTCCAAATCTCTAAAACTTTCTAAGAGTCAACGTAAATTTCAGTGCATAGATGTGAGTGTTGCAACATAGGTGAAAAG…
tRNA-Cys-GCA-17-1	263.633	18.9024	TTCTAAAACTTTTTTTCCTACTAAAATACGGTAGTGTTGTATCATTTTATTTTACTCTATTTTATTTTGTTTATGTGAAGATTTTACTTAACTATACAACTTTTTAAAATAAGAATATTTTCCTAATAAAAAGAAAGCAATTTTTAAAAAAGTATAAACCCACAGGACAAAAAGCAGATGGGCGAGCGATAACTGATTTCACACAGAAGAAAGAAAAGGCGGCGACTGCAAGAGCCTGCGGAGGAATCATCCTACCGGGGGGAAACAGCCCCTAGGGGAAATGAGGGCAGAAGGCGTGGGTGTGAGGGATGCAGCCAGCAGATCCTCGCGGGCTCAGTGGGAATGAACAAGGATCTCTGTACACTGTAGGACACCCGAGCATTGCAACACCATGAAATA…
tRNA-Cys-GCA-19-1	334.764	28.4606	CCAGTGTTTCCAAACTGTAAGTCAGAATGGTGCAGGGAGTTGGTTAGAAGCACACATGTCCCTAGGTCCTTTCCCAGATAGTGTGGCTTAGGAGTCCTCAAGTGGGGCTCAAGAACTTTTGCTTTTACCCAGCTCTGCCCAGCCCAGCCTCACCTTTAAAGGGTCTGTTGAGCAACCAGTTCTTTTGAGTCCCTCTGTTCTAGGCGAGTCTGAAGGATGTTCTGGCTGCAAACCGCAGTGATTTTAATGTCCCTGCCTTCAGTCACACACTGGAGAAGGAAGGATGCTGGTTGTAAGTAGAGCTGGCAGGCAGGTGTGGAGTAGGAAGGGGGTATATCGTGACGAAGCAAGTACATATCTCATAATGGTGACAGTCAGGGTGTGGCCATACAGGTTTAT…
tRNA-Cys-GCA-2-1	230.29	22.2567	AGCATCCCCAATCTCGTCCCCTTGGGCTAGATGAATGGGCATTATTTATTAACTATGAATGAACACAAAGCTCCGGGTTCAACTAAAACCAAAACTCTTCGCTGGATGGAGTAGTTTCCTTTTAACTGAATTCCAGTGCTTTAGGGAATTTGTGGCTTCATAGTCTCATCACCAAAACTTACTTACTAACCAAAACAAAGTAAAAAATATCAGTGAGTGTGTGAGGTTTCACGGTTTAATCAGAAACAGAGGGGGAGGCCATCACTGTAATGAAGTCCAACAAAAGACACATTACATAAAATCAAAAGAAAGCCAAAGAACATAATATGCTCAAGCTCACACCTGTCCATGGAATAATAACATTGTGTTCCATTTTTCACTATGCAAAAGGAAAAACCT…
tRNA-Cys-GCA-2-3	315.162	27.2687	AGGCGAGCGCACCCCCAGGTCAGCCTGGCTCTTTCTTGGCGGGAAGGAGGCTGAGTTTCTAAGGGCTGGGCTGGGGAAGACAGGTCGGGAGAAGCCGCGTGAGCATGTGGGAGGGAGAAAGAAGCTCCGAGACGTGGCAAGGGGTCTTCTGCAGGGCAGGAGAGTGGGACGCCCCCGAAGTGAAATATTTCGAGAGACTTCTCCTTCCACACCCCAGGAATATATTTTCTTATACTGCCAGTGGGGATCTTCAGCTCAGAGCTTCAGGGAACAACCCCTGCTTCCAAGTGAGTAATTCTTCTGGGAGTTGTATTTTTTCCATCTCTTGTAAACGTCTTACCCCACTTCCACTTCCCTTCGGGAACGCCACACAGCGCCTGCGCAGCAATACCACTAAAC…
tRNA-Cys-GCA-20-1	252.592	17.2308	CCTAGGAACTCCCCCAACTTCACCAAGTCTTTCATGAACTGGATTTAATGCAAAGATCCCAGACTGAGAGATATCTATATATGTCAGTACTGCATGTGTCTCAATTTGTGTCTCCAAACTGCTATTTTGTAGTGTAAACAAGAAGACATCAAACATGGAGACCTAAAGGCTGTTCCAGCAGTAAACGGAAACACTCCTCTCAGCTGCTCCTGTCACCACGGACTGAGGGAAAGCGGGGAGATTGTGCAGGCATGTGAGCAGGGGCCAGGGTTTGGCAACTGGGGATGGACTTTTCTGGGGTGAGTTTGTGGTAAAATCAGTTGCTGGTCTTACTCTCTAAAAGTAAGCAGGAACTTTCAATGTGCTGTAGGACTCCTGGGTGCGATTACCAACATGAAA…
tRNA-Cys-GCA-22-1	330.654	23.9598	TCTCTGATCCATGTCAGGGCCTGGGAACTTCCCTGTTTCATGAACTGGATTTAATGGACAGATTCCAGATTGAGAGATCTTCAGATGTCGGTATTGCATGTCTCAATTTGTGTCTCCAAACTGCTATTTTGTAGTGTAACAAGAAGAAATCAGACATGTAGACCTAAAGGCTGTTCCAGCAGTAAACGGAAACACTCCTCCCAGCTGCTCCTGTCACCACAAACTGAGGGAGGGCAAGGAGATGTGCCGGCATGTGAGCAGGGTCCAGGGTTTGGGAATTGGGGATGGACTTTTCTGGGGTGAGTTTATGGTAAAATCAGTTGCTGGTCTTACTCTCTAAAAGTAAGCAGGAACTTTCAATGTGCTATAGGACTGCTGGGTGCGATTACCAACATGAAA…
tRNA-Cys-GCA-23-1	313.8	23.0629	GGCATCCATGCTGCTGACCTATCAGCACGAGACATGCTTATGGTTTCATACAGCCTAATTTTGGGATGATTTGTTGTGACACATTGTTGTGGAAATAGCTGACTAATACAGCCTTGATTCTTACACCTGCCTCTCCCCCAACCCTCATCCCCTATTCCCATCAGGTACTGAGTAAGGGAATGGGAGGAGATAGTTGAAGGAGTTCAGGTTGTGGCTACAGAGTAGGAAAGTACCATTAGACCAGTGAAGGGTCTCTGGGAAATGGAGGGGTGAACTCATGACCAGAAGGGCGGTCTCTAGTCAGTTGTGGTAGAGTTGCCAGTTTCCATAAGCTGGCTGGGAATGAATACAATTTATAGTGCACTGTAGAATCCTTGGGTGTGGCAACACAGGTGAAAT…
tRNA-Cys-GCA-3-1	309.612	18.7213	TCCAAACCATGAGTTAGAATGTTGCAGGTTTTTTAGAAGCACACATGTCCCTAGGTCCCTTCCCAGAGAGTCTGGCTTAGGAGTCCTCAAGTGGGGCCCAAGAACTTTCGATTTTACCCAGCTCTGCCCTGCCCTGCCCAGCCCAGCCCATCCTCACCTCCAGCGGGTCTGCTGAACAACCAATTCTTTTGAGTCCCTCTGTTCTAGGCGAGTCTGAAGGATGTTTTGGCTGCAAACCTCAGTGATTTTAATGTCCCTGCCTTCAGTCACACACTGGAGGAAGAAGGATGCTGGTTGTAAGTAGAGCTAGCAGGCAGGTGTGGAGTGGGAAGGGGGTGTATCATGGCAAAGCAAGTACACATCTCATGACGGTGACAGGATATGGCCATACAGGTTTAT…
tRNA-Cys-GCA-6-1	330.299	17.0655	AAATCTGATAAAAATATGCACAATATACAATATGTGCAAATACATAATATTTGCCTATAATTTCAGAATTGAACATGAACATCTGAAGTCAATTTGTGGATTCCCACTTCAGATCTCCTCCATGTCCAATACTTGTTGGTAGCCCCTAATGCTCAAAACATTCATTGACGTGCCCAGAGATCTATGGGCAGCTGGTGGTGTATTTTTTTAAAGCTGGAATATTAGACTGAGGATACAGCATTGAGCTTCAGGTGCTGGGAAGAGAATGAGTATAAATGCTCTGGGAAAAACAAAAGATGGTACGGCTAGGAGGAAACTGGGGATGAGTTTAAATTCGAAAGGAATGTTAGACACCAAAGGTATTTATGAGGTGTTTTGCAGGTCATAAAAATGGAATAA…
tRNA-Cys-GCA-7-1	249.658	25.7121	TTTAAGCAAAAAGCATTTCATAGAGTGAGTAGTTTCAAAGATTGACTACTTTTTTTTTTTCTCCTGCCTCAGCCTCCCTAGTAGCTGGGATTACAGGTGCCCACCACCACGCCCAGCTAATTTTTTTTGTATTTTTAGCGGAGACGGGGTTTCACCATGTCAGTCAGGCCGATCTCAAACTCCTGACCTCACCTTAGCCTCCCAAAGCGCTGGGATCACAAGCGTGAGCCATCGTGCCCAGCCCAGGATGTCATTTTTCAAGTGTTCCCTTTCAGTTTATTAGTGGTCAAGGGACAAGCCAAAGCAGATGATGGACAATTAAGAAGGTGGGGCTTTAGAACACAAAGCTTGCCAGAACTCCTGTGGGTGGAACTTGAATGTATTGAGTCACCGTAAGTG…
tRNA-Cys-GCA-9-1	290.046	30.5324	TATCTGGAGTGCTAGTTATGAGCTCAATTCTGTGAAGTCATGAAGAGGAATAAGAATCTCAGTTGCTAGGAGCCTTAGCTAAGAGAAGCTCAACAGGAATCCAGTCATCCACATTATATTGATGTTGCCATTTGTGGAGAATCTGATTATTTTTACTTGGAATTGAGGTTTGCCTTCTGTGAGATATGGTGGACAGGAATAAGGCTCTGGGTACTGGCCAGTCTAAGAAGAGTTTCTTGGCTCCTGAGAACTTAGTTTTCAGGAGTCCTGTCTTTTTTCATAATAAACCTCTTCTAAAGCTTGTAATGCCCAGACTTCCTTCAGACAACATTCTAATTATAGCTCCCCTGAGTCACTGGAGGTTTTTAGAACCAGAATGTTGAGAGAGAGAGAGAGAGA…
tRNA-Cys-GCA-9-2	281.393	27.0387	TGTTGGGGATCAACCCCACAATCTGACTCATGCAGTAGAAAGTGGGACAATAGGTCATCTTGTGTCTCAGGGTGTGAGGCTGTGGCCAGGTCTCGTTTCAGACCTGCTAGTCTTTCTATGCAGAGACTTTTCTGCTCCTCAGCACCCTAGTACAGGAAGGCAGGAGGGGAACTAGGCTTCTGTTAAGCTGGGACAGCCAGTGACTGCCCACTGCAGGGCAGATGGAACAGGGGTGGCAGAGGTAAAGATATGCCTGGCACATGAAATATGGTCAGGTGTTCACAGGTAGACCAGGGAGTGAGTGATGGCAGTGAGGGCCAGGCTATCATGGGCAGGCTCCCCACACCCCTCAGGAACATGGCTGAGTCCAGAAACAGCCATCAGCTGCACAGTTGTAAA…
tRNA-Cys-GCA-9-3	285.489	22.8475	AACTTTCTTTTACAAAAGCAATTTGCTTATCACTTGGAAAATTATCATGAACAGTATTGTATGTCAAATACAAGTCCCAGACACAGGCACTGGGCCTCCTTGCAGTGCATGGGAAGGTGGTGTCACCCAGTTAGAGTTCTGTCCCCAGTCTAGCACACCTCACATGATGCTCAACAACTGCTACTGTCAAAGAGGATTATCTGGATGACTTGAAGGGTCTTTCCAGTCATAAAGGTCAACAAGGCCACCAGGGTGTCCTCAGCCAGGTCCACACAGAAGCGATGGGAAAAGAAGTGTTAGTGACAGGAGGGAGGCCAGAATTCAGAGAGACAGAACTGGCCTGGACATCCCAACCTGCAGAGCTGAGTCGTGTTCTTGGTGTGTCGACACATGAAAAGG…
tRNA-Cys-GCA-9-4	224.06	6.978	TACCATTTTGAGCCAATAGAAGACAAGGACAAGAGAAGATAAGAGAGTCTCTTTTAGTAACAGGGTCCTGAACCCAAAGTCAGAAAGAGTAGACTGAATCTGTCAATAAGGAGTGTGTGTGCCTGGGAAGAACATTAATGTTGAATCTCTGTTGTCAAACGTGCACTACGAAGGGCACAGATGAGTGACTCTGAAGGCCCTTCCAGCTATAAATGCCGGTGTCAGTCCTCTTCCTGAAAGTACAAGGAAGCTGCTACAGGAAGAGGAACTGTCACTTGTTTTGCATCAGGGAGATAAAATTGCAGTTAGGGAGGTTTGGCAGCTTTGAGGAGGCCCAGCTGGAATGAGCATCTGTGGTAAAATTTTATAGGAATGTTGGGCATGACTGCACAGTTAAAA…
tRNA-Gln-TTG-1-1	308.172	18.7844	CTGGGGTTTGAACCGTTGTTCCCCACATGCTAGTCCGCTTCCCTTCCCGCTTGGCCAAAATACCTTTTCTAAGGCACTCCCCACGTAAATAAATAAATAAACAACCCAGGCTCCGTGCGCCGCGCCTCCTGCCCTGGAGCTGGGGTTGGAGCAGGCTTTCCCTGGACCCAGTCCGGCCCCACATCGCCAACCCCGCCAGCCTGCTGCCTTTCCGACCTCCCAGCCCCCGGAGGAGCGCAGGAAGACATGATATCCCCGGGACCAGAAACGCCGGGAACACGAAGGACGCAGAAGCCCTCGCCACGCCGCCCGTGGGGCCCCGGTCCAGGGCCCAGTCCCTCAAACACGGACACCGCTGCCGCTCTGGAAAGGCCGCCCAGAGCCCTCCTAGCTTGAGGA…
tRNA-Gln-TTG-2-1	198.84	24.7178	ATTTTGTAAGATTTGCAAAAGTATGCTAGTATAGTGAAAATTAGTTAAGACAGCTTCCTCTCCCTACTCCAGCTTATCCTCAGATACATCATACAGGCCTTAGAGTACCCATAATTTTATGTTGATAACAGCTGTTCTTTTTCTTAAAGAGGACTTTCTAAATTGTTAAGTTTCAGACCTCACAAATCTGCCCCGGTTGATTTCTGGAAGCTAATTTATGCTCCCAACAAAAGCGCAGGAAAGAGTGAAGAGATCTCCCTGAATTTTATTTTGACAGTTACTCCTTCTTCAGCAGCAAAGCGTCAGCTTTCCTGTCAGCGTGAGTCTCACTGAAGCCTGACCTAACTCTTTCGGATCGGAACTAGAAAGTTTATTATCAAGGAGGTATTTAACCACGAC…
tRNA-Gln-TTG-3-1	154.449	35.4927	AGCGTACACCTGATCACTTAAGCACCTTAACATCCCATCCCAGTCGGCAGCACGATGCTTTCCTGCAGAACAGCATCCTCTAATCTTTCACCTGGAATTTCACATCTGTTCTCTCTTGCCCCTCCTCTCTTGTTGGATGCGAGTTCCTCGGATTTAAATTATCATACGCAAGTTTAAGGATACGTCTTTCACCTACCAGACCTCAGTTCTTTCCTTTTTTGAACAATACTCAAACGGGTTCAAGTTTTTTCAGTTTCTAAGACGGACTTGGTCCAGATAGGTTTGTAGTGCATGTGAGTCTCTTGGAGCTTCTGCTACATGGGATGCAGATAGTATTAATTTAATAAATATTAATAGAATACTGCATCGAATAGACATGCTCTGTAATCAGTATTTTTA…
tRNA-Gln-TTG-3-2	213.699	16.2324	AAACAGATCCTTTCTGGTTCCCCTCGTGTCATCCTACTTTCAGAGGCCGGAATTGCAGAGGAAACACCAGATAGAGAATCTCCAAAACTGTTGCTAAGATGTTTTAAGAGATGTCTAAGTGTTGATATTTTCTTTTATAAACCCTTACGTAGAAAAAAGTATCGTGACCTAAAATTTCAGCAAATGCGAAGTTCTGATTAATCAAGGAACGCTCCTATTCATAATCTCCGTGGGCAGATCAGAACAAGTTTTTGGAAAGGTGAGTTCTGTTCTTGCTTTCTGCCTGCTGGAGCAGTTTTGTTACTTTCTCGGAATCTGGGACTATGCACCTATTTTGAGAGGCCAAAGTAAACAGCACTCTCAATAGACCAATTCCACGTACTACATTCATGTTATCAA…
tRNA-Gln-TTG-3-3	276.345	11.7541	TTCAGAATAAAAGTCAAAATCCTAACAAGGTCCTACACAGCATTGTAATTGTATGTGAGAGGATGATTCAGTGGGAGAGTACAAACAAGGATGGAAGCACGGATTTTACTATTAGAAAAGGCCCCAGAAAACCTAGATGAAAGATCCAAGGTCGTTTTGCAAAAATTGTGCACTCCTATGGTTAATTCTTTATGCAGTATTGTCCTGAGCATTGCAAGATTCCCAGTATCTCTGGTTCTGACCTGTGAAAGCCAGTTGTGCCCCAGTCATTGAAACAAGCAAAACACCCAGGCATTTCCAAAATACTCCTGTAGAGGGCAGTACAGTTTTGTTTAAAAACCCATTATTTCATACTTAGCAGTTAAGAGCTAGTGACTCAGGGATAAATATTTGTCAGAA…
tRNA-Gln-TTG-4-1	132.477	19.3225	CGAGGTGGGTAGATCACAAGGTCAAGAAATTGAGACCATCCTGGCGAACATAGTGGAACCCTGTTGTGGGGCTAGGGGAGGGATAGCATTAGGAGAAGTACCTAATGTAGATGATGGTTTGATGGGTGCAGCAAACCACCATGGCACGGGTATACCTATGTAACAAACCTGCACATTCTGTACATGTATTCCAAAACTTAAAGTATAATAATAAAGAAAAAGAAAAAATAGTTGGAAAGAATGAACAAGACCTACTATTTGATAGCACAACTAGTCAATAATAACTTGATTGTATATTATAAAATAACTAAAAGAGTGTAATTGGATTGTTTGTAACATGAAGGATAAATGCTTAAGAGGATGGATACCTCATTCTCCATGATGTGATTATTTCACATA…
tRNA-Glu-CTC-1-1	328.614	27.361	CCCAACATAGGAAAGGCCCAGTATGCAAGAATCTCAGAATCTAGGCAGTGAAAAATAATATGAAAAAGAATAAGTGGAAATAAACTTTTAGTTAGAATAATGTAATTTTTTTTTTTTTTTTGAGGAAGGCTCTGGCCCTGTCATCAAGTTGGAGTGCAGTGGCACGATCACGGCTCGCTGCAACCTCCGCCTACCAGGCTCAAGCGATCCGGCCTCTCGGGTAGATGGGACTACAGGCAAGCGCCACCACGCCCGGCTAATTTTTTTGTGCTTTTGATAGAGCCCGGGTTTGCCACTTTGCCCAGGCTGGTCTCGAACTAGGAGCTCCAGCAATCTGGCCACTTTGGCTTCAGTGTTTAGCAGTTACAGGCACGAACCGCAGCACTTAGTAGAATCATA…
tRNA-Glu-TTC-3-1	387.017	26.7765	ATTCCTTATGATGTTGAGGGTGCTGGCGTCTGGGTCCTTTATGATGCAGAGGGTGCCCCCGTCTCACCCTGGGCGCCTCCGCGCTCCCGCCTCCTCCTGGCAACCTGGTGCGCGGCTCCGGACCTGGCGACCCACGACCGGCTGGTCACTTGCTGCCACCTCGCAAAGGCGCATCTCTAGTTCAGTGGTGAGCTGCGGCCGGGTCGCTGCAACTCGCTCCAGGCCTCCGGACTCGTGGCCTCGGTGTCCCTCGCGGAGCCCTCGGTGTGTCGCTTGCAGGCTCTTTTTTTGAAGAAAGCAGGGAGGGAATGGCCTTGTGAGAGACTCCAGGAGCAAAGAGCGACCCTCACAAGGCCCAAGTCCTCCCAGAGCTCAGGGAAGCTGTCGCTTCTGACAGAA…
tRNA-Glu-TTC-4-1	388.219	22.8884	ATTCCTTATGACGTTGAGGGTGCTGGCGTCTGGGTCCTTTATGATGCAGAGGGTGCCCCCGTCTCACCCCGGGCGCCTCCGCGCTCCCGCCTCCTCCTGGCAACCTGGTGCGCGGCTCCGGACCTGGCGACGCACGACCGACTGGTCACTTGCTGCCACCTCGCAAAGGCGCATCTCTAGTCCAGTGGTGAGCTGCGGCCGGGTCGCTGCAACTCGCTCCAGGCCTTCGGACTCGTGGCCTCGGTGTCCCTCGCGGAGCCCTCGGTGTGTCGCTTGCAGGCTCTTTTTTTGAAGAAAGCAGGGAGGGAATGGCCTTGTGAGAGACTCCAGGAGCAAAGAGCGACCCTCACAAGGCCCAAGTCCTCCCAGAGCTCAGGGAAGCTGTCGCTTCTGACAGAA…
tRNA-Gly-CCC-1-1	209.741	29.3056	TCTGTCCTTTTATTTCCTCTTTCTTCTAATTCTGCTTCTGCTACTGATTTCCTCCCTGGATTTGAACTTTACTTACCTAAACTACCAGTTAGGTTACCTTCTTAGAACCTCTAAGGCAGCAGTTTGAGGTTGACGATGGAAGATTTAGGATTAGAAAAAAGAAACGTGAATGAATTTCTGATGTTTTATTATAGGGGTTTGTAATGCAGGTAGAAAGAAAGACCTTTTTCAGAGTTAAGAGTTTGATCCGACAAATGAGCTATTTTGATATTTATAACGTTGTCTAGTAAAAGTTTCCTGTAAAAACACATTTGGTTTGGATGTCTTTGTTAGCTTTTAGTCGACACTTGAAAAAACCGCTTGGAACGGTTTCTAAGTCTTTGTGGATACTGTTTTCTG…
tRNA-Gly-CCC-1-2	186.813	25.8763	TCTGTCCTTTTATTTCCTCTTTCTTCTAATTCTGCTTCTGCTACTGATTTCCTCCCTGGATTTGAACTTTACTTACCTAAACTACCAGTTAGGTTACCTTCTTAGAACCTCTAAGGCAGCAGTTTGAGGTTGACGATGGAAGATTTAGGATTAGAAAAAAGAAACGTGAATGAATTTCTGATGTTTTATTATAGGGGTTTGTAATGCAGGTAGAAAGAAGGACCTTTTTCAGAGTTAAGAGTTTGATCCGACAAATGAGCTATTTTGATATTTATAACGTTGTCTAGTAAAAGTTTCCTGTAAAAACACATTTGGTTTGGATGTCTTTGTTAGCTTTTAGTCGACACTTGAAAAAACCGCTTGGAACGGTTTCTAAGTCTTTGTGGATACTCTTTTCTG…
tRNA-Gly-CCC-2-1	252.912	36.7952	GCCTAAACAGCTATTTCTTAAATGCTTTTCAATGTGCAATCAATACACGGAAGAAATGCAAATATAAATAAAAATCTGGCATCTGGAAATATCCTCCCCGCGCTGAAAAATCTGGCTAGCACCAACGACGCAAATTCTTAATAAAATCCTTACTTTTTTAAGTAAAACTTTTTTTCTTTTTTCTTATTTCTTAAGTAAACATTTTAAATTGAAATTTTTTTTCTGTACAGAGAAAGTTGAAACATCCATTCCTATGTTTGGGATGAGAAAAGATAAATTATTTATGTTATTGGAAAACAGAAGATTACAGACTGTCAATAAACTTTTACTTTTAAATGAATAAATAATACATGACAATTCTTTTCACATGAGAGAACGTCTGCTTCTATTTCCTCCTAA…
tRNA-Gly-GCC-1-2	126.039	22.9098	TGAAAAAAAAAACACCTCACGAAAGAAAGAAAGACAGAAAGAAACAACAAAAACAAAACACAAAAACTCTGGGTCTGTGCCGGGGATCCGCGCTCAGCAAGGCCCGCCACAGCAAATCTGCCCACACGGGCATTCGGGCGCGGGCCACGGCCGGTCCTTCCCCTGGAGACCCCGGCGGGCAGTCTCTCGACCCTGGGCGGCAGAGAAAGCGCAAGATGGGACGAGTCGGCCTCTCTCCCTCCGCTCTCCCTCCGCGCCCCGCCTCAGGTCCCTCGACGTGACGAGAGCCTCCCCTTCTGCTCGCCCCATCGGGCCAGCCTCTCGTGGACGCTGCAATAGGACGGAGGCCCACGGCAGGCGGTGACCAGTGAACGGCGGCTGGTGGCGAGTTCCGCTGTG…
tRNA-Gly-GCC-1-5	163.12	31.6728	AACTTTTTTGTTGCTGTTGAGGCAGTGTCTCACTCTGTCACCTAGGCTGGATTGCAAGTGGCATGACCACAGCTCGCTGCAGCCTTGACCTCCCAGGCTCAAGCAATCCTCCCTCCTCAGGCTCCTGAGTAGCTGGGACTACAGGCACGTGCCACCATGCCCGGCTCATTTTCTTTTTTTTTAGTTTTTTTTTTTAGAGACAAGAGTCTCCCTGTGTTGCCCAGGCTGGTCTCGAACTCCTGGGCTCAAGCAATCCTCCCCACTCGGCCTCCCAAAGTGCTGAGATTACAGGCATGAGCCACCATGCCCAGCCAAGTGACCAAAATATTATCATCTTCCTTCTCCATTATCTAGTCTCTTGCAACAAAGAACACCTTCCAGTCGCGTTCCAATCATGTT…
tRNA-Gly-GCC-2-1	360.724	57.8328	TGAGCCGCGAGGCTGGGCGGCTACGCCAGGCCAGCCCGCCTCTGACTCAGGCTGCTGAAAGAAATGCGGGGAAGGTTCTAGCTCCTCCGGGCTGGCTCTGAGGACGCGCGGTTGTGGCAGAGGCTGCAAAAGCAGCAACTTTAGAGGCAAGGTCTCCCCGGGGCTGTGGGAGGTCGGATCCCTGAGGCACACAGGGGCCTGCGGGCTGCCTTGGAGGGCCGCTGAGAGCCCAGCGGCTCAGGAAGGCCGAAGATATGTTACCATGCGAATACAGATATATAAGATATATACACGTATATCTTAAAACAGTTTTATCTTGAACAAAATATTTTCCAAACCGCGATTTAAGACGGTGCCTGGTTCCTTAGTGAATGGCCAGAGATAGTGAGCTTTAAGAGA…
tRNA-Gly-GCC-2-2	297.258	39.5529	TCAGTGTTCAAATTTCTGTTCCCTGTTTCTTTGCCTCTGTTCCCAATTTCTAACAAATCTCCATTATGTATTTGTCTGAATAGGTAAAATAATAAAAGAAAAAAATGGCAGGGGGTTGGAGGGAGAGTTGTTATAAATTATCTAAGTGTCTGAAGATAGGCTAGGTGATTGTGTAATCCTGTGCATACATGACAAAATCTTCATTTGCCTCCTTCACCAAAGAGAGTTTCAGAAGAATCTCATAAAGTTCTAAAGTAGTATAATGAAAATTTTTGTAAATGTTAATGTTTTTCTAATTTTTTATAACTATGTGATTAAAAATTTAATTGCTTTCTCTGTTTTTGAATACACAAATACGTGATTGTTTAGAGAATTACCAGGGTGTAAGTGTCTTCTAGT…
tRNA-Gly-GCC-2-4	249.82	29.0902	GCAAGACAGCAAAACAAGACAAATCAACCAGTGGTAAAAGAAATCACAGCATTCAGTAGAATAACCCACAAGGCCATAAAACAAGAGAAACAAGTGAATGACAGTTTCAGCTAATTTGTCAAGAAATTTTTTATAGGGAAGACTAAGCCTACTCAGATCTTTAAGGATAACAGAGTAAGGTCTGGAACCTGCCCACAGGAGCCAAAAGAATTGCTGAGCATTCTCCCATTGCCATTCATGGACTTTTCTTTTGAACAGCTGAGCAGAATGTCAAGCATGCATGCCCCACCTCCTCCCATAGGTTTGGCTGGTAAAATCCAGCAGCTGTCCATGCTGGACCCATCTCAGGTGTCAGGTTACAGCTGTGCCATCACCACTGTGAATCAGAGCAACAAAACA…
tRNA-Gly-GCC-2-6	241.017	31.2317	AAGCCTTTCTTGCCATCATAGCCCGAGCCGGGAGAGGCACAGACCTTGAGGAGGGGGCTCCCATTTGGGATCAGGGCCCCCAGCACATCCCACCTCTCCGTCCTTCAGCCAAATGGGAACGCAAATGTGTGTCCCCATCAGCCCCCGCCGCCCCCCTCCTTGGGAACCTGGGCTCGGGCTGAATTTTTCTCACCTGCACGCGAGGCTGGGGGCCCCCGGCTGTTCGCACCCGGGTGTGGGGCCGCCCCTGGCCATATGGGGCGGCTTTATGGCCCGGTGGCCGGATCCGGACGAGAGGAAGGATGACTTGGCGCTCCACCCACGGCAACCATTCGGGACCACTTCCCTGGCCTACACCGTTGCCTGTCCGGGTCCGCCTCAACCTCTTACAATCTCAGA…
tRNA-Gly-GCC-3-1	240.559	36.9647	TTCACCTTCTGCTCTGTTTGTTTGAAGTTCACAGTGCCTCTTAATCCATAGTCAGAAAATAGAGTAACAGTTGCCTGGGTTTGAAGAAAAGGAGAATTGGGACTGACTGCTTACAGATGCCCGGTTTCTTTTTGGGGTTATGGAGATGTTCTAGAATTAAATAGAGGTGATGGGTGCACAACTTTGTGAATGTACTAAAAACTACCTAGTTGAACACTTTGAAAATGGTGAAATTTTTGTTATGTGAAATGTTATATGAATTATATCTCAATTTAAAAAAAAAAAAGTCAGTGCCTATTCCTCTAAATTAGAACCCAACAGCCCCTGCCACCTTTCTGCTTATGTGGCAAGAAGTCAAGCCCGCTAGAAAGGAACCACTCCATCCTGTGGGTCGTGGCC…
tRNA-Gly-GCC-5-1	353.808	44.9212	GGGCAGTGGTTCGGTAAAGATTTAATACAGCCAATCATATGGAGCACCTATCATGCGCCAGGCACTGTTCACGCAAGAGGTGACAAAATAGGTCTCGCTCTGGGCTGGTGGACGTTGGAGAGGAGATGGATGCTTCAGGAAGGAGCTGTACAAGTGGCCTGTGAGTTGCCCCTTGCTTTCGTCTTTATGGGACTGGGACTGTGGATGAACCCAGGGCCTCTGGATAGAATGTGAACTCCAGTTCATAGGCCTCAACTCTCAAAACAGCGTACTAAGGCCTGGCAAGGATGGTTCTACATCAACTTGTTTGGTCTCCCAAACTGGACAAACCAGCCAGGTGAGACCCAATCATCTGGCAGAGTGCCTAAGTATTGACAGACACAGCCCCTTGCCAAAAGC…
tRNA-Gly-TCC-1-1	309.994	16.9188	GGGCGGGACGAGGCGCGCGGGCGCTGCTCACCGGGACGTGGGGCGGCGGCCGGACTGGGCAGGTCGTCCCGGGTCCAGCGGCGCCTCACGGTCGCGGCTCCATGCCCGGGACTGCGACCCCGGAAGTGGCGGGAGCGGGGGACGACAGCCGCGGCGGACACAGGGGACCCGCCGGCTCAGGCACCTTTGACCCGGAAGTTGAGCGACCCAGGCGGCGGCCTGGGATTGGACACCACCAGGCACGTACCAAGGCGTCCGCGGCGCTTGGGGGGGAGCCCGCGGCGCGGCGGCCTAAGGTGCGTAACGCCCCATGAACGACATCTTCCGGTGGGTTAGGGAGAGACACCCCCCTGTGACTTGGTATCACTCAGTCAAACCCATGATCCCCCACTATTAAGG…
tRNA-Gly-TCC-2-1	293.092	22.4568	ACAGTATATTTTGGAAGTACTTACAGATTAGACATGAAGAACTTCCTCATTCTTTCTTCTGGCACATAGCATTCCGTTGTATGGATTTTCCATAATTAGTTTAGCCAGCTTCCTATTATAGACACTTAGGTTATTTCTAGCCCTTTGCTCTTTGGAAAAAAAAATGCTGTCATATACGGTCTTGTACATATGTAATTTTGCGCATGTGTGGAATAAATGTCCAGGAAACTAGAATTGACTTTTCTTAAAGCTGTGAAACAAGATACTACTACAGAATTTTTAATAGGAGAAATTCCAGAGAGCTTCCTTTTAATTTTCCTCTTGTAGGTTTTTCCTGCAGTCTAAATTGCTTAGCCTAGAAATAAACGGGAAGACAAACCTGATTATTTAGTTCTGATA…
tRNA-Gly-TCC-2-6	348.539	31.6802	CAAGGTAGACCCTGTGTCGGCCCGTCTCCCTCGGATCCTCCGCACCAATCACTGTTGCTGAATCCGACACCCGGCGGATCCAGTGCGGAGTCTCGAACAGCTGCGGAGCTGGGAGCTACGGGACATGAAGAGAGCGGGGTGGAAGAGAAGACGGCGGAGGAAAATCCCCCGGCGATGCTCAACTGCGGCTTTCTCTCTCGGCTGTGAGCCGGCTCCGCCCTCCAGCTTCCAGAGCCGGTGGCTTCTGCGTTCACCGCCCCGCGCCGTTTGCGGGGCGGGGCTGATTCATAAGAATCGGTTCTCACCAATGGAGGGCTTAGCTTGTTTAACCTCAGGATCATAAACAAAAGACACTGCTAGAACGGTCGGGAAAGTCATACGCTTTGCTTATCTTATATA…
tRNA-Gly-TCC-3-1	261.595	18.3077	TTTAGGCGCATTTGGCTTAAGGCCCAATTCCTTAACTGGAATCACATTGAGCTCGTTGAGCTCACTCTACAGAGAAGCCATTTTTATGTGTCTAGGCCTTTTTTTTTGTTTTCTGGAGATGATAAATCATGGTGTCGCTGCAGTTCTCGCCCCCTGGACAAATCTTAGACGTAATCCCAGCTCTGCCGGTGACTCAGCTTCCCTGGATCTTGGTTTCCTCGTCTGTAGACTGGGCATAACCCTACAGGTTCATGTGGGGTGGGTGGCGCGCGCTAGCGGTGAAGGTCACTCACAATTGCGCGCTGGGCAGACGACGGCAGCCATTACTTTTACCTCGATCGCTGTTTTCCTGGATCCGCACGGGTCCAACCCGACTCATCCCAACCAACCTGAGGTATG…
tRNA-His-GTG-1-1	133.636	8.92378	GAGAAACCTCAATTCCGTGGTACAGGCTGCAGATGTAATTTGAAAAATCCTTCGAGGCTGCCCCTCTCATCCCTGGGCGAAGCAGCTTGATTCCTTGGAGGGGGAAGAGGGAAATGGAGGCAGAGAGGTGAGAGGAGAGAGGCGAGAGGCGGCGTGGTCCCGGGTTGCAGCTGACGCTTTCTGCCCTCTAGTCAGGACCTTGGCCCGCCGCCGCCCAGCGGAGCGGGTGGTGCTATCGCTGGCATCGAGGGATTTAGAGTCTAAGAAACTGATTCAGGTGTCGGAGCTTCAAGGTTGCAGAGTGAAAAAGTTTGGAATTGATTGATGCGGACGTCAGGGACTGGCCAAATAAAAGTAGCACGAAATAGCCATTCCTATTTCAAGAGGCATTAAATCCAG…
tRNA-His-GTG-1-2	112.971	11.8822	AGTGATGGCTCTTTCCGTTCTTGGCTCCGCCTTCACCCGACTTTCTACGCCGCTTGGGCTCCCCTAGCTCAACTCGGCTTCGGTCGGTGCGGCGGGAGAGAGAAAGGGTGAAAAGCAGAAATACAGAGAGGCGGGAGAGAAGCAGAGGAGGTGCGGACCAGGACAGAGAGACCTCCTGAGAAAGGCTGGTGCAGGGAGACCGAGGCTGGTGCAGGGAGGCCCAGGCTGCAGTGGAGGAGATGAGAATTATTCTCAACCTGTATTAGGATTGGGAGGGAGGGAGGGAGGCGAAAGCAAAGCGGGCATGAAAGGGAGAAAAACGTGAACCCCCTGTGGCTGTCTGGGAACAAAGCCGCCTAATAATGGAAACCTATTGACGTCAAAACTGCTAGAGCAAGG…
tRNA-His-GTG-1-3	162.894	18.3556	AAGCAAGCAGAACGCCCCGTGGGCTCTAGTGATGGCTCTTCCCCTTCTTGGCTCCGCCTTCACCCGATTCTCTACTGCTGCTTGCGCTCCCCTCGCTCACCTCGGCCTCGGTCGGTGGGGCGGGAGAGAGGAGGGGTGAAAAGCAGAAATACGGAGAGGCCCCACAGAAGCAGAGGAGGTGCGGACCAGGACAGAGAGACCTCCCGAGAGAGGCTGGTGCAGGGAGGCCCAGGCTGGAGTGGAGGAGATGAGAATTGTTCTCATCACGTATGAAGATTGGGAGGAAGGGAGGGAAAAGCAGAGCGGGCATGAAAGAAAAGCGCGAGTCCCCTGTGGCTGTCTGGGAACGAATCCGCCTAATAATCGAAATCCATTGACGTCAAAAGGGCTAGAGCAAGC…
tRNA-His-GTG-1-4	140.056	40.6804	AAGCAAGCAGAACGCCCCGTGGGCTCTAGTGATGGCTCTTCCCCTTCTTGGCTCCGCCTTCACCCGATTCTCTACTGCTGCTTGCGCTCCCCTCGCTCACCTCGGCCTCGGTCGGTGGGGCGGGAGAGAGGAGGGGTGAAAAGCAGAAATACGGAGAGGCCCCACAGAAGCAGAGGAGGTGCGGACCAGGACAGAGAGACCTCCCGAGAGAGGCTGGTGCAGGGAGGCCCAGGCTGGAGTGGAGGAGATGAGAATTGTTCTCATCACGTATGAAGATTGGGAGGAAGGGAGGGAAAAGCAGAGCGGGCATGAAAGAAAAGCGCGAGTCCCCTGTGGCTGTCTGGGAACGAATCCGCCTAATAATCGAAATCCATTGACGTCAAAAGGGCTAGAGCAAGC…
tRNA-His-GTG-1-5	302.739	6.62737	CCAGATTCCATGCCAAGCCCCCGAAGATTCTGACTAGTTTGGCAAAAAATGGGATCTGGCAGGTCCACTTCAAAGCAGCGCCCTCTTCCTTTTGTTGCCAAAGATCTGAGGACCACACTGCTAAACTGAGCAAGAAACATGCGTGGGTTGGAGATAGAAGTGAGAATAATGAGTTTACAAGCACAGTATTACCAACCCCCAAAAACAACCACCACGCTGGGAAAATTCCATATAATGAAACTTAATGTGTTACCTTTGGCTTCTTTGCCATAAGCAAAATATTGGGGACGGGGAGTGGATAAGGAAGTAAACTGGGTAGGTGTGTAAATAAGGACGAAAGACTGCACCATTCTTTAGATGACAAAAACAGACGTTTCTGGGAAATAAGCAAAGGAAGAG…
tRNA-His-GTG-1-6	213.81	6.15238	ATGGAAATAAGGCTAGTGGTGAAAAGATGCACAAAAGAGGCTCAGACTCATATGTTATTCAATGCAGCATTATTTGGTGGTGGTTGGGGTGGGAAATCCATATCCATTATTGATTAAACATAGGAAGTGTGAGTCAACAGACTGGTATCTCTTAGTCTTGTTACCTTCATCACCATTTCCTGGACAGCAAACCCAGTGAATCCTCTCCTATCACAACTTTCCCAATCAGCCCAGAAGACAATGCTCATTTTATTTTCAAGGAATTTATTATTGTTCCTCTAAATAATTAGAAATTACGGGAACACAGCTTCTCTTTCCAAATATTAAGAAAATGTACGTATTTAGGCAATAGATGGCAGTGTTTCCACAAATTTTAATATTGCAATAGCTCTTAGAGAA…
tRNA-His-GTG-1-7	395.776	33.7489	ACAGAGGCGGCATTGGGTCACCGCTGGAGGATGCAGCAGGAGGGAGGACCCGTGAGGAGCGCCCCCTGTAGGACCGGAACCCTGGAGGGTTCGCGGCAAGGGTCTCCGGGGCATAGGAAACGGGCATCCCCCAAGGGTAGTCTGAGTTCCGCCCAGCCCCATTCCTGGATGCTCACGCCGTCTCCCCTAAACTCCCACTGCGCTCACCGGGAGCCCATCTCATCATCACCACAGCCCGTGGCTAATGGGCCAAAACAGAAGAAGAAAAGCAACTGGCGGAGTACAACGCGCCTGCGCATTATCAGACTCAGGGACAGGCTGGAACCTCGCCCCGTAAGTAGGCCATTTAATGACGCGCAAACTGGGAAGGCCTATGACTGTTGAAGAGGATAATCAGAA…
tRNA-His-GTG-1-8	241.047	28.7716	GCCGGGCCTGCAATGATGTGAAGCCCCTGAGGACGCCCGAATGGTGGCCCAAAGTCTCTCTGACGCTCACCATGCCCTGACTATCATGCTATCTGAACGACTTTGGCTGGGACTGGAGCTCTTAAATTTTACAAGAAGGAAAATCAGTTCTGACCCACCACCATACAACTTCCTTGAGGCGCGAGGTAAGGGGAACCCCAAGAGCAGCCTCCACGGTGGAGAAATCGGCCACCGTGTCTGGTGCGCAGGCAAGTGTGGACCAAAATCGAGAAAGCAGAGATTAATGCTCTTGCGTGCCCTCAGATGGCTGCGAGGGTGGAGATAGGCTAGAACAAACAATGACAAATCAATGACATTGCAAGGGGGCGGGGCTTTCAACAGAGAAGAGTTCAGGCGACA…
tRNA-His-GTG-1-9	165.704	15.7703	TACCTCGCGCCTCAAGGAAGTTGTATGGTGGTGGGTCAGAACTGATTTTCCTTCTTGTAAAATTTAAGAGCTCCAGTCCCAGCCAAAGTCGTTCAGATAGCATGATAGTCAGGGCATGGTGAGCGTCAGAGAGACTTTGGGCCACCATTCGGGCGTCCTCAGGGGCTTCACATCATTGCAGGCCCGGCCTCATAGGAATCCTTTGGTTGCAAAGCACTTTCATGTCCCTTCTTTTGCGGTCCGTGCGTACAGCCAAGAGGAGACTTCGGGCTAGGGAGTCCACAGCGCTCCCGGCTGCTCTTGCGGGTGAACGTGGGTGCGGGAGGAACCTGGTAGATAATGGACGCTTAGGAAAGCTGGAATGGCCGCCATCTAGACGAGAAGGGCAACACTGGGTCA…
tRNA-Ile-AAT-1-1	267.874	70.4836	GCAGAGGAGCCTGGGTGGGGACTTATATTGGCCTTGACGGCCCGTGGAAAGGAACTGGCGGCAATTCCTTCCGTTTTCCGTCAATTTCTTCACGGGTTGCTCGGAAGCTACGGAAGCAAAGTAGAAAGGAGTGATAGGGACAGGCCACAGTACCGGCGGACGGTGATGGCGTTGCGTTTAAAAGGGTGGTCACTGAAACCCTTTGTCATGAAACACTGAAGCAGGTGACATTTGAACTTTCCTTCCGCAGAATTGTATTTTAACTGAAATTTCCAGGTTAGAAGAAATTTGCCGAGGATCGTAACCAAGTTAGCAAAGATCGTAGGTTCTTTCCAACTCCAAGAACTTCAGAAAAGTTTCTTTGGTGATTGGAATAACGCTCCCCTTTAAACTCCTCAA…
tRNA-Ile-AAT-12-1	312.735	34.5937	GCAGAGGAGCCTGGGTGGGGACTTATATTGGCCTTGACGGCCCGTGGAAAGAAACTGGCGGTAATTCCTTCCGTTTTCCGTCAATTTCTTCACGGGTTGCTCGGAAGCTACGGAAGCAAAGTAGAAAGGAGTGATAAGGGCAGGCCACAGTACCGGCGGACGGTGATGGCGTTGCGTTTAAAAGGGTGGTCACTGAAACCCCTTGTCATGAAACACTGAAGCAGGTGACATTTGAACTTTCCTTCCTCAGAATTGTATTTTAACTGAAATGTCAGGGTTCGGAGAAATTTGCCGAGGATCGTAACCAAGTTAGCAAAGATCGCAGGTTCTTTCCAGTTCCGAGAAGTTCAGAAAAGTTTCTTCGGTGATTGGAATAACGTTCGCCTTTAAACTTCTCAA…
tRNA-Ile-AAT-2-1	269.261	5.94585	GAAGGCTTCGAGAAGAGCCGACCTGTCTGGAAGGGTCTCCAAGAACAGAGAGGACTCTGCAACCATCACTCGGGAGCCGCGTCCTTTCATCCTTGAGACAGCTCCGTGGTCCAACGGTTCCCCGATCCGCTGGCCGAGATCTCAAGCTTGGATGCAACTTCGGATTCGCCCCAGGCAGGAGGAAGGAAGCCCCGATTGGAAACGTTGACTTGAATCTTCTCGGATCAGAATTAGCAGGTTAAGAAAAACTGTTTCCCCGTAAGAAGCAGGGTTCTTTGGTGTTCAATGTGGAGCTCCGCCACTCCCAGCCCGGGTGAAGGAAAACTGGGAAACAGAATGAATGTGATTATCTATTCGAAGATAAATTTCCACAAAGCATGCCGTTTGATAGTAGCTTAT…
tRNA-Ile-AAT-5-1	287.137	23.9413	GAATTGTATATGGAGCACGGGGAACAAGATTGCTTTGAAGTATTTTGAACTATCTATGTGAAACAAATGGAATTGAGAACACAGAAAAACATGCCCAATGGGGAGATGACAGAAGAGGAGCAACCTGGAAAGTTGCCCGGAACCCATTAATGAGCCCTATTTGTGGTATATGGTTTGCCTTTAGGGCAGAAATAATCTTGGCTTGAGAACATGGAAAGGGGAGGGAAGACGGGCTATTGTTAGTCCTGTGAGTCATAGGATGATAAAAATAGGACAAATATCGAAAGAAGGATGAATCTCAGCTCAGCACGGGCGAATTTGGCTGCTCTAGTGCACCGGTCTCCCGTAGGGGAATAACAAAAATGAAAACATTCCGAAACACTGATGAAATTCTTGATG…
tRNA-Ile-AAT-5-2	365.573	21.1591	AGCCCACCTGGCTGGAATGGTCTCAAGGAGCAGAGAGGAATCCGCACCCTCCGAGTCCTCCGAACCCTCCGATCCTGCGAACCTGCGGCGGCTCTGCGGTTGGTTCCGTGAGGAACTGGCCGCGATCGCAAGCTTGGAGCTGCTTTTTGGTTTGTTCTGAGTCCTTCACCTGGTGAGGGGAAGGAAGCCCTGCTTGGGGTCGTTGAATCTGAGTTTTCTCCAGTCAGAATCAGTGGTTTGAGATTGTTTTCCCTGAAACAGCATGGTTTTCCTGTGCCTACAGTGAGGAATTCTCCTTTTCTTAAAAAAAAATATATTTTATTAATAAAAGGGAAAGTAACGCTTCTATTACAAAAAAAAAAAAATTCAGCGGGCATGGATCAGGTATGATTTAAATAA…
tRNA-Ile-AAT-5-3	137.493	9.23898	AAAACTCAGAACGACCAGCTTCTGCTCCCAGATCGTCCCCCGGGTCTCTGGACCCCTCCCAAGGTCAAAAGGAAGGAAGCCCCTCTCGTGAATGGTTCTCTGTAGTATTTTCTCCGGGCGGAATAGGTGAGTTTGAGAAAATCTCATTTCCCACGGGAGAGGCGAAGTTCCTTTCTGCTGGAGGTAGAGTTTTTGGCCTTGTCCTTGTTTTTGTTTTTGTTTTCCTTCTTCCCTGCGGGAGTGCAGGAAGGGAAAATGCAAAACACCAACAGAAGTTTGAAGAAACAATATTACGTAGTCGCAATTAAAATTATTTTAAAAGACATCCCTTTGAGGAGAGGAAAAGAATTTCCTTTAGTGTTAAAGAAACACAAAAACAACAAACATTTTGCTTTTTTA…
tRNA-Ile-AAT-6-1	276.739	29.5296	GCAGAGGAGCCTGGGTGGGGACTTATATTGGCCTTGACGGCCCGTGGAAAGAAACTGGCGGTAATTCCTTCCGTTTTCCGTCAATTTCTTCACGGGTTGCTCAGAAGCTACGGAAGCAAAGTAGAAAGGAGTGAGAAGGGCAGGCCAAAGTACCGGCGGAAGGTGATGGCGTTGCGTTTAAAAGGGTGGTCACTGAAACCCCTTGTCATGAAACAGTGAAGCAGGTGACATTTGAACTTTCCTTCCTCAGAATTGTATTTTAATTGAAATGTCAGGGTTCGGAGAAATTTGCCGAGGATCATAAACAAGTTAGCAAAGATCGCAGGTTCTTTCCAGTTCCGAGAAGTTCAGAAAAGTTTCTTTGGTGATTGAAATAACGTTCGCCTTTAAACTTCTCAA…
tRNA-Ile-AAT-7-1	142.163	32.4964	AGCAGAGGAGCCTGGGTGGGGACTTATACTGGCCTTGACGGCCCGTGGAAAGGAACTGGCGGCAATTCCTTCCGTTTTCCGTCAATTTCTTCACGGGTCGCTCAGAAGCTACGGAAGCAAAGTAGAAAGGAGTGATAGGGACAGGCCACAGTACCGGCGGACGGTGATGGCGTTGCGTTTAAAAGGGTGGTCACTGAAACCCTTTGTCGTGAAACACTGAAGCAGGTGACATTTGAACTTTCCTTCCGCAGAATTGTATTTTAACTGAAATTTCCAGGTTAGAAGAAATTTGCCGAGGATCGTAACCAAGTTAGCAAAGATCGTAGGTTCTTTCCAACTCCAAGAACTTCAGAAAAGTTTCTTTGGTGATTGGAATAACGTTCGCCTTTAAACTTCTCA…
tRNA-Ile-AAT-8-1	283.241	79.3864	AGTCACTAAAGGGAAGTTTGCAACTTGCGATCCAGTACACTGACATGACTCTAAAAAGAGAAGGCTGCCGACTCTGGGCGTACTGCCTTTGAATTAGCCATACTCCGCAAGGAGCAGTGCCGTTCAAAAAAAAAAATTTGTTGTCTAACAACAACAAAAATAAAATAAAAAGAGGAGGTTCCCTTCACTCACCATTGAAAATCCTATTACAGCGCTTTTTCCACATCCTCTGTCAAAAATTTCTCCGTGAATTTTCTAGTCTGGCTCAGAGTTAAAATAGTTTGGACTTCCTTGCTAAAGTCTGTAAATATAGTCTCAAAGGTCTCTTGAAAGGAGTAAGAAAGAAAAAAGTTCTGTTTTATTTAGAAAAACAAAAATATCAACGAATTTATATATGGT…
tRNA-Ile-AAT-9-1	135.228	28.639	CCCCTAACTAAGGCCTTGAATTTCCAGGCCCCAATGCAGAAAGGCAGAACCCAAGCAGAGCCTGGTGGACTCCCAGAGTTGATGAGGAGTTGATAGACTGGGAGACTGGGGCAGCTAGAGTGAATATGATAGCATACCAGAAAGAAGAGAGCTGTAATAAGAGATAACTCCAGAAAGAACTTCTGAAGTATTCAGCTTAATATTCATGAGTATGTGCAGGTATGGAACCTATACAGGACAGAAAAGACTACCCAGAATGATCAGAGGTAATATGATATTGAATTGTCTAAAGTAACTAAGAAATTGTTTCTCCTTGTGAGACAAACAGGAATTATATTGCTGAATTTAATGCTTTCACCACAAAAAAGGATGAGGGTCTAGATTAATGGGGAGGGGGAG…
tRNA-Ile-GAT-1-1	334.51	15.4459	TAGATGGTCGGGCGGTCGGTTATCTCAGTTGGTGAGCGCGTGGTGCTGATACCGCCATGGTCGCAGGCTTGATCCCCGCACCGGCCCTAGTCCCAGTTTTTTGTTGGTTTGTTTCTTTGTTTTCTCCCCATGAACTGTTTCTGCAACTCTTTTTCAAAATGCGCCTTTCAGGTTCTGTAAGCCCCATGCGGGCAGGAGCGACTTGCGGGATCTCTTGGACTCGGCCCAGAGGTTGTCGAGGACAGCCTGGCAGGGAGGAGCGGGAGAAACCCGGCCAGCGCTGGGGCGGTGGCTCCTCCCCGGAGTCCCCGCGGCTGGGGCAAAGCGGAAGGCAGCCAGAGGCGCGCGGGCTTGGCGAGGAATCGCTCGTGGACGGGCGCGAACGTGGAGCCCTTTTAT…
tRNA-Ile-GAT-1-2	356.721	23.3286	TAGATGGTCGGGCGGTCGGTTATCTCAGTTGGTGAGCGCGTGGTGCTGATACCGCCATGGTCGCGGGCTTGATCCCCGCACCGGCCCTAGTCCCAGTTTTTTGTTGGTTTGTTTCTTTGTTTTCTCCCCATGAACTGTTTCTGCAACTCTTTTTCAAAATGCGCCTTTCAGGTTCTGTAAGCCCCATGCGGGCAGGAGCGACTTGCGGGATCTCTTGGACTCGGCCCAGAGGTTGTCGAGGACAGCCTGGCAGGGAGGAGCGGGAGAAACCCGGCCAGCGCTGGGGCGGTGGCTCCTCCCCGGAGTCCCCGCGGCTGGGGCAAAGCGGAAGGCAGCCAGAGGCGCGCGGGCTTGGCGAGGAATCGCTCGTGGACGGGCGCGAACGTGGAGCCCTTTTAT…
tRNA-Ile-TAT-2-2	243.607	17.0479	CACCACCCGCACTCCACTCGCAGACTGCGGGCCTTCCTCCGACGCTGGGAGAAGGACCCTGGGAGAGGCAAGGGAAGGGCTCCGGAACCAGCGCAGCAGCGGGACGCTAGCCCGCCCACACGGCGGCCACTTGAAGGTCCTCCAGGGAACACCTGAGGCAGTGGGAGCGTCTGCCCTTTCCTAAGTCTCCTTGGAAAGAAGTATTCGCTTTCGTTTCCGCAAACAAAGCATGCTCCGCGCTTTCAGGACCGGTGGCTCCCGTGGAGACCGCAGCGGAACCCAGTCCGCCTTCGCACGCGTCCGGGGGAGAAGCGGCCCCAGGACTAAGGGCGCGCGCCCGAGGAACCGGTGCTGTGACGACCAGAGCAAACACGCCGGATGTTCCTGTGTAGGCTGTGT…
tRNA-Ile-TAT-2-3	230.16	24.6926	GGCGGGCTCCGCTTCTTCGCGTCCTGGCTCTGAAAGCAACCACAGGCCAGCGGGGCGGTGCTAGGTGAAGCTACGAAGAAGCCAAATAGCTCGCGTCTTCTACAAAAACCGTGTTCTTGCTAGAACGTTGGCAAGGAGAAGCCGGAGTCTCTCCTTTTTCTCCTCGGCTTTTCTCGGGCTTTCTGAAAAGAGCACCTGCATATTCCCAGGAAATTTTGGCTCCTGATGGCATGGGGGAGGATCACATTCATCTTCCAGGAGAGATGGAGATATCTTGATCAAATTGTGTTTTATGCAAGAGGCGAGGGGCTGCGAAGGGAGGATCTCGGGCAGCTCAGCGCGCTGCCGCTCCGGCGCGAGGCCGGGGTCGAGCGCTTCAGTAGCTCATGGCTCTGTAGA…
tRNA-iMet-CAT-2-1	256.714	22.3286	TTGGGAAAGAAATTTTATTGGGGACAGGAAACAAGCGAACTGGCTAATATACTTTCTCTCTAAGGAGAGTAGTCTGACTTAATGCCTTCCTCGATTCTCTCTAAGGGCTTCTGAGGGCTTTGCTTGACTTTTCTCCTGTTTCTGCTCCTGAGCCCAAAGCAGCTCTTAAAGAAAGAAATGTCAGGTTTTGAAGCATGTTTGGTAGATTTGGAAAGGGCAACTCGCAACTTGAAGGGGATTGTTGGAATCAACTGGTTCTAGAGTGAGCTGATCTTAAGAGGCCAAGAGGAAAAAAGAAAAACCGGGAAAGAAACAGTGAAAGAAAAACAGAAAGAGGCAAAACAGTGTAACAACAACAACAACAACAACAACAAAATGGCTGATCACCTGCATGATAAA…
tRNA-Leu-AAG-2-1	249.895	26.8613	CTAGGACTATGGTCACACACCATCACGCCCGGCTAATGTTTACATCTTTTGTAGAGACAGGGTTTCGCCATGTTGCCCAGGCTGGGGTTTTTTGCTTGTTTTTCTTTAGGTTTTTATTTTATTTTATTTTTCATTGTATTTGTTTTTGATTTTTTGAAGTGAGAGTGTCGAAGTCTTCCCCTGCTCTGGAGTGCATTCCCCAAAGAGGGTGGCTTTATGACTGGCCTTCCTAAAGCAGATCCTGAGGCCTGGGCATTGAGAATCCTGTGTCAGGGCACTGGTGGAGCCGTTTCCCAGCCAGTGGCTTTGGCGGAGCGGATCCTGCCATGGTCCTGCCCTGTGGATTCGCCCCAACTCCCTGTTGGCCCAGAGCCCCTTCGCACGCTTCATAACTGAAGG…
tRNA-Leu-AAG-2-2	216.261	26.8996	AGGGCGAGGGGAGGAGGTCTCAGGATTTTTCCTCGCTTTTCTTAGAAGCAACAGGCTCAAACCAAACGGTTGGCCTTGCTTACTCCTGAAGTCGAGAGGCTTACTCCCTGGAATCCAAGTGGATGTGGAGCCCATGGCGTCCTCTGGCGCTCTCGGTCTCTTCGACCCCTTTTTACTGTGTTGATGATAAATGGGGCAGGATTCCCCTCCTGCACCACCTGCAGCATCCTGTCCAGGATCCATCTGGGAGCTGAGAAGAAGCAAAGTGTCAGGGATCGGGGGTTCTCGGGCTATGCTGAGAAGCAAGGAATGCTGAAGAAGGGGCCTGAGGGAAGGGCTTATGGTGATGTGGGAATGGGAATGAAAGGACTGGAAAGGGGCGACAGTCACTTGGGTGAA…
tRNA-Leu-AAG-2-3	279.588	34.9884	CAAATCAGGGACCGTCCCGAGTTATCCGGTGGTCGGAAGGCATCTCGTCCTTAACAGGTACCGACCGCCGTGCGCGCGGCCGGCGAAAGCTGTCGCCGCAGGGCGCCCTCCGTGAAGAGACCCCGAGGCAGAAGAGGGCCCCGACGCTGCCCGGTGACCCGCCTTGCCTGGCACGGGGCTGGCGCTCCAAACCGTTAGACCTGACAAGGTTGCCCTCCCTCTCTCGCGACGCCTTTCACAACATGTATTATAACTCTTTCCACCAATTTCAAATAGTGCGGCTTAAAAGATGAAGGAGAGCTAAACAAACCAGAAAGAAAAGAAAGAAAAAATCCGGTAAAACTACAAATACAGGATCATGAAGTTGGCAGGCGGGGAGGGTAAAAGAGGAAAGGGTAG…
tRNA-Leu-AAG-2-4	258.22	35.2825	ATTTGTGTAAGTAAAAATTTAAACATAATTTTTCAGAGACAACTGCCCAGACCAGCTCCAGGGTTTGGCCGTCAGATCCCCTGGTGCATGTTTCTGATCAGATCAATTTCTTCTCCCGGAGACACCCAATCCGGGTCGTATGGATTACCTGTGGGTTAACCAGGGGTCTCCGGGTTAACCATCCAACTCAGAGTAAAGTTTCTAAAAATGCGTTTTGCTCTAATACCTATTCGGAACCAACCTGGGTCTAAAGACTGGAGCAAGTGTTTATTTTCCAAAACACGGCTTTTTAAAATAATTCTATAGGGATCACCTTGAACACACGTTAAGCAAAAAAAAAACCTCAGCGAAAACGCCTCGCAATGTCCAGATTAAATGCAAAAGCAAAAGCATTAAGTA…
tRNA-Leu-AAG-3-1	293.091	44.9798	TCGGCCAAAACCACTTGAAACTCGCTCAGCGGCGTCGGGGCTCCAGCCAGGCGTCACCTTCCACAGCGAACCTGCGAACCACAGCGTCCCCTGGGGGTCTCCGTCCGCGTGGCCGCTTCCTCTTACATCGGTGACGCAAGGGAAGGGCGTCTAGGATCCGCCGGTTTCCTTCCTCACTGCTCCCATCAGTGCGAAAGCAACGTGTTGGGGGTTCGGGGTGTGTGGCGGCTGAACAGCTGCCTGAAGTTCTCTGATGGCGCTGGAGGGAGCTCCAGAGAAGAGGTCATGGGGAGAAGGCACACCTTAAACGCCCCGGGGTGGGGGGGGGGGGCGACATTCCCTAATGGGAAAAAAGACACACCTTAAACGCAGTAGAGGGCGACATTCTCTACTAGGGAA…
tRNA-Leu-AAG-4-1	254.347	30.7205	GGGATGACAGCTCCTCTGTTTTCTGGTTGCAAACATCAAAAATAACATCTTGCTCCAGACCCCCAAACGCAGCTGACAAACTGGAGACTCGATCTCAGAGTCCTCAGAGTCCCCGTGCTGCGTCGGCCTAGGCGTGGGATTTCTAATCATGTTCTTAAGAACCGATTCTCTTGGGATTTGTTGGATATTAGGTACTGGCTTCCTGTCCCTTTACTCTCAGGTATTAGAAACAGCATGGGAGACAAATGCAAATCTCAGCTGCAGGACAAAGGACTGGGACTAGGAACCTATTTGTAGATTTTATCGGTAGTTGAGACCGCTACGGAATCATTTGTGTAGAAATGCTCTGAGAAAAAAAAATAGTAAGACGCAGAATAATCTTGTGTCTTTTAAATCATT…
tRNA-Leu-CAA-1-2	362.273	7.53038	CATTTCTTCCCTGCTGAGCTCTTTGATTAGTTTGCTAAGCAGCATCTCGGGAACAGCCCCCGTGCTATGTGTTCTTTCTTGTCATGGATATGTGTTTTTTCTTGTCATGCTATGTGTTCTTTCTTGTTCAAGGCAGAGTCGCGGCTGGGTTGTTAGGATGCTCGCGCCCCTGTACCCGGGGCGTGCAGGGAAGTGTAAGAAGGGGGCGAAGGGCGAGAAACGCTGAATTCTAGCCTGAATTGGTAGGAGAGCCTCGCAAGCTGAGTCACGGTTCCTGATTCCATTTAAATAGAACGTTTTGTTCACTTGTAGGAATTTCCTTTTCCATTTCTTTCATTAAATCGCGAACGTAGTAATGACTTAACGCTGGTTACGCATTCATTACAATCGAAGATTATA…
tRNA-Leu-CAA-2-1	291.047	21.4593	TCCCACTGGCCCTGGGGCAGCATCAAGTTGGAGCTACTGCATCAGGACTTAAGTCACAAAGAGCAAAGTGACCCCACAGGGTCAGGGTCGTAAGCAGAGGTCTATGCGAGTCAGGAGGCCTGGGTCAGAGGGAGAGGGCAGGGCCGAGAGCGGGGAGTTACTGGAGGAAGGGGAGAGGTGACGTGGAAACGTCTCCTTCATATCTTGTTCCTCAATTCCCATCTTGGTCTCCAGTACTGTAAGAATTATTCAATTCCGCACTAACAGTTGTATTCTTCTACCTTTCCATTCTGTAATCAGTGAGTTCGGAGCTCCTGTTTAGTCGGGCAAATTCCAGAGAGAACTTTTGCGGCTGGGATTCAGCCAGAAGGCGAGCCGTAAGCCGTGATTACTCATCAT…
tRNA-Leu-CAA-3-1	372.895	23.54	TTCTGCTTCAAAGTATTCACAGTGTATTTTGGGCTAGGTGGGGGAACCGGAAAAGTAAAAATAAAAATATTGCATGACTTTTGTTTCTCTCTACAAAGCACCTGCTTAGGACGCTGAATACTGAGCTTTGAGGGTCCCTCTAGCCAGGAAACTGTTACGGAGCCAGATGGTAACTTAGGAAGCACTGTTCTGAGTATTTGCCACTTTCCCTATTGTTTCATTTCTGAATTAACCCGAAAGATAGCAACATAAGGTATTTTGATGATGCTATGTTTAGCATCATTTAGAATAGCACCGGGCAAAATAATAAATACCGTTGTGAAAACCAGGAGCGTACGCCACCCATCCGAGGTCTTTTCCTCCTTTGTCGGAGTCAGCGTCTGCTGACTACGAGTTACA…
tRNA-Leu-CAA-4-1	345.694	37.7654	GCTATAATAATGATGATAATGAAGAAAAACAAAAGCATCCATTCGTCACTTAGTGGCAAGCGTTTTTCCAACTACTTTCCGAGTAGTAACTGCTTGCCAGAGTTTCCCCAGCTTGGGCCGGAAGGTGAGGCGGTAGCTCGAGCTTTGCCTTTCTCAGGCATTGTCCTGCGTTTGCGGGGCCAGGCGCTGGCACACGGTCACTAACCCCTGGTCGTTAGCTTCGATTCCCGGCCTGGGAGAGCGCTATCGGCCACTCCTGGCTGCATTGCAGTCGCGGCTTTCTCCAGAGCTCCGCCGGGAACGGGAAGCGCTGAAACGTCGCGACCAGTCAGTAGGGTTCCCACGGCCGCAACTCGGGTGTGACGCGGCAGGCTGGCACCAGCGGACACAAGTATGAGG…
tRNA-Leu-CAA-6-1	225.546	19.671	GATTTTCCTCCGCCGTCTTCTCTTCCCCCCCGCACTCCTCATGTCCCGTAGCTCCCAGCTCCGCAGCTGTTCGAGACTCCGCACTGGATCCGCCGGGTGTCGGATTCAGCAACAGTGATTGGTGCGGAGGATCCGAGGGAGACGGGCCGACACAGGGTCTACCTTGACATGGCTCGACCCCTCTACAGAAGCAGAGGGGCGCTCGAAGAGTCGCCAGGGAAAATGGAGCCTTAAGGTTTAGTTTGGGTAGTGAGGAAAGAGGAAAGAGCTGTCGGAGGCTGTTTCATTTTTCCCGCTTTGCGACAAGGTCTAGAGAGAGTTACAATTTTATTTGAAACAGTAAATAGACACATTAATGTGACCTGATAGCGTGCACCATCAGTATATGATAAAATTAGG…
tRNA-Leu-TAA-1-1	337.429	26.6225	AACTAAACGCCGCCCTGTGGGCCGCGTCCCTGCACCACCAACCAGGCGCCTCCAGAACGCGCTCCCAGGAACCCAGAAGTTTGCTGGTGTGTGTTTGCGGCGCCCGCGCACCTCGAAACTGAAAGCGCAACTGGAGGGCCTGGAGTCTCGCCCCAGCCAAAGGCCCGCGAGCGCCGCTGCCGCGGCCTCCACCCCAACCGAGAGCGCGCCGCTCCGCTGCAGTTGTCTTCACTGCCGCAGCGGGCCGGGGGCAACAGTGAGCCGCGGCGGCGAGAAACCGAGGTACCGGCGTGGCGGCCGCCCCAGCCCGGGCTGAGAGAGCCGAGACAGTGGCGGCGAAAACTCTCTGCGTTCTGGAGGGAGGGTGCGGGCAGGAGGAGGTAGAGGATGCCTTGTAAG…
tRNA-Leu-TAA-2-1	127.996	4.81438	CCAGTCCTGATGCCTCCAATGACATCAGTGTGTCTGGGGTGGAGGTTTGAATTCAGCAGGCAAAACAGTGATCTCTGAAGAAAAAATCGGGACAGTGCCTTTAGTGAAGTAGAAGTAGTAGGTGGTGTTAATGCTGTGGTTTCCACTAGGGCACTCCCTCCCCTCATCTCTCCACCCTTCCCCTCCAACCGCTCCCTTGTTTTTCTTTTCAAATCAGGTACAAACAAAAATTTCTCCGGAAATTTTTGACCAAGTGAGGAGACTCAGGAGAAGTGATTGATGAACACATGCTGTGTTTTCCTATTATATCCTCCTTATATTTTAATACAATTCAGTAAAAACAGGAATAATTCGGTACTTCCTTGACTCTCAGTGCAAATGCCTTTGTTGTTATAAAAA…
tRNA-Leu-TAA-4-1	221.753	9.93209	TAAAAACTCTTCTGTATGTCAATGTATGGGAGACTCTTTTCTCTGACATGTTCTTTCCTACACCCAGCAATCGCCTGAACCCGGGAGGCGGAGGTTGCTGAATCTTTAGGATTCAGCTCTGATCCTAGCATTGACAGGCGTGGATTTCCCTCAACACGCCTCATTTTAATGGAAGTCCAAGGAATCAGGGATGGTTCGTCTTTCCCTAACACCTAGCATAATGCCTGTCGCAAATTAGTGATTAAGTCATACTTTTGGAAATATATCTTTTCATTTGTTTATTTCCAAGCAATATTAGAAAGATTTATTAACTTTGTACACTCTTTTAAACATGGTCCTAGTTTTCGCGGATATAAAATTACTCATAATCTTCCAGAAACTACAAATTCTAGCCTAGTA…
tRNA-Leu-TAG-1-1	208.543	33.2995	GCGCGGTTTGGATCTCAGAGGCCAAGCCAGGTAGAGGTAGCGGGCGCAAAGCATGTTAGCCAGGTGAGAGAGAGGGCGCACATGGGTCGAAAAAACAGGGAGGGAGAGCAACCGAAAATGGCTGAGCGAGCGAGTGCAGAGCTCCGGCTGCCCGCTTGGGGGGTGTTTCCGGCTCAGGCGCTCCCCACTCCCAGATATAGTCCCACCCAAATAAACTAGTTTTGTTGTAAATTTCTGTGTGTTTTTGTCTCTTCTCGTTTATCTGTTCTGCCATCTGCTGCTATGCGGTCCACAGTCTCGATGGTTCTTCATTTCCAGTCTAAAAGATGTGGAAAAGGAGACGAATCAATTTGGCACTCTTAAGATTTGCCCCATTCCTTACTTCTAGTCTCTTAGGAG…
tRNA-Leu-TAG-2-1	284.493	22.8328	GTGAACGAAAGGGCGCCTAATAAGTGACGTGAACTTCGACCCCATGGCACTCTAAGCAATATTTGTACCCACAGAACCACGATCCAACAGCAAGGAGTTCTTATTCTTCAGTCTTCTCGAATAACTTTCAAATCACCAGTAGGATTTTTAAAGTCTCCGTGTTTTATTGCCTAGGTTAAAGAAAAGATAAAGGTCTTCCAAAGACATTGACGCTAATAATCTTCCATTACCTGCTAGCCCACTTCCCAGGGCGAGTGAGAATTCAGTAATTCCTCCTCTCCTTGAGTTTGCTTAGATCCCTAAGGATGAATGAAAATGCTATCCGGAACCCTGCTTCCGCGAAGAAAATTCAGAATTTTGCACTTGTACGCTGGGGCAAAATGCTGACAGAATGAAGAA…
tRNA-Lys-CTT-4-1	211.737	24.1156	CAGTGAGCTTCAGACATTCTGTCTGCAGCTCCAAAGATGGGTTAATTTGCCCGATACACAGCAGAACTCTCCTGTTCCTGTAATTCGAGTGGCCTCCAAAAAGAGGTTGTCGTTGACTCTTTTAGGTGCGTGCAGTGTGGGTATGTTTTTTCTCTTTCTGAAAGGAGGACATTTCAGCGGACGGCAGAGAATACAGATTTATGCCAGCGCCCTGCGGAAGGAGCCTCTGGCGGGTCATCTCCATTTATGGGAGATCGCAGAGCGGTGAGCAAAGTCTTGCACCAGCGGGGATGTCGGGGTGGAACTGAACCTGTTGTAGGGGACCCCCAGTGTGCCCTGGTTTCTGGGGCTGATTCATTACGTCACTTAGTTTCTACTATTCTCATGCCACCCCGCCAA…
tRNA-Lys-TTT-2-1	359.364	37.5627	AAATTAGCCAGGCATGATGGCACATGCCTGTAATCCCAGCTACTCAGATGGCTGAGGCAGGAGAATCGCTTGAACCCAGGAGATGGAGGTTGCGGTGAGCCGAGATCATGCCATGGCATTCCAGCCTGGGCAATAAGAGCGAAACTCCGTCTCAAAAACAAAGAAAAAGAAAATGTGGTATATATACACAGTGGAATACTATTCAGCCATAAAAGAGAATGGAATCCTGTCATTTGCAACAACATGGATGAATCTGGAGGGCATTATGTTAAGTGAAATAAGCCAAACACAGAAAGACAAATACAGCACGATCTCACTCACGGGAATCTAGAGAGTTGGTCTTGTAGAAGTGGTGAGTACGACAGTGGCCACCAGAGGCAGGGAGATTAGGGGAAAGGG…
tRNA-Lys-TTT-3-1	279.292	14.2579	GCTAAAACAAAAAACAAAAAAAACCCTTTAATTCTAATTAAAACCTAAATGTAGCTACTTAAAAGGAAGCAGGCCGGGCGCGGTGGCTCACGCCTATAATCCCAGTACTTTGGAAGGCCAAGGTGGGCGGATCATGAGGTCAAGAAATCGAGACCGTCCTGGCCAACATGATGAAACTCCGTCTTTTCCAAAAATACAAAAATTAGCTGGGAGTGGTAGCGCGCGCCTGTAGTCTCAGCTACTCGGGAGGCTGAGGCAGGAGAATCACTTGAACCCGGGAGGCGGTGGTTGCAGTGAGCCGAGATCGCGCTACTGCACTCCAGCCTGGCGACAGAGTAAGACACCATCTCAAAACTGAAAAAAAAAAAAAAAGAAAAAAAGGTAGCAACCTATATGGAG…
tRNA-Met-CAT-2-1	291.248	38.2806	TTCTTGCCACCCTCCGCCGCTTGCACCGGACCCAGGCGCTCATCCCCCGCTTCCCCCGCGCCCCAGCCCGGTCACGCCTCGGAGCTTGTCCCCACCTGGCCGTGCTCAGAGTCTGCCTGCCCGGCGTCCCACACGCACCGCAGGGCCCCACCGCCTCTTGGTGAGCCGCGGTGGCTCGGGTCCCGGGTCCCCAATAGGCTGCGCTCCCGGCAGGCAGCTTTCTTCCCGGCGCGGGGCTCGTTCCCTGAGGCCAGGCCGCTCAGTGGCCGCAAGAGCGACCTTCCCACATGTCCCCAGGTGTGCGCACAAGCCCGGGGTGAGACCAGAAGCTGCTGCCTGCAGAGCCCGACCTTGCGTAGATGACTCCGCGAGTGCAAGGGGCTGCAGGCATTTTCTTAC…
tRNA-Met-CAT-5-1	277.147	38.7405	GTAGATGCAAGTGGAGATATGAAGGAAGACAGTAGTATGATCAAGAGACAGGTTTGATGGCTATTTCTTCATTCATTTATCCAGGTGGTCAGTGAACTATCATGAACTGAGAACCTCCTGTCTCTTTTCAACAGAGGAGACTATGGAAAGTGTAAGAGTGACTAAGGTTTCTGAGGGAAGGAAAAGGGAAAAAGAGCAGCAAAAGACAGGTACAATTGATCCTGGTAACGCAGAACCCAGACGGTCCTATGAAATACTGGAAAGGCGTAGACTCCTCTGGTCGTGGGTATGGAATCTTCCTAGTGCAGCGTTGATTGATACAGAGTAATTTTCAAGTAGGATTGATTGTAGTTTTTGAAAGCTGAAACCGTAACGTAGGTGGGAAATACACTTCGACAA…
tRNA-Met-CAT-6-1	383.453	53.101	GCGCGGCTCCCAGCAGCTGCAGGAACAGGCGCCCTTTGGGCGGCGCCGCATGGCAGGGCCTCCCTTTCCAGACCGGGCGCGCATCCCCGGATCTCTTGGGCCGCGCCGGCCGCCGCCCCTCCAAGCCCTCCCCGGGGCTTCCGCAGGGAGCTCGGGATCCCCGAAGGTCCCTGCAGAGCTCCGCAGCTCGGGCCTTTTGGTTACCATAAGGCGGAGACGATGGAACGCGCGTTGTTTCAATGGACAAAAGGGCTTCTAGGCGCCCTTTGGGGTTCTGGCTGCTGCCTCTGTATTTGGAGGCTGTAAGGCGCATCTTTCTACTCACCGGCCGGCGCGGCACAGTTTCGGGCGCCGGAAGCGGGACGCACGGGCGCGAGGGGCGACCCCTATCTCCACAAA…
tRNA-Phe-GAA-1-1	126.609	27.3052	AGGATTTCCTTAGTCAGAAGCTATAAACCTGCCACCACATTAACGTGCCCAATAATCCTCTGTTCCTTTTTGCCATATCGTTGAAGAGCAAGACAGAAAAACAAGAGCCCAGAGAAAAGGAAAAGCCTAGAAAATTTTCTTTTGAATTCCCTTGGTATTCTGAGCAGTGACCATGTAGGGGAGCATGTTCTTACTTTGCTCTATTCTTCATTTTTGCCTTTTCTTTCCCTGGCTTTTGCTAACCCATTCATTGTCCTTAAAATTGGGTCCTGTTTTCAGACATAAATTGGGGAAGAATCTATATTTTGGGGGTGAAGGGGTGAGTGAATGACAGGTGATATTGAAGACAACAGAATTGGAAGATATACTGACCCTACAAATGAGTTTTTATATTTTGAA…
tRNA-Phe-GAA-1-2	220.044	19.1666	TTATGAAGCGAGAACTCAACACATACGCACACAGTTGACTTCTACTTTTCCGACGAGTTAGTGCACGGTCATGCTCTCGTATTCACTGACCTCCTGTTTTGCACCAACCAATAAAATCTGGACGGCAGAGGGCGTGGCAATGCCATAAGAGTAATTTGGGAAGTTCGTAACTGGATGATGGAACGTGCTCTGTTTCGATGTGTGCATTCAACCGAGAATAAATTGTAGCATCAATTTGTAATTGTCTTCTTGCTTTTCTTTGCATAAAGTGGTGAGCCATTTGAAGAACGAAATAATTTTTTAATTTGTCTTTGGTTCCTTCGGAGTACCTGTCATTGTGGGTTTTTTTTTTAATAAATACCTAATAGTAAATAAAAAACATAAGTAATAAATTCATTA…
tRNA-Phe-GAA-1-3	170.948	25.3694	AAAATAATACAGTTTGGAAGGTGAAATGAAGAACTAAAAGCCTGGAAGTGGGAGGAAACAGGATTATTATTATTGTTATTATTATTATTTGAGACGGAGTTTCGCTCTTGTCGCCCAGGCTGGAGTGCAATGGCGCCATCTCGGCTCACTGCAACCTCCGCCTCCCAGGTTCAAGCGATGCTCCCGCCTCAGCCTCCTAAGTAGCTGGGATTACAGGGGCTCGCTACCACGCCCGGCTAATTTTTTTTGTATTTTTAGTAGAGACGGGGTTTCACCATATTGGCCAGGCTGGTCTCGAACTCCCGAGTTCAGGTAATCCACCCGCCTCGGGCTCCCAAAGCGCTGGCATTACAGACATGAGCCACCACGCCCGGTTTTTTTTTTTCTTTTAAATTTCCT…
tRNA-Phe-GAA-1-4	171.399	5.96059	AAGGGGGCTTGAGAAACCCGAGCTCTGAACCAGGTGGGATTCATTCATTCACGCATGCATTCATTCATGTAGTCAGTCAGTCAATCAGTCAACAAATATTTGTCAAGGCCCCACAATGTGCTAGGCACTGTTCTAGGTACTGAGGGACACAGCGGTGCCCGAGGTAGACAAGGTTCCTGCTCCTCTTGTGTTTGTCATGCTTGCTGGGGAGACGGACAAGGAAAATGATAAAGTTAACAGTAAATAGTAAAGGCTGGGCCATGGCGGGAGATGTGATCAGAGAAGGCTTCTCAGAGGTCGTGGCCTTGACAGACGAACAGGCCACCGCACGCAGTCCCTGCTGAACCTGCATTCCCAGCGTCTGTGTCAAAGACCCGGGGCGGCAAAACGACCAGGAGG…
tRNA-Phe-GAA-1-5	278.034	18.1881	CTCCTCACCTGGGGCCTGGAACTTTTCGGGGAGCAAGGTGACGAATGTGGATAGTCACAGGCAGGGGCAGATCGAAGGGAAGGGGCTACCAGGCCTGGGCAGGAGCTCCCCGAGGCGACCCCGCTGCTTCGGATCTCGCGGGGACCGGCCCTGGGAGGACGGAACCAGCATCCCGAGGAGCCGCCATCGGGGGCCTGGACCCAGCTCCTGGACCGTGCGGGCTGCGCGCGCCGAGAGCAATCTAAGAAAGTAAGGCGCGTGTGCAGCGCCCAGTGGCAGCGTAGAAGGAGGGAGGTGGAAGAATTCCGACGACACCGTTTAACAGGACAAGGAAGAAATGCTGTACATGATCACCAGGAAAAGACAAGCAAGCCAGTTGGACGCAAAGCGCTCAGTGAT…
tRNA-Phe-GAA-1-6	71.5647	5.36591	GCCGCCCAAAGCGGCTCGGAGCGCATGCGGAAACCGGAACCTGGAGCCGGGAGGTTCCGCTGCGCTTTCGGCCTCCGTGGTCGTGTTGCGCCGTGCACCCCCAGATCACCCGAGGCGGAAAGGTCATCGGAGTGCGCACGTGGGGGCCGCGGGTCTGCGGCGGACCGACAAAAACAGAGGCGACACTCATTTTCTTGTTATTCCAGGAGGGCAAAAGTCACCACGCGTCCCTGGGTGGGCTCGAACCACCAACCTTTCGGTTAACAGCCGAACGCGCTAACCGATTGCGCCACAGAGACGACACTGCGCTCCGGCGCCCTGGGAGACCTTACAAAGGATGTGGGGCCTGCTGACGCGAAACGACTGCGCCTGCGCAGGGAAGGCGCAGCGCGGGACGGA…
tRNA-Phe-GAA-2-1	306.154	15.1037	CAAGAAAAACAAGTATATTTTAAAAATTTATGGCAGTATTGTTTTTAATAATGAGATATAGAAAAAGGTAAAAAAGCTGATAGTTGTCAGTTTGATTACATAGATTATGTTATAACCATACAATCCAATACTGGCGAACGTGGATTAAAAAGTATGATAGGTCTACATAACTGCCATGAAAAAAGTCCATAATATGTTTTTAAATGAAAAAAGCAAATTGCAGGGAACTTAAAACAACAACAACAACAAAAAACCCTGAGAAAAGTGATTTATCACTTCAGTTTGTAAACAAGGGCCTTGCCTTATCACCTTTGTAACATTTGTAAAATGCCTACCTCTAGCTGAATCCATATGATCTTTGTTACCACGGAACAAATACTATTTTATTATAATTATGTA…
tRNA-Phe-GAA-3-1	170.382	37.7346	CTTTTTTCGGAAGCTATAAGCCCACTACCGTGTTAAAGTGTCCACTAATCTTCTGTTCCTTTATGACATGCCATTGAAGAGCAAGCCAGAAAAAGAAAATCCGAAAAAAGAGAAAAGGAAATGCCTACATAATTTCATTTTGAATTCCTTAGTTTTCTGAGCAGTGTTTTATACGGTGACCAAGCATGGGAGTATCTTCCTCATTTGACCTATTCCTCGCCTTTTCTTTCCCATCTTTTGCTGGGGAAAATTGGATCCTATTTCACACATAAATTGCAGCAGAACTTATATTTCTTGGGTGGAGGGGAGGTGAGTGAATGACGGGTGATATTGAAGACAACAGAATTAGGCGTTGGAAGATACACTGACCCTACAAATGGCAGTTTCTGTATTTTGAAG…
tRNA-Pro-AGG-1-1	251.009	46.9193	CCACGTTGGGCGACTTGTTTTCTTCCTTGCTACCTTGGAGTTCTGGAAACAGCCAGCATTTAATGAACACTACCAGGTGCCACATCGCGCTCTGTGATGGTATCCCCTCAATGATTGAATTTTGGTCTCCGCGCGCTCCCAGCAGCAAGGATTGTCAGTGAAATGACCAAAGGCAGCACCGGGACGGGCTGGTTGCCAGCCAGGGGCAGAGGGGCGGGGGCGGGTGAGAACTGAGGGGCCACAGGATGGGTGTGAGGGGTGCAGGGGCCTCTCCCCACTTTGTGCGGTGCGGAGAGGGGCCGGGGCGCTGGCCCACCCACTGAGTCTGCAATCCCAGTCTCCTGTCACTTTGCTTTCGCAGGCTTGAGCTTTATCGCTCCAAGTACTCCACGGCTGCCA…
tRNA-Pro-AGG-2-1	160.798	26.8657	CTAGATAGGTAGGGCTTTGAATATTACAATAAAAAATATCGGCAAGAAACCGAGATTTTAACATTATAGAAAAGTGCGAAAAAGAACGAATGAAACATCCAGAACTCACTCAGTAACGGAGAGAGTCTGGAATCTGCCACAGTGACATTGTCCCACACTAATAGCCATTTATTAGCCATGAATAGAAATACAATTACAATTTTCGAAATAAGAGGTCGATATTATACTGATAGTGACAATTTTGCTGTCTTCTGTGTTACTGATTTTCAAAGAGCAAAACAGAAAAGAAAGAAAATTGAAAACGCGGTATCTATAGAAAGCAAACACAACCCAAAGATCGAATCCTAACATGCGAGCAACCACTTGAGGGCGCAGGACTAAATAGCTATGTGTTCCTTT…
tRNA-Pro-AGG-2-2	186.007	6.75353	AGTGATTTTTCAGGTGTTTTACTATTTTCTGTGGAAAATGCTGATCGCAACTCACGAGCTCCACGTGGGCTTTGTTAGCCCCACACCTGTGGGTGAGCTCTAGCGCTTGTCAAAAACGAAACTTACTGGGCCTCGCCTCCAGAGACTTTTACTCAGATTTGAGAAGGAACCCAGATTTCTGCGTTTTAAACAAACGCCACAGCTGTTTCTCAGAAAGGCTGTGTCAAGAGCCCTTTGAGATAACAGTCCTTAGGATTGGATTGAGGGAAAATTCGGAGAAATTCTGAGAGCCTCATTGACCTGATAATTTTTTTAACAAAATTAATTAAAGGTATTATCAGTTATAGTTGCATATAGCTACACGTACATTTAAAAAAAAAGAAATTTGGTAAATATTTA…
tRNA-Pro-AGG-2-3	294.972	23.76	TGCTTTTCTGGTGGTCTGATCATGAAGTAAGAAAGAAGAGTAGTTCTCAATTGAGTGCAAGAGACCCCAGATGGGCTCACCAGCCCTGGTGGTCCCCACGGAAGTGGTGGTTGCTGGATCCTGGCCTCTTCCCCAGCAGCTCCTCCGTGAACTCTGCTTGGGAGTCCTGGCGGGGTAACTGGCAGGTCACGGGGAAGAATAGACCCTGCCTGGAGGCCCAGGCAGAGGAGCATCCGTGTGGCTCCGCAATGAGCTACGGAGGAGGAGGAGAGAACTCAGGAGCAATGCCTGCTGGAGCACAGTGGCCTGGGCTGGAAGCCAGCCTGGAAGGGGGAGGAGAGAGGCCCGTTCTAAGAACTACAGACTGCTGCTGTGGCTGCTGCTGATGTGGCAGGGAGA…
tRNA-Pro-AGG-2-5	366.799	13.8442	TGCCTCGGGGTCTCTTCACGGAGGGCGCCCTGCGGCGACAGCTTTCGCCGGCCGCGCGCACGGCGGTCGGTACCTGTTAAGGACGAGATGCCTTCCGACCACCGGATAACTCGGGACGGTCCCTGATTTGCCTGCTCCCTGTCCAACAGCATCTTCGGCTCACTCGGAAGTGAAAACATGCAATTTCATGTTATAACATGCAATTTCATGTCATAAATTATTCCCACTGACGCCTGAACATTTTTCCTAAAAGGGATCTGCAGTCACAAGGCGCCGCCTTCCGGAATTTAGGTGAGAAAACCTGCAGTGGTTTACTTTATCCACTAGGTGTCACCCATGCCCATAGTTATAAAAGAAGACAGTGACCAACTGTAGACGTGGCTGAAAGTTTTATTAAAG…
tRNA-Pro-AGG-2-6	213.185	6.05541	TATAAGATGAAAGGAAGAGAAACTAAAAGCAGACGAGGGCTCCATAGCTCAGGGGTTAGAGCGCTGGTCTTGTAAACCAGGGGTCGCGAGTTCAATTCTCGCTGGGGCCTGTGTGTTTTTTCCTCCTACCCACAGGGATTTCCACATCAGGAGGTAAGCGGGGTCGGACAACGCGGCAGCAACGTGACTGCCGCTTGGCACATCTGCATGTCTTCGGCGCCTCTTCGGCTGTCATTTAGGCTACGGGGGTTCACGCCTGCTGCAGAAGCTGCCAGTCTCAATGACTCTTGGGGCGTGTGGTTTACCTCTACTATTCAAATAAGTACGCATTCTTGCCGATAGAAGGCACCCAAGAACCTAGTTTATCAGAAAAATGCCTAATGATTTGAATGAGCCTTA…
tRNA-Pro-AGG-2-7	343.383	53.9277	CACCCATCTGCACCACGCCGCCGGGCTGCAGCGTTTCCAAGGCGGGCGTCCAGTGGTCGCGGTTCGCGGACCCTCCGCGCAGCCGCTGCCAGCTCTTGAGAGGTTCCCATGTCCCGCCGGAGCTGGAGCTCCTCACTACGCGACGCGGCGTGACGCGCGGATCCCCAGCCCAGGGCTGAGAGGCGGAGGCGGGCGAGGGCCCGGGGGGCCCCGGATTGTGGGGGCACAGGGGATGCTCCCCATTTTGTGCGGCGCAGGGAGAAGCGGGGGCTCAGGGCTCCCTCCGCGTCCACCCGCGCTTGAACTTGTCTCTTCCAGACTTCAGGAAATCGGAGTCTCCTCCTAGCTCTGCTCTGCTGGGTCCCCACCTCTGGCCACGAGGACTCCACGAAGGCCACA…
tRNA-Pro-AGG-2-8	257.513	39.9202	TGAACACCCATTGGTGCCACGCTGAGGGACTGCAGCGTTTCCAAGGCGAGCTTGCAGTGATCGAGGCTCGCAGACCCTCAGCGCAGCCGCTGCCTGCTATTGGGAGGTTCCCATGTCCTGCGGAAGCTGGAGCTCCTCACTGCGCGCCTCGGAGACGCCGAATCCCCAACTCAAGGCCGAGTGGCGGTGGCGGGCGAGGACCCAGGGCCCTTCTGGATTGTGGTAGCGCCAGGGCTGCTCCCCATTTTGTGCGTCGCGGAGGAGGGGCCGGGGCTCTGGGCTTCCGCCACACCCATCCTCACTTGAAATTGCCCCTTCCAGGCGGGTCTGAAATAAGATTCTACTCACTGGGTCCTGCTGGGTCCGCCCCAGCCGCCCCCAGGATGCTAGGACGCCCAC…
tRNA-Pro-CGG-1-1	393.084	46.2815	AGCGAGCAGGCCCAGCTCTGCGTGCACTGACGGGCTGGGCGCGGGCGGGGCGCCGCCGGGACTTGGCACCGGGCTGCGTCCTGAGGCGCCCTGCCCCGCCCCGCACTTTCCTCAGCCCGGGCTCCCGGGCGCCCGCCAACACTGCGAGTGGAACAGCCGGGGCGAGCCCGTAAGCCGGAAGGCGGCTTCCGGGAGCGCGTGCGAACGTGGAGGCCACGCCGGCGATGGGGGGTTGGAACGGCCGGACCAGGCAAAAGCCGGTCCCTCCCTGCTCCTCCACGCTGTGGGGCAGTAAGCGCTCCGGACCCGAGGCTTAGGGAATCAGAGGACACGCAGTATAAGGGTCGCAGGTCGTGGTTGCTCGGAACACGAGGTGAGAGGCGGAACAAGGCTGAAGGG…
tRNA-Pro-CGG-1-2	375.141	78.9117	ACGTCTGAGTCAGGGCAGAGGCGCTGGGCTCCATCCGAGGGAGGCTATGGGGGCGCCTCTGGGATGGAGCCAACCACCGGCGCAGTCGGATGAAAGGTGGGCTGGCCGCTCAGCCATCCTCCTAGGGCAAGGCCTTGGGTATGAGTCAGCAGCCCCAGGTGTGAGCGCAGACCCGGTAACCCCGGCGCAGGGGAAAATACAGCGGGGAGCCCCAGGCTGCAGGCCTGACCCTGAGCATCCCCTACCAAGCCCAGTGTGGATGGGCTCTGTCTCCAAGGGGCTGGTTCACCAGGGTCTCCCCGCAGCGACCCCAGAATTCTGCCAATCACTTGGGGACGGCGATGAGCTCTATCCACTTCGGAATCAGCCGATTTGTGCCGGATTGGTGGCAGGTGTCTG…
tRNA-Pro-CGG-2-1	268.671	48.5636	TTCTTTCTGAAAAACTTCTGGTAGCGAAAATATTCCTTGTTAGAGCAAATCATCTAGAAGTCCCTCAGTAACAGTAATATCCAACTTTCAAAAAGGGTAGAAGTGAGATAAGGAAACTTGAAAACTCAAATTTTTCTAAAATATTTTAATTGAAAGCTAAAAATGGAAAAAATGAGTTAAATTACTTAGAGTAGTATAGCAAAGTAGAATAAAGGAGAAATGTTTCTACAGGTGACAAGTTTTACCATAGTATGGTAATTTAAGCTACCAGCAGACCATCCACAGAAATAGCCTTTCCAACCCTTTCATTTATGTAAATGATTGATGGAGTGATAAATATTATTTGGTAACAAATTCTTTGAGGAATAAAAATAAATAATTTGGGAATAAATCCTACAG…
tRNA-Pro-TGG-1-1	325.891	44.9189	CCACGTGGAGTGCTGGGTGCTGTAGGCGAGAGGTCTGAGGTAGTGGCTTTTAGAGCTCAACATCTTGGTAATGTTGGTTCGACCTTTTCCCCTGCCAGTCCCGCGGTGACCTTTATCTTTCGGTGAGTGAAATCGGTCGTTCGTGTTTTTCGTGGGTCTTCCAACCACAGGCCGCCTGAGATGGTTCTAGTCCCTTTGAGTATACAGACCCTTCCTGTGCATTGACCGACACAGCTCGGCCCGGATCCCGAAATGAACGTTTCTACCTTCGGAACGCTGCGTCTCGGATCCTTCTGAACCCGCACGTTGACTTTCCTGGAGTCTGGAGAAAATCACTAGATTCTAAAGGAATCAAAACTGTTCAAGTGTTGTGCTACAACTAAAAAAATAAATGAACAC…
tRNA-Pro-TGG-2-1	300.568	29.3278	CCCTCCGGCCCTGGACTGACACATCGCTTTTGGGGTCGATGCACTGTGTCCAACATTCGGCCTGAATTGATTAAGCACTTGCTGTATGCCGAGCCTGAGGCAGCCACTGTCCGGGCGCTGGAGGGGGGAAGCATGGATCAGGGATTCCAAGGCGGGGGCGGGTCCCGCCGGTGGTTGAGGGTTCGCGGGGACAGGAGTTGAGGGGCAGGGAGGAAAGGGTTTCTGGGTAGCATGGGGGCGCCGTACGTTCTTAGGAGCAAAGTCGGGAGACATTAGCAGGCCTGAATCCCTGCGTGTCCAGGGAGAACGCGTGGATTTCTATGCACAGAAGCCACGCCCCCACCCAACTCTTTCCCGCAAGCGCTGGCCCACACGCTTGCCGCTGTCATCGCCTCTAGT…
tRNA-Pro-TGG-3-1	192.049	40.4455	CGGTCCGGCGTTCCTTCCCTCTCAGCACTGCGCTCTCTCCCGAGCCCTCCGGCTCTACCAACCTCTGTGTCCTGCCCCTGGGCCTCAAGATTTGCGCCTTTCTTGGACTCGCTTGGGAAGGGGCGCCCAGGCTGCAGAACGGATGGACGCTCCTGCCTGCTACTCGAGTGGATCGAGCAGGGAGGCGCTCATTCGGATTCCAGGAGACCAGAGGACACAGGACATAGGGAGCGTTTACCCTGTGTGGAGCTACCTGCGGCTGAGAATTAGTGGCAGACGCGGAGATGGGCAGCGGGGACAAGTTGGGCTTGGGAGACTATAAGACCTTGAGAATGGGTTCAAGCTGCCAGACGGAAATCCGCCTTTTCGGTGAATCGAGCCATGAAGAACACAATCATG…
tRNA-Pro-TGG-3-3	292.643	55.1272	CCGCTGCCTCACGCGGGCCACACAGACCACCTCCCCGCGGGCCGCAGCCCCTGGTCACCGGCCCTCCTCTCGGTGCTGGGGCCGCCTGGAGCCGCTGGGAGCCGAGTGGCCCTCGGGGAGGCGGCGCCGCGGTGCCCAGGGTGCGGGGTCCGCCTCTGTGCGCCTGAGGGCGGGGGTCGTACAGGAGCTCTTCCCGGGGCTGGTCCCCGAGGCGCTGCACCTCCTACCAGCTTCCTGTGATCGAAACCGAAACCTCCACCTGCGCAACCCTCCCAGATGGGCTTGAGGTTGGGGTGTGGCCGGGACCCGGGCGGGGAGGGGTAGGGGTGGAGTGAAGGCGGGGTCTGGGGGGGTGCGCGTGGACGGGGAGAGTGGAACCGCGGGTGTGGACCTCCAAGT…
tRNA-Pro-TGG-3-5	14.5946	0.624708	CAGTAATAAGCCCTTAGTTTGTAACTTCGATTGTATTTTCTTTGGATTATCATTTGCCGTTTTAAAACCTTGGATAAAATCTGTGTATTTCCTTTATGATTTCTGACATCTCTATCCTGCCTGGAAATCCTTTTACCTTAGTAATAGGCAAATGCACCTATATATCATACCAGCACGACATTGAAACCACCAGCTCATAACCTCAGCGGGTAACCTTGTTGGTTTACCCAGCAGGAGTAAAGCCTGCCTCGGAAATCTGAGGGTGGCCGCGAACCCACAAGTCAAGATTCGCAGGTGCGCGCGCTAAGGACTGAGCTATTGGGGCGATGGAGAGAGTCTCGCTCTGCGTCAGGGACGGAAGGACGTGTCCCCCACCAGAAAAAGGAAAAAAAAAAAAAA…
tRNA-SeC-TCA-1-1	223.461	45.1955	GCCTTTGGGGCCAGGGTGAATCAGACTCTAACAGGAACCCACTCACCACTCCTCCGCAGAAAGAGAATTCGGAATTTTCCGAGAAGGCGCTTCTGAATGCCGAATCATGAATCTCTCCTCTTAAAAAGCTGACTTTTCATTTTGGAAAAAGGGGGTCCTGGGCCCTTTAACAGCTTGCCAGGTGCTCAAACGCTGCTTCCCAGAATGCGTGGCGCTATGTAAATGAGACGGTTTGGGGAGCGAGGATGATTCATACTATATGAAGTGAAGGCAACGTTTTACAAGGACATCTCTCACGATAAATGAGTGGGGAGAACTTATAGCCCTTGAAGTCAACCATCTCACACCTTTCCAAAGGACGCGACCATAACTCTAAAAGGTAAGCTTTTGCGATCCTTA…
tRNA-Ser-AGA-1-1	301.954	80.6785	TATCAGTTGCAGAATCTTCCATTCTATGGATCTTCCAAAATTTATTTTAAAAGTCAAACATCAATGGCCATTTGAAGTTGTTCAAATTGTCGCTATAACTCAGAAATTTGCAGCGAATGTTAGAGCGTGTCCCAGTTGTTGCGGGTGTCTCCTGCATCCCCATCCCCTGAAGGAGCAGGAAGCTTGATCTCTGGGAATGCATCCTGCTTAGTCTCCTTCTGTCAGAACGTCAGAATAAGGGGTCCTCCCAGGTCTGAGGATAAAGTGTTACTTGTCAGTTTGAAACAACAGCATGATAATCATCTAACTAATGCCAAAGAATAAGAAACATTGACAGCAAATACAATTTCTGGCAGAAAATTTGACCTTTCCAAGAGAGCTAAAGTTCAGTACAGTGAC…
tRNA-Ser-AGA-2-1	391.292	38.3356	CCCGAGTAGCTGAGATTACAGGCGTGCACCACCACCTTGGCTAATTTTTTTGTATTTTTAGTACAGACGGGGTTTCGCCATGTTGGGCAGTTTCAAACTCCTGACCTCATGATCTACCCGCCTTGGCCTTCCAAAGTGCTGGGATTACAGGCGTGAGCCACCGCGCCCGGCCTGAGGATAATTTTCTTACTAGGCAAAAATATGAGAATTGTAAAAGTTGTTGAAACATATTCCTGATTTGCATTATAAAAAAGACCCAAAGAACATTCTTAGCGTATCATGTATGTGCCTGAATTTGAAGTTTGTTGATTGCTTCCAAGTTTTATTCTTAAGATACGAATTCAGCTATTATTAAATCCCTAATAAAAGGAGTACAATATGTGATGTATGGAAACATGT…
tRNA-Ser-AGA-2-2	277.928	47.7321	TTCTGGCCCTCCAGTTCAGACACAAATCAAAAGTTAGTCCCTTCTTGAAAGCCATTAGCATTCATCAAGGAGCCTCAATGAGAGGAAGTTTCAAACAAAAACTAAATGTGTCAGGCCCAGATTTACGGTGAGGGTCTGATTCCACTTCCTTGCGGGGTCAGTTTGGGTCCAGGTGAGAGAGGTACAGTGGTCTCTAGTTTTCTGGAAACGGTACTGCTGATAGGGCAAGGACTCCTTGCGGCTGCCCCAGAGAGGTTGGCTTGTCTTATCCAACTTGCACTTCACGTTAGAGTTTCTAATGAACTCGCAGACTCCAGTTTCTTGCCCAGGAAACCATTTTTACCGTATTTTGTTCTTTTGACCGTTTCTTGTCAGTTAGCTGGTGTAAATTCTGTTTAA…
tRNA-Ser-AGA-2-3	397.249	43.4383	ACACAAATCAGCGGAAGCGATTCCGTGCCTGGAATCCCCTACGAACACCGTCGTTCACCGAGGAGCTTTGGGCTCCTGGAAGTCCGAACACCCCGGATCAGAGGAGAGTTGGCCATGACTCCCCGTCGGTACCGGCTGGGTTTGGTGCCAGCTATGGCGAGTACAGAAGCCTGGCCGGTCCCGGGGCAGGCAGGCGCTCGCTGGATGTTATTCGACTGACTGGATATTTGCTGGAAACGTTAATGCTTGTGCGATGAGGACTCTCTCTAATTGCAGGGCGCTCAATTACCAAGGATAGCCTGACTTCCTTTCCTAGAATTCTCATTTCACCTTAGCATTTCCAAAAAAACTCACCAAAGACAGAAGTTTGCACACGTCACCTGACACGTCATTTCACCA…
tRNA-Ser-AGA-2-5	227.464	19.3644	ATGGGTGAAAAGATAGTCCTGGGAGCCGTTTGTCAAAGAGAAAGGCGAAGGAGTGGAACTGGCAGCCCCACAAGGAAGTCGGGAAGCTGGTTGGCCCCTACCCGGTTCCTGGTTCTCTCCTGGAAATGGCTCCAACATTGTGCAAGCAAGTGGGTGTGCAATAGTTTTGAGCACGCATCTCTCTCTCTGTCTCTCTCTCTCTCTCTCTCGGATTTAATTAGAATTTCCGTTTTTTCCAACAAAGAGTTGGACGGGATACGTTCTAAGACTTTTACAAACTGTAAAATGATGAGCGAGGTAACATTCAAATATGCTCTTAACAGAACAGCTCAGTAATGGTTTCCTCCACATCAAAACGTGCCTATTGCTGCAGCAGACGCTTATGCAGAGTCTACATGC…
tRNA-Ser-AGA-2-6	337.58	21.2109	TTTTATGGTAGCAATACCCTATATTAAGATTTGAAGTAGACCCGGAAAGTTAGTGGCCGGTTAGCTCAGTTGGTTAGAGCGTGGTGCTAATAACGCCAAGGTCGCGGGTTCGAACCCCGTACGGGCCAGTGGGTGGCTTTTTTTTGTGTGTGTTTTGTTTTCTGACCCTCTGCTGTTATCCGGAAGTTTCTACCCGGAGCCAGTTGCCTTCTGGTAACAGAATTATATTGCACCTACTGCTTCCTATTCCCTGAATCACTAGCGCTCCCGAAGGCTTGGAGGGAGGAGTCTCTGGGCACCCGGGTGAAAGGAAGGTTCACGTGCAACCGCCGCGTCTTTTTTTCCCTGAAGCGCTTTCATGGAGGCAGATGTTTGTCAGTCAAGGGAAGTAAGAAAGGC…
tRNA-Ser-AGA-3-1	238.715	42.5043	AATTGCAGAATCTTCCATTATATGGATCTTCCAAAATTTATTTTAAAAGTCAAACATCGATGGCCATTTGAGGTTGTTCAAATCATTGCTATAACTCAAAATTCTGCAGCAAATGTTAGAGCTTGTCGCAATTGTTGCGGGTGTTTCCTGGAACACCATCAGAAGCGGATGGAGCAGGAAGCTTGGTCTCTGGGAATGCCTCCCCGCGTAGTCTCCTTCCATCAAAACATCAGAATAAGGGGTCCTCCTAGGTCCGAGGATAAAGTGTTACTTGTCAGTTTACCACAACAGCATGATAGTCATCTAACTGATGTCAAAAAATAAGAAACATTGACAGCGAATACACTTTTTGGCAGAAAATTTGACCTTTCCAAGGGAGCTAAAGTTCAGTACAGTGAC…
tRNA-Ser-CGA-1-1	204.249	15.0599	CTAAGAAACATTTCTTCTAGACTCTCCCTAAGATTCTTCTTACATGCCAATCCGTCTTTGGACCTCCGTTTCCCTGCACTTTTAGTGTGTATTGGAAACTACAGATTCTCACTTCGGTTTCATGAAGTAGCCTGAAGTAGGCATCTCAGGGTCTGTCCTCAAGAGTATGGAAGACAGGGCTCGGATTTGGACCCGTTTTGTTTCCATCCTATGCTCAGGGAGGAGAGGGAGAATAGGAAGGCTGCCGCTCCAATGGGGCTGCTGACGTCTGCTGGAGGGAAGGCATGGTCTGCGCCACCGAGCAGAGGCGCACGAGCGCAGACGTCTCTAGGCGGCGCGGGTGGAGCCGGGCGGAGCCGGGCGGAGCCGGCTGGAGGCGGGCGTGTTGATAGGCAGCTA…
tRNA-Ser-CGA-2-1	178.121	31.547	GTTACCAAGCCATAAATTTAGACATGCACAGCAGCGTTCCATTATCAAATGGAAATGGGATGTATTAAATAAAGCTTGAGCAGCTCCTAAAGGCACAAGTAGGTTGCATGAGGAAGTGGCACAGCTGTTTATGGCATCTACTCTTGCTATATTGCCTTCTGTTTATTTGTGTGTGTGTGTGTGTACATCTACATCTATGGCCTCATAAGAGTTCTAAATGACCAGTTGACTGAAGAAGAAAAAACTCAAGAATGGTTTATAGATGTTCTGTATGTTCTGTACAATATGCAGGCACCACTTGAAAGTAAACAGCTGCAGCCCCACAGCCCCACATACAAATAAACAAGAGAGGCTAGCAGTGAGAATTACAGCATGCAGGGCCCTATGCGTATGTGTTTT…
tRNA-Ser-GCT-1-1	198.17	8.79778	TCGGTCTCCTGCTGGCTCCCAGGTGCGCTATCCGACGCAGCGAGACGCGGTGAGCCTACAGAAGGGCTGACCAGGCTCACCTGACGCCCCAGGTCGACAGCAAACCCCGTGCGCCCCGTTGGCCCGGTCACGCCCGCAGCCTGCTCAGGCGCCTCCTGCCTCGGGACCAGGAAGCGGAAGAAAGGGAGAGACCGGCCCGGCAATTACGTTTCTATCATGTCTTGAACATTTGTGTGAGTCCCACGAAAGCTAAGCCCGTTTATTCCCCCTCGAAGCGTTTCCACTCAGTTCTTGATCATTCATGTGAAAACGAGCCATCTCCACGTCTCCCAAACGTCTTCAAACCGTTTCCTAAGTCTTGTAAGGCCGCCTGTGGGTTCCTATTACAAACTCTGAAAT…
tRNA-Ser-GCT-2-1	264.112	38.4446	TTCAGCTGCTTAGCCTTCAGTAAGAAGGACTGTAAGGCCTAACATGAGATCTGAGGAATGAGTAATGAACTAAGGCAGGTGAAGTGAGGGCAAAGAGAAGAGTTAAAAGAGTGCTGAGGGTGGAAAATGAGAAGGAGAGCATGGAGCTTGGGGAGAAAAAAAATTCACTGTAGTTGGAAAGCTAGAATGGATACGGAGGAACGATGACACTCAAGACTGGACACACGGGCGCTGGGCACGATCATTAAACTGTAAAAGGTTCTCCATATGAAGGTGGAAAGAACTTGTTTTGCGTAAGAATTCTTTAAGGAGACCACAGTTTGAAGGACATTACAATACATATCAACATATCACCATAATTAAATTGCAAGTCTTCGTCAAAAGCAAGCCTTAAAGGAG…
tRNA-Ser-GCT-4-1	174.377	34.5111	TTGTAGTTTGTTTGCTAATTTCTGGCACCTCCCAGAAAACAGGAATCTCTGGAGATGTTCTCATCAGGAGAAGGAATAATCCGGTCCCTCCAAAGGGAGAACACAGAGGAGCTAGCTGGAGCCAGGTCAGCAAACCAGGGTTCAAATCCTATGTCCCATGCATTCCAGTGTTCAGCAAGGATCTACGTATTTAATACCTAGGCGTACTGTTTTTATCTGTTCGTTTGATATGTGCCAAGTAACTGAACCACTCTAGGTGTCATTTATCACTTTTGTGGTTGCTGCGAAATGTACCTAAAAATACCCGATTCTGGGTGTGGTTGTAAGGACTGAATCAGGATTAAGCCAGAAAAAGAGCGATTAAAAATATATTATTACAGGACTAACTGTGCGGAGGAA…
tRNA-Ser-GCT-4-3	290.331	23.3641	TTTCTTCGGTTTTTATTAACCCCCTTTATTTTAAACTACGGTCGAGCTTCAGCGTTCAGGTCATTGAAGAAGCAATATCTCCTTGGGGCCTGAAGGAGAGGGGTTTCTGGAAGTTCCAAGGCCGCCCCGTCTGGACAGCCCAACCATCGCGCGGGGATTTTTGCGATGGATCCGGGTACCGTAATTCTGGGCGGATAACGCGGGTCCTAAGACAGGAGCAGTTCTAGACCTCTCAGCAGAGGGACGAGGGTCGGGCCATCACGCATGGAAGAAGTCGGTCTCTGATCTACGAGTTCTCTTTCCAGTGCCGAGCGGATTCCTTCCAAATGTGCAGCCTTCACGACGTAGGCGAGCCCCACCTGCAGGAAGTTCAGGTTCCAGAGAAGTGAGATGCGGAGG…
tRNA-Ser-GCT-5-1	260.052	49.3232	ATTACAGTCAGGTTTCTGGTACGTCACAGAAAACAGGAATCTAAGGACAAAGTTTAGATCGGGAAGCAAATCAACCCTTTGAATGCAGAATAAAGTGGCAGAAGGACCCGGCGAAGGTCCCAGCGTGTCTCGAGGGGCATACAGGGCGGCCAGCTGGAGCCGGGTCAACAAAAAAGCAGGTGATTTTTGTCTACCAATGAATGCCGGCACTGGTTCAACCTATTATTAGATATTTGCCAAGTAACTTCACTACTCTAAGTGACAGTCGTCATTTTTATGGTGGTTGTGAAATGTGTCTTAATTAAGACACCTGACTCAGACTGTGGTTATGGGGATTAAACCAGGAAAAACGATTAGATCATGTTTCTACAAGACTCACTGGGAGCACTACACAGACGA…
tRNA-Ser-GCT-6-1	252.477	37.4711	GTCACCCACTTGGGCTTCTAGGAGAGACAATGGTTATTTCTCAGATGCGTTAGTGCCATCATATGGCAGGCATCCCTCTGGGAATCCTACCAGGGAGTGTCCAGGAATGCAACAACAGACATACCTGGTTTAATGATGGTGTTCATATACATGACCTAAGAAAAAAGACAAAATCCAATTTGATTTAAAAAACAGGAGCAGTCACTAATTCGTTTTTCCTTTTTAATTTCTCTTATTTTTCCCTTAGAAAGTGTACTTTGTCATCTTTATTAGGGTCTATTCCTCCCTCCCAGTCTCCTCTTTAGTTTTTCTTCCTTTATGAGAGTAAGAGGGCCATTTATCCATTATTTCCGTCACTGAAAACATTTAACAAAAGAATAGGAATTGCCAAATGAAACT…
tRNA-Ser-TGA-1-1	272.341	31.0315	GTTCTGAAGGCGACGCCCCCAGTCTTGGCGGGAAACGCCGCGGAAGACGCTTCTCTCGCAGAAATGCCAAATTTTCGGGAGCGCGGGCTCGCAGCACGTAACAGAACAGATCTTTTTGTTTCACGGCCCTCTCGTAGACCTAATAAGCGCGAGGGCGAAAACCAGGTCAGCGACCAGAAGCCAGGCAAGGTTGCGATTTTCGGAGCACAGCGAAGGGGAGAGTTTCTAAGTTCTGAATGTACCTCTATTTAGGGTGGTTTCTATTATTTCTTCGCGTCTACCCTGTAGTTGCCGCACCCTGAGCCCTCAGCCCCGCCGCTTCGCACGGAGCGGAGCTCAGAGGGTGCGCGCTCCGCCCTTTCGCGGGCCTGGCATGAGCGCAGTGGTTGTTACACTAAA…
tRNA-Ser-TGA-2-1	244.76	44.7953	AGTTGAATGTCATCGAAGAAGCTCCTGATTTAGATTTTAACTGTACGTAAACGCAGATGACCCCCCACTCTCGTGCCTTCATTTAATTCCCGTTGCTTCTCCCATGGGTATTCAGAGGCTTGAGGTTGCTTGGACTCTCAATTCAATACTCCCTTTCTGCGGGTTCGTGAGAATTAGGTGTGAACGTGGTGTCCGCGGATTTCAGCAGCTAGCGGGCAAGCTCCAGCGCCCAGAAACTTTGAGTCGCTTGTCTAGGAGTCCTGTGTTGAATTGCAACACTATGCACTATGTTCTGGTTATTGATGTGCTCTGAATGAGCTCTTTCGTTCGTGAGCAGAGGCCCTGACGAGACTGAAGACCAACTATTTCCGAGCGCTCCACTCAACCATTATAAGTTCA…
tRNA-Ser-TGA-3-1	241.691	25.0806	CTTGAAGACTAGGACCCTACAGAAAAGAGGTTTTAAAGTAGGCGTGCTAAACGTCAGCGGACCTGACCCGTGTAAGAATCCACAAGGTATCCTGGTGGAAATGCGCATTTGTAGGCTTCAATATCTGTAATCCTACTAATTAGGTGTGGAGAGCTTTCAGCCAGTTTCGTAGGTTTGGAGACCATTTAGGGGTTGGCGTGTGGCCCCCTCGTAAAGTCTTTCGTACTTCCTACATCAGACAAGTCTTGCAATTTGCAATATCTCTTTTAGCCAATATCTAAATCTTTAAAATTTTGATTTTGTTTTTTAACCAGGATGAGAGACATTCCAGAGTTGTTACCTTGTCAAAATAAACAAATTTAAAGATGTCTGTGAAAAGAAACATATATTCCTCATGGG…
tRNA-Ser-TGA-4-1	230.837	22.8449	AAGGTCATAATTCCTTCAAATTTCCTCTAGCAGGTTTCCTGTGCTATTGTCATTTGAGGCTGTGAAGCTACTAGGATCAGACCCTCAGCTCCAAACTCCCTTTCTGCTGGTTTCTCACAAATACCTGTGAACAGGTGCATCAACCGTGACTAGCAAGTGGAGTTCTAGGGGGAGAGAAAATCCAAGTCTCTTGTCTCAGAATGCTCCTTTGAACTCCACTTTTCTCAACTGAATTCCAATTCAGTATGGATGACTTATTTCATCTAAAAGCTGGAAGCTCTTAATGCACCTAGAAAATTCTTTGTTACTAGACTTAGTAACCAGGCACCAAAACATCTTTTACTGTAGTATCTACTTACCATACTACCCAAGAATGGCACACTGCTCACATCTTCAAAA…
tRNA-Thr-AGT-1-1	150.284	17.6461	TCTCTTTCCAGTGCCGAGCGGATTCCTTCCAAATGTGCAGCCTTCACGACGTAGGCGAGCCCCACCTGCAGGAAGTTCAGGTTCCAGAGAAGTGAGATGCGGAGGGCAGTCTGAACAGCGAGGGCTGTCTGCAGACGAGGTGGCCGAGTGGTTAAGGCGATGGACTGCTAATCCATTGTGCTCTGCACGCGTGGGTTCGAATCCCATCCTCGTCGGCTAAGGAAGTCCTGTGCTCAGTTTTGTAGCATCAAAACTAGGATTTCTCTTGTTACCCCCAGTCACTCCATTCAGTTTTCGTGTCTTTCCCAGCTGCATCCATCCTTTCCTCATTTTCGTATGCAGCCGACTTTTTGTGACATCTTTGTATTCATTCTCTGCAATTCAGCTGACCTGGCCAAG…
tRNA-Thr-AGT-1-3	389.092	63.4463	TCAGGCTGAGGTCGCGGGGCAGAATGGTCCGAAGCTCACCGGGGTCACAGTCGGACCGAGGCGGGTGTGCGCCTCGACCGGACGCCAGGGGAGCCAGCAGCCCGGCCGCGCTGGCGGGGCCGGGGGTTCTCCGGAGTGGGTAGGGGCTCGACCGCACTGCCCTGAGTCCCAAGCCCTGCACCAGCGTTCCCCAAAGGCGGAGCGTCCTGGCTCCACGTTGGAAGAGACATTACCGTGACCAGGAAGTCTGGCCTTCCCAGGCTCCGCCCGCTCCGTGCAGCCCAAGCTTCCGGTCTCAGTCTCAGCTGCCTGTGTGAATCGGAAGCTACACTACGCGTGCGCCACAACAGGCCGAATGTGTGCGCATGCGCGCGGCCCATATGGTAAATAGTAATGAAG…
tRNA-Thr-AGT-2-2	247.051	52.7634	GCAACCTCCACCTCCCAGGTTCAAGCGATTCTCTTGCCTCAGCCTCCTGAGTAGCTGGGATTACAGGCGCCCGCCACCACGCCGGCAAATTTTTGTACTTTTAGTAGAGACGGGGTTTCGCCATGTTGGCCAGTCTGTTCTGGAACTCCTGACCTCAGGTGATCCGCCCGCCTCAGCCTCCCAAAATGCTCGGATTACAGGTGTGAGCCACCGCGCCGGGCCGGGACAACTTTTCAAGGGGAAATAGTCATTTCAATCCAGCCTATGAATTAATCCTTTCAAAATAAAATTATTTGGTTTTCACTGAGACCTGAATGTCTATTTTTGTTGTGAAGTCACCTAACAAACTAGTTGCTGGGATTGTTGCAAATTACGGAAGTGTGAAATAGTTTTCAAGTA…
tRNA-Thr-AGT-5-1	133.71	25.0858	GCGCCCGGCTAATTTTGTATTTTTAGTAGCGATGGGGTTTCACCATTTTTGGTCAGGCTGGTCGCGGACTCCTGACCTTAGGTGATCTGCCCGCCTTGGCCTCCCAAAGTGCTGGGATTACAGGCGTGAGCCACCGCGCCCGGCCTTCCTTGGCTTCTTGGTCACCACACAGAGAGGGCCCTTCAGCAGGTCAGTCTAGGTAGCTAAGGGACACATGGAGTCATGTGCTCACTCATGGTTGAGTTGGCCCCAAAGGTGTGGAAGAATGGAGAAGCAAAGCATTAACCCTTTGGCTCAGAACCTGAAAGGGAAGAGGCACCTTAGGAAGGGATGAGTCACTGAGGAACCACTGCAGGCAGTTTGCTGATTTTCACTTACTGTCACCCACTAAGAGTTGAT…
tRNA-Thr-AGT-6-1	293.565	35.6662	TTTTGTTGTTGTTTTATCTCCCTGTAGAACATAAATTCAATAATGGAAGAAAATTTTGCTGTTTTATTCAATGTTCTTTCTCCAATACCTAGAAAAGTACCTGAAATGCAGTAATGACTCAACATTTGTGGACAGAATGAATGCACGAACAGAGAAATAAATTTAAAATATGTTGCGATATCCAATATTTCCTGTAGGGGGAGATAGTCACCATGAAATAGAAATTTCACTCATTTCAATTTGAAATAAATTCTGAAATCTTGCATTGAAGAAAAGTATTTTTTTTAGTGTTGGAATTGCTGCTTTGTTGCTGGTTCAGAAACACAGATGTGCTTTCTTTGTCACAAAATTAAGTACACTTTTGTCAAATTGATACATTTTACAAAAATGTTATAAATA…
tRNA-Thr-CGT-2-1	377.065	49.46	GGCGGCGGTGGACGGCCCGCAGTCGGGCCGATAAGGAAACCTGCTACCATTCCTTGGCTTCCTGGGTGCCTCACTCTAGAGGGGGAAACTGAGACTCCGAGTCGAGCCGTCCCGAAGCGCTACATCGCTGGCGGGGCTGGGATTCGAACCCGACTTCTGAGATACAGGCCGGTGCCCCGCCCGCGGGACCTGCGGGACCCTCGGGACACCGCTCCAGCCGCGCCCCGACTCCAGAGGTTCTCCAGCCCACTGCAGACGACAGAATCGCCCGCGGGTCCCCGAGCCCCCGAGCCCGCCGGGGCGCGCCCGTTGAAGCCCCGCCCCGCCGGCCGCAGCAGGGAGGGGGACGGTGCGAGCTCGTGCTCGCTGGGCGGGCGCACGGGAGCGGCGCCAGGATAG…
tRNA-Thr-CGT-3-1	153.403	28.5743	TGATGAAAATTCTGAATGATCTGTTTTGCTAGAAAAGCTTTTCACTCCACTTTTAGAATCCAACCACTTGATGATTCGAAATCACCGCAATGCCATGGAATGTAAAAACTGCTCTCGCCACGTCTAGAGACCGATGCCTCTTCCTCCGCTGGGAACATGGTTCATCTCCACTCTCCGATTTCACGGTTTTATTTGCCCTCTGGGACGCGCTGACATTGTTCTAAGCACATTTTCTAAGTGATTGTGTGAGTGTGGGTGTGTTTTGTTGGACTTGAAGGGAGTCTAATTTCTAGAAGTTCCTTTCAGGAGTCTGCCTTTACTGCAAAGTTGATGTATTCGAAAACACAGTAACTCTTAATGGCAACAGAATTTGTCACCTAATTAAGTGCAATTCGGTCA…
tRNA-Thr-CGT-5-1	382.818	79.378	TGATACAATCTTAAAGACGACTGGAGCAGGCGGAGCCTCTCTTGGGCTTCTGTCCCCGGGAGGTGCTTCACTGCCCCTTTCTTTACTGTCTCACCCTTACCCTCACCTGTCAGTGTGGCTCTTTTGATTTATGATTTGGGGGAATTTGAGACAGATGAAGGCACTTTTCCCCCAAGGCGCTAAGAACTGAAGTTCAGAATACCTGGGCATTAAGCAGAGTGAAAAGTACTGCAGACAGTGGGGCGTGGCTAACAATGGCCGAAAGCTAATTGGAGGGGAGGCTAAAATTATTAGAGAATGCAGGGATCTGTGTTGTTTGACCATAAGCCAGAAAATCGGAAGAGGGAGAAAAATGAAAAATCAGCAACAAAACTGGGTCGAGAGTGAAAATAGCTTTAG…
tRNA-Thr-TGT-1-1	169.686	30.3126	TCCTGAGTGCAAATGACTGTCAGAACACCATACGCCCAACTCGGTAGCCTACGAGTCTCTTGTGGACTTCTTTTGTTAGAGGTTTTCCCTTAGGACATTGGAACGACGAATCATTAAAATGATAAAGAGTAGCACCTGCAAAATTTAATTTTAGGAAACTTTATCACATTTGGACAAACTAAGTAGCCTTGACTTTTACTTGTGGTTATCCTTGGACTAGCTGAAGCATTAATGGTCCTAACATTTAAGCTGCCCGAAAATTTTTTCGTTTGTATTAGTTCCGCAGTGCATCTAAGTAAGCAAAACGTATTTTTGGAGTTTGCCCCTTCTCTCACGGCAAACTGTTGCAGACTGTAGAGACGCTATGCCAAGAATCTTTTACTTAAAAGCAGGAATAGA…
tRNA-Thr-TGT-2-1	141.417	29.441	GCAATTAATTCATCCAAAACCAGTAACTTAGTTTATGAGAACAAAGACACCCCCATAACTTCCCACTTCCCTGAAAGTACCAAACTTGATACAATTTATCAAGGAAGCAAGATTGAAAGATTTATTGAGAGTAAACATACCACTGAAAATATGACCAGAACACCATTTCATTTTTGCACTTTCCCTCCCAGCCCTTGTCTGTATGCATAAGTTAGGTATGATTTAGTGTATTGTAATCACAAACATATGATTTGAGGCTTCAGTGTTTTCCACTTATCATCATGTTGTAAGCATTTTTCTTTGGCATTTCATAGCCTTTTATAAGTACCATTGATAATACACACATGGGGTCAAATTCTCACGGACCGCCATATAAACCAATGTTGTTGGTAAGATCTG…
tRNA-Thr-TGT-3-1	209.651	11.6239	GAAAATCTCTTCTCACCTCCGTCCCTGGATTTTACCACCATATTAAGCGGAAGGCGAGCACTACAATTTCCTTGTCCATCAGACGCCCTCCATAGACGCCTCATATTTCGGGAGGTGTGTGTGGGGGGGGTCGCCCTTGTACCCAAAGATCTGAAATTCTTACATCAACACCGTTTCCATGCACCACAGAGGCACAGTAGGCAAAGTCTCAAGAGAGTATCACGGTGAGGAACGGGAAGACAGCCTGATAGTTGCTCTGCTCAAAGCAGAACCTTTTCGAGGGATTTACAGAGCACGAAAATGTTTTCATTTTGTAGGAGAATATCCTGGAATTTTACTCAAGCTAACATCCTATTCAGTAGCCGGAATGCTAGGAGCATAACATCAATCTATAAGATG…
tRNA-Thr-TGT-4-1	328.396	48.9569	ATGTCTTTTATGGTTTGTTTGTTCGTTTTTGATGAGCAAGCAAGCTGAAAACTCATCTCTTTTAAAGAACGTAAGTCATTTGTCTATCGAAACACATACTTTTAATTTTTGTAATAAAAACAGAGCCACTTTCAAAAGACAATAATTCAACTGTCTCCAAAGAAGCAAATAATCCAGAACTTAAAAGTTGGAATAAATAATCATCACTTTTTATTAAATAATTTTGTTATTCCCCATTTTACCCTTACAGTGACTTGCATTCCAGTCCGAGCCTGGTCAAGAAAATGTTTCTTTCTTATACGTAAGAGGCACGTCCTTCAAAAATTCCTTTTAATTTATTTCTTAAACTTTATTTAGACTTAAACACTATTTACCTAGGATTTTAGCTGCATAATAGAT…
tRNA-Thr-TGT-5-1	229.414	26.2851	GCACTGAGACTCGCAGCTGTGAGAAAGGTCTCTGGAGGCAGACAGTTGCTGGTACGAAGTCCTGAGTCAAGCAGGAAACAAAATGCGGATGTCAGCAGTTTCAAGTGAGACCTGTGGTGAGCTCCTTCCTCTGCCGGTTTTCCCTTCTTAATTTTCAGTCTGAAGTGAGGGAGTGGAGAATCTTTCTGTGTTAGACTGTGTCGCGTTGGGCAGATTTCTCCAATCTTAGGATAGTAGTGGTCCCTCTCACTGGCCTTCACTTTGTACCATCCCCAGCAAGAACACTGAGTCTGTGAACCGAATTCTAGTAGTCGGGAAATGGATTGAAAGGACATCCAGGTTTTACTTAGTTTCTATGCTCAGATGCTGGCAGAAGCCCTGCAAATCTTTTCCTTTTCT…
tRNA-Thr-TGT-6-1	116.707	16.2705	ATCTGGACTCCCTGCAGGACGGGCGCACTGACACCCTTCCCTGACCTTTCCATAGCCTTGACCTGGATCCCCGCTTCCTCACGCACAGCAAGACGCAAAACGTGCTCCCCAATCCTGCGCACGCCCTTCCCTGGCCCCCGCCCCGCCCAAGGCCCGGGGCGGTCCTCACAGCTCGGAGCTCGGCGGTGCCGCCCCGCCCCGACAGCTCCCGCCCGCGCGCGCGCCCAACGACGGCACTGTCTTCGCGGAGCCCTCTGCCGGGACTAACGGCCGTTCCGTGCCACGGACGCACGGGCAAGATGGCTGCGGCCGTGGGAGGAGCTTGGGTCCAGCAGCCACAGAACTCGGCCGAGGGTTCAGCGGACTGCGGCTGCGCGGCGCCGGCGACAGCGTCAACTG…
tRNA-Tyr-GTA-1-1	263.583	10.581	AAAAAAATTATTATGCTTTCGAAGTTGCATTATTTAGCCTGCTCTTCCTTCTCTTCCTCCTGTCAGTTATCTCAATAAAATCCCATTAAAATTGCATTGTTAAAGTGTTTCAAATTCTATTTTTAGGTAGAGGTTAAAATTGGTTATATAATGCATTCATCACAACAAAAGATGGTCATTGCTAAATTCTTATCAGTTCCTTGTGCCTCCTTAACATTTTATGTTTCTTTTTGTAAACTAGTGAGGGTGGTGCTCCCGTTTTCTCCCTGTTTCAGAGAAAAGGGCCTCTGAATATCAGTCAGTTCCGAAGGGGTAGTGGATGTCAAAAGAACATCAACGACGCAGGTAAACAGGACGACAAGCATCCACGATTGCCCAACCTTCCGCAGAGATGGCATC…
tRNA-Tyr-GTA-2-1	382.26	32.7475	GAAGCCAAGGGAAATGTGGAGCAGGAGCAGCCAAAGTGGCCCATCGGCTCTCGAGCAGGGTTTGCGCGTCGCGGTCGCAAAGCCCCTGTGAGTGCAGGTACCGCGGCACAAGCGCTGCCCCGGAGCTCCAGGAGGCGGCGGCGGGCTCGGCGTTCGCGGTCCAGGAGAAACCACCGCGGGGTGTTGGGAACATTTTGTTAAAAAGCCGGGAAGCTCAGGGCCGGTGTGGCCTCCGTTCTGGCCTGAGAACCCGGACTTTGGGCAGCTTCTTTTCCTTGCCTTTGGGTCTCCGGCTTTCTCAGCTCTGTGAGGTCCCATGGGTCTCCTGCCCTGGCAGGTTCCTTCAGCTGGAGAAAGCGGGGGTCATGGCTGGATGAGGTTGCGGTAAGCATTAGAGGG…
tRNA-Tyr-GTA-3-1	204.443	34.3015	TTATCAAGCAAATCCAGTCACTTTTAAGACAGAAAGGAGGAGTTAATCAGACAAAACAGCAGGACAGAGGGCGTAATCTGGGAGATTGTGTATATCTAGGGGAGGAGGACGGGGGATTCCAGTAAGGTTTTTGGTTTGAGCTATACATAAATATCCTAATGTTTTCAATATAAAACCCAATGCCTTTTACATATTTATAAACCCATGAAGCCAATTACCTAGAACATTACACAGAATACTTCCGGTGTATGAGAATACTGCTTTAAAGCCGATCGTAGTTTAAAAAATGAGCATTAATATAATTAATTAAAACCAAATCTCCTAAATGGAACAAGACTTAAAAACCCAGAAACTTCCAGGACGCACATTATTTTGGGGATTCTAGAGAACGCAGAACTA…
tRNA-Tyr-GTA-4-1	368.571	58.6946	TTGTCAGCTGCCTATCCAGCGCCCATTAGGGTTCTCCTCTTTTCCTCCTCCAGCGTTCTCTCCCCGACTAGACCCACCCAACCACCTCGCCAATCCCTGTGCCCTCGCTGACTCACCTTCTCATTTTCTCTCAGGCCACTGGGGGCTGTCATCCTCACCTGTAGAAAGGTGGATGCTCAGGGAGAGGAAGGCTGTCACAGATGAGAGCTCCTCCTCGTGGATGGTGGCTATCAGAGCCCGAGAGACACCAGGCATCCTCGCCCAGAGGATTTGCTCCGCCCTGAAAGGGGTGTGGTGTCAAGCGGCGCAGGGTTCTCTTCCAAGGTGGGTGCCAACCAACCCAACGCGTATTGGACCTCAAGCATTCCAGGGATGTGGCTCCCTCTGTTTGCAGAAAGT…
tRNA-Tyr-GTA-5-3	337.92	15.2078	TCTCCTCCTTTCTCCTCCAGCAACCCTTCCCTCACCGGACCCCCGCACCCTGCATCCACCTCGCCAACCCCTCTGCCTCTCACCCTCTCACTTTTTTTTTTTTTTGCCACTGAGGTCTGTCATCCTCACCTGTAGAAAGGGGGATGCACAGGAGGAAGAAGATAGCAAGTGAGAGCACACTCCCACCACTACCCCCACGCCCCCTACCCGGCTCGCCCCTCATGGGTCGTTGTTATCGATGCCGGGGAAAGCCAGTCAACCACAGCCAGAGGATTTTGTTCCGCCGCAAAAGGAGCGCGGTGGCGATCGGCGCAGGATTATCTCTCTAAGGCGAGTTCCAACCAACTTAAAGCTTATTGGACGACTAGAGTTGCAAGGAGTCTTGCATTTGCTGAAAGA…
tRNA-Tyr-GTA-5-4	231.68	45.4421	CAGCTGGTCTGCGGATAGCGGCCGCCCACCCAGAAGCTTTCCGAGTTCTTCTTTCCTCCTCCTGCAACCCCTGTCCCACAGGATCCACCCATCCACCTAGCCCATCCCTCTGACCGAGCCCTCTCACCCTCTTGTTTTCTTTCGCTGAGGGCTGTCATCCTCACTTGTAAAAACAGAGATGCACAGGTGGAGGAAGGCCACAGGCGAGAGCCTCCCGTCCTGGATTGTGGCTATCAGCGCTCTGGGACGCGAGGAAACCACACTCGGAGGATTTGCTCCACCCTGAGAGGTGCGCGGTGGCAACCAGCGCAAGGTTCTCTTCTAAGGCGGGTTCCAATCAACTCTAAGTGTGTTGACTCCAGCGTTCCAAGGACTTGGCTTCCTCCATTTGCGGAAAGT…
tRNA-Tyr-GTA-6-1	195.111	38.48	GGTCCCCCCTCTTCAACCCAGTTGTCTAAAATAACCTTGTCTTTATTATTTACTTCCTATAGAGAGAGGAGGTGCTAAGCGGACAGGACAGCTGGACAACACGCGCAATAAGGGCAATGGTCCTATCTATTCTAAGGGAGGAGGACATGGAATATTGGTGTGGTTTTGTTTATTTTTTATTTTTTTGGACCTATGTGAAACATTTTTACAGTAAAACCCACAAATTTTAAATGTTCAAGAGAATTGTTCATATACTTGTATAGTCAGTATCCCTACTCAGATAAGAACATTTTAGAACATTTTGGAACATTTCTAATATCCTAGAAAATTTCCTCACGTTTCCCTATATTTTCAAAATGAACAAGAATACAGGATAGTCAAAAGCAATAGGTAAATCCT…
tRNA-Tyr-GTA-7-1	288.174	33.4346	GGTTGGAAGCTGCTTACACCACGCCCATGCTGGTTCTCCTCTTTTCCTCCTCCAGTGTCCTCTCCTCCACTGGACCCACCCATCAGTCTCACCAAGCCCTCTGCCCTCGCCGTCTTACCTCATTTTCCCTCTGGCCACTAAGGGCTGTCATCTTCACAAGCAGAAAGAGCGATGCAGAGGGAGAGGAAGGCCACAGGTGAGAGCTCCTCCTCGTGGATCGTGGCTATCGGCGCCCCAGAGACGCCAGGCACCCCCCCGGGCCCAGAGGATTTGCTCTGTCCGGAAAGGGGCGCAGTGGAGACCGGCGCAGAGTTCTCTTCCAAGTCGGGTTCCAATTAACTCAACGAGTATTGGATCTCCGGTGGTCCAGGGACTTGGCTTCCTCCATTTGCAGAAAGT…
tRNA-Tyr-GTA-8-1	55.1072	4.1107	CTCTGCCGCCCAGTGTCTCCTGCCTTAGCCTGCCCAGTAGCTGGGACTATAGACGTGAGCCACCATGCCCAGCTAATTTTTGTATTTTTAGTAGAGATGGGTTTTCACCATGTTGGCCAGACTGGTTTTGAACTTCTGACCTCAAGTTATCCACCCACCTTGGCCTCCTAAAGTGCTAGGCCACAGCACCTGGCCTCTACTCTTTATAAATTACCCTGTCTCAGGTATTTTGATACACAGCACAAATGGATTCATTATACAGAGTACGTCCAGTGTCTGAAAAAACTGCTTTAAAGCCGATTGTAGTTTTAAAAATGAGTATCAATGTAATTAAAACTGAGTCTCCTTAATGCAACAAGACTTGAAAACCCAGAAACTTTCAGGACACATTATTTTAGG…
tRNA-Val-AAC-1-2	133.89	25.6179	AACCCCCAGGCCCACTGTCAACCCCAGACAGCTCGACTGCCTCACGTCTCTCTGAGGTCGCCACCACACCTTCTGTCAGGACTCCCATGCCCGCTTATGCCACCACATCAGGCATGAAAACTTCCTTTTCTTGCTTCTCTCTCTCTCTCTCCCTTTTTCTTTCTTTTCTCTCTTTCGAGACTGAGTCTTGCTCTGTCTTCCAGGCTGGAGTGCAGTGGCGCAATCATAGCTTACTGCAGCCTCGACCTCCTGGGCTCCAGCCGTCCATCCATCTCAGCCTTCCAAGTGCTGAAACGTCCTTTTCTTGTGTGCTCATGCCCATTAGCCAAGCTCGAAGGGACGCATGGAGGAAGCTCAGAATTACCATGAGAAATAAAATGCGGCCTTGTGTGGTGGCTC…
tRNA-Val-AAC-1-3	288.226	48.1734	CACCTCACAAGGGAAGATTTAAAAAATGAGTCATACATATGAAAAAGTGCTTATCGTCTTTCCTCATTAGCTAAATGCAAACTTAAACCATGAGGAAATACTACATACCCAGAAGAATGGCTAGAAGTTAAAAAATAATCATCGTAATAGGTGAAAAGTACCAAATGCGGCCAAGGAGGTAGCCTCATAACGCTTTCACATGGTTGATGGGAGGAAAATAACCTACATGTCCAACAGCAGTGGCTGCTTGGATAATCTAGCCGTCCATCCATCTCAGCCTTCCAAGTGCTGAAACGTCCTTTTCTTGTGTGCTCATGCCCATTAGCCAAGCTCGAAGGGACGCATGGAGGAAGCTCAGAATTACCATGAGAAATAAAATGCGGCCTTGTGTGGTGGCTC…
tRNA-Val-AAC-1-4	311.88	51.7371	ACTGCAAGCTCCGCATGCCGGGTTCACGCCATTCTCCTGCCTCAGCCTCCCGAGTGGACTACAGGCGGCCGCCACCACGCCCGGATAATTTTTTTGTATTTTTAGTAGAGACGGGGGTTTCACCATTTTAGCCAGGATGGTCTCGATCTCCTGACCTCGTGATCCGCCAGCCTCGGCCTCCCAAAGTGCTGGGATTACAGGCGTGAACCACCGCGCCCGGCCTTGTTTTGCTTTTAATTGCTGGAAGTGACTGGGGTACCCTTAGAGGTCACGCTTTACAGTTTGACAAACGGCATTACGCAGGGCCACAAGGAGACTGGTGTTCTGGGGAAGAATGGATCTAAGGGCCATGACTCCATGGGTGAAGCCGACACCTGGATGTTGACTATAACACTTATA…
tRNA-Val-AAC-2-1	303.93	43.894	TCTAGGGGTATGATTCTCGCTTTGGGTGCGAGAGGTCCCGGGTTCAAATCCCGGACGAGCCCACTTTTTCATTTTTTTTTTTCCATTTCAACTGAAGTTCTTCTTGTTCAAATCCTGGATGAGCCAGCTTTTTAAATTTCAACTAAATTTTGTGTTACCTTGACAGTTTTGATCCCGAAAGATGTCCAGCGGAGGCATCACCAAGATTTCCGGGAGTGCTGGGGATTGGAAAGAATCGTGGATAGGAGACTAAGCGAGCCGTCCCGGAAGCAACAGTTGCTGTGAAGACTTTGGGCACAGACCTGCACGTGAGAGTATGCTCTTGAGGGTTGTGGGGGCTCTCCTTTTACAGCTAGGGATCACTTGTCGAACGTACCCGGAGAGTAGCTGCTAGCAGAC…
tRNA-Val-AAC-5-1	209.922	36.1301	TCAAGAAAGAGTCTCATTTAGGAGTAAGCGGGACTTTGAATGAATCTCACTGACAGGCTGCTAGCATGAAGAAAAAAATACTCGAGGTCACCAATATCCTGCTTAATTTTCAGTCATCGAGAAATGAACATTAGAGCGTCTTATGAGAGCAGAGAGCAGAGAACATACCAAAAAAAAAAAATGAACTGAAATAAAATTTCCCGAGAGACTGCCTGATATTTCCCCGCCCTGTGCTTCTGAAGGAATTGAAGCTTCAGGAGAAGCATTTGCTTGATTTCGAGTTGTCGGGTTTTAAACTATGTATTCTAAGAATTAGAAAGTGTAGGGGAAAATATTACCCCTCTGCCAAAGATATACCCTGACGGAACGGATAAATTTAAAGTTCATTTTAACTAATTC…
tRNA-Val-CAC-1-1	276.217	28.1752	CCTAGGTCTCTTCTACTCCGTTTTTCTCCAGTTTCCGGGGGGGTGGCTCTCAGTGACCGCGGTGGCCTGGCCCCAGGGCGTCCACGCTCCCCGCCAAGCGTTCCTTAGGGACCCGACAGGATCAGGAAAACTCCACGACGAGCATTCGGGGACGCCTGGAGCCCTGCCCAACTATCTCCGGGCTCTGGCTGCAGCCCTGACTGCGCCGGAAGTTTCCTGAGGAAGCACCATGGAGTTCACCCCTGTGCCCTCAGTCATGACCCCGCCGCGAGCAGCCCGGGACTTACCTGCTTTGCTGGCTACTTCCCTGCGCGCCCCGATCCCGAAGCTGTGGGTGGCCCGCCCGGGTACTTTTCTCGTGGGTCAGAGACACAGTGGTGAGCCTCTGACTTTTCAGAG…
tRNA-Val-CAC-1-4	185.105	31.7403	CAAGCAGCTTCTTCTAAATGTCTCTTCTCTTTGAAAATGGTGCCAGCGCGCCCCTGCTGTTCAACCCCCGTGCCTACTGTTGCTGCCACATCCTCTCTCAAGACTCCCGTGTCCACTTATGCCACCACATTGCACATGAAAACTTCCTTTTCTTGTTTCTTTCTTTTCTCTCTTTCGAGACAAGATCTTGCTCTGTCGCCCAGGCTGGAGTGCAGTGCTGCAATCATAGCTCAGTGCAGTGTGGACCTCCCGGGCTCCAGCCGTCCTCCCGCCTCAGCCTTCCAGGTGCTGAAACGTGCTTTTTTTGTGTGTTCATGCTCATTAACAAAGCTCAAAGGGACGCATGGAGGAAGCTCTGAATTATGATGAGAAATAAAATACCGCCCTGTGTGGTGGCTC…
tRNA-Val-CAC-1-5	306.149	23.0088	AATAAATAAATGTTGTTTGATGCGAGAAAAATGACGGGGCCATGATTTATGTACAGAATCTCCAGTGAGTGCCAGACACAGCGTGACGCCAGGGCTGGGCCTGCAGAACTTACCCTGCTCTCAAGGCGGCTCGCGGGAAAACTCCAGATGGACGTCGCGCTTCCTAGGGGGGTGGTCAGGCCTCTGAGTATGTCAGATCAAACGCGCCAAAAACCACGAACCCTCGTGGGTGAACTATGCTAGGCCATTACAGGACCTGCGGACTCGGCTGCGGTGGACAAGTCCGGCTCCAGAACCTGGACACCGCTCAGCCGGCCGCGGCAGGGGTCCCCGGGCCTGTCCTACAAGGGCGCTTGCCTAGAGCTATCCCGGCCGTCTCAGCCGTGTGTGTCTTCAGGA…
tRNA-Val-CAC-1-6	153.64	26.3121	CAAGATAAATTTGCCTGGAAGACTCAGAAGCAAGAGGGGCAGCTCCCGACAACATATGGGGTTATCATTTCTTTGCGGAGCATTCTGCCACTGACCACGTGGTAACGCCAACTACGCCAGAGAAACGCTCGCCCTACCCAAGTTGTGCCCAGCCTTGCCTGGCCATTTTGGCCGAAGAACGAAGGACCGTTCAGAGATTAAATTAAAGTCTCTATTGTGTTCTTCCCTATTCAGTCATTTGTAGAATAAATTCTATGGCTTCAGTTTGAACACTGGAGGGGCTGGGTCTGAGCTTTTCATTGGTTTTTCTGGTTTGAGAGGTCGGTACAGAGACGCACGCGCACATCAGCAAAACACGCACTTGGAACGAAGAAACACGGAACTAGGCAGGAAGAACTA…
tRNA-Val-CAC-1-7	366.539	55.2636	ATTTCATGAAATTTCCTGATTTAAGGCGATCATGAAGTAGGCCTCTTTGGGAGCTTGGCCCTCCAGTCGCTGGTAAGGGTAACAGCCCACCAGTCTCTGGTGAGGTCCAGTCGCGTCCCCCGACTGCATTTAGAGCCAAAAGCAGAACGAGGCCGGCTCTGCGGCCTGGCGTCCAGTGACCCAGCTGTCTGCATATTCCCCAGGGTGGAAGCACTTGGACTTCAGGTGTGAAGGCAATGCGGTCACCACCACAGTAAGAAAAGCAACTAGGGAAAATGGCACCTTCTTCTCCCAACTTTTTTTTGAGACTCTCGCTCTGTCGTCTAGGCTGGAGTGCAGTGGTGCGATCTCGGATTTGGAAACTATAATAGAAACGGCCGATCTAAGATTTTCATGGTT…
tRNA-Val-CAC-14-1	382.701	24.7555	ATTTCATGAAATTTCCTGATTTAAGGCGATCATGAAGTAGGCCTCTTTGGGAGGTTGGCCCTCCAGTCGCTGGTAAGGGTAACAGCCCACCAGTCTCTGGTGAGGTCCAGTCGCGTCCCCCGACTGCATTTAGAGCCAAAAGCAGAACGAGGCCGGCGCTGCGGCCTGGCGTCCAGTGACCCAGCTGTCTGCATATTCCCCAGGGTGCAAGCACTTGGACTTCAGGTGTGAAGGCAATGCGGTCACCACCGCAGTAAGAAAAGCAACTAGGGAAAATGGCACCTTCTTCTCCCAACTTTTTTTTGAGACTCTCGCTCTGTCGTCTAGGCTGGAGTGCAGTGGTGCGATCTTGGATTTGGAAACTATAATAGAAACGGCTGATCTAAGATTTTCATGGTT…
tRNA-Val-CAC-2-1	243.742	28.7435	CTCGACTCCCGGGCCCTCAGTTTCTTCCCTTCGAGCACCGCCCAGCACAAAGAGCGGGCCGTTTCCAGGGTTCAATCCGCTGCCTCCCGGCTATTTTCTTGTGGTAATTTTCTGCCTCCCAAGAGATGGAGATCACAGAGCCTTCTGCTGTTGGAGAAAGCCTAACAGAGGGAGTACTTTAAAAAAAATGTCCTCTACTGGGGGGCTGTGTAAAATTTCTGTGCTGTGTTTGAAAAGAAAATTTTCCCCAAGTCGCAGTATTTTCTTTGTATGACTCGTGAACTCCGATATTACTGATTTTAATAAATAGGAAAGCTTATCAACCTTGATAATTTCCTGAAAGAAAAGATCAATTCGATGTTACCAAATCTGGGATATCCAGAAAAATTTTCTTCTTCT…
tRNA-Val-CAC-3-1	198.31	22.8285	CTAAAAAATACAAAAAACAAAACACACAAAAAAGTAGTTTGATCTAAAGCAAAATGGTGAATATCTGCAGAAACTAATGTGATATCAAGTATAGATTGATATCTATGAGATGAAAAGCTTCATTTGACCCCGGATGGGTTTGTGGGCCGTTTGACGTGCATTGTTTTAATGGAAGGTGGATTTATGATAAAGTGATAAACATGTGTGTGGGTGGGTGGGTGTGTTGGAAAGGGTGTTTATTGGATTTCTTTTTGTCTTCCTTATTTTCCTTCTTTCGGTCTCTACTGTATCAAATACAATAACAGATATTCAGGAAGAGCGGATATTGCTTTAGCTGACTGTAGCCAGTGTTTCTTTGGTGGGACAACGCAACTATCACTGCAACATTATCTCTATAGG…
tRNA-Val-CAC-4-1	344.57	19.8574	ATTTCATGAAATTTCCTGATTTAAGGCGATCATGAAGTATGCCTCTTTGGGAGGTTGGCCCTCCAGTCGCTGGTAAGGGTAACAGCCCACCAGTCTCTGGTGAGATCCAGTCGCGTCCCCCGACTGCATTTAGAGCCAAAAGCAGAACGAGGCCGGCGCTGCGGCCTGGCGTCCAGTGACCCAGCTGTCTGCATATTCCCCAGGGTGCAAACACTTGGACTTCAGGTGTGAAGGCAATGCGGTCACCACCGCAGTAAGAAAAGCAACTAGGGAAAATGGCACCTTCTTCTCCTAACTTTTTTTTGAGACTCTCGCTCTGTTGTCTAGGCTGGAGTGCAGTGGTGCGATCTTAGATTTGGAAACTATAATAGAAACGGCTGATCTAAGATTTTCATGGTT…
tRNA-Val-CAC-5-1	274.86	33.1692	ATTTCATGAAATTTCCTGATTTAAGGCGATCATGAAGTAGGCCTCTTTGGGAGCTTGGCCCTCCAGTCGCTGGTAAGGGTAACAGCCCACCAGTCTCTGGTGAGGTCCAGTCGCGTCCCCCGACTGCATTTAGAGCCAAAAGCAGAACGAGGCCGGCGCTGCGGCCTGGCGTCCAGTGACCCAGCGGTCTGCATATTCTGCAGGGTGGAAGCACTTGGACTTCAGGTGTGAAGGCAATGCGGTCACCACCGCAGTAAGAAAAGCAACTAGGGAAAATGGCACCTTCTTCTCCCAACTTTTTTTTGAGACTCTCGCTCTGTCGTCTAGGCTGGAGTGCAGTGGTGCGATCTCGGATTTGGAAACTATAATAGAAACGGCTGATCTAAGATTTTCATGGTT…
tRNA-Val-CAC-6-1	120.877	29.5974	TTATTTGACTGCAAACAAAATGATGAGAGCAGCTATGGCAGAAAGTGCTGATGGCCTCCAATCATCTCCTGGTCTCAGGTCGCTCCTTCATGGTTTTCCCAAAAGTCACCAAGATATGACTATCGGGGCGGGTTTTGCAGATAAAGAAACGTGCATAGACAGCATAGGGAGGTCTTGAAATAAAATTCTGTAGCATTCCGTTCTAGCTTTCCATGTTTGAAATTTGTGCGGGAATTGGAGCCCTGGGGAAGCTTGGTTATGAATTGCTTTTCTTTTCGAAAACAGTAAAAGGAGAGAACTGCACCACAACGATCATTTTCTAAACAGACGTATAAGGCAGTCCAGGCCCTTCAGGCAAAGCCCTCTTAGTTAAGCGGCGGGGTGGGGATGGGGGCGGGG…
tRNA-Val-TAC-1-1	219.96	12.59	CTTTCAGTCCACGTTGTTAACATGTCTTTATGCAGAATTGCTAAATCCAGAGACAGCCATTCCGCACGCGGTTCCATAGTGTAGCGGTTATCACGTCTGCTTTACACGCAGAAGGTCCTGGGTTCGAGCCCCAGTGGAACCACGGCGTGATTCATACCTTTTTCTTTTCTTTCCTTTCTTTATAATGTTTAGTATTAACATTTTGCGAGCCCAATCGTGGGTTTTGGTTCAGGAAGCTGGAGACGCAGACATTTTGACAATGTTTCTGTGCGGTCGTGCTCCTCTGAATACTGGAAAATGAGGAATCCTTTTGAAAGTTTTTCTCTGTGCACAATCGCCGGATGTCAAGTCTACATGACCATTTCCCAGTGCCAAAATGTCTTTTTGAACAATTATCAA…
tRNA-Val-TAC-1-2	293.13	28.9053	GCGGCGACGTCCTGACTTCCGACCGGCAAGTGGGCCGGGTGGCCGAGGCTCAGTTTGCCGGTTGGGAAAATGGGAAGGCGCGGGGCCCTCGCGGGCGGAGGAAGCTGCCGGGGGCGCAAAGCCCGAGCAGGGTGCACTTCCGGCCGCCGGGCCGCCCCGCCGGCGCCTCGATTGAGGGAAAGTTTGGGGACAGATGATAGCAGGGAGGTGCTCTCGGCCGGGGTTCCGGCCTCGCCCTGGTCCCAGGGGCCGCGACTGTGGCGGGCAGGGAAGACAAGCCGCCCAAACGCCGGAGCCCGAGACTCGAAGCCGCCGCAAACTCCTCGCCTCGGGGGCGGGGTCACGGTGGAGAGGCGGGGCTCCGGCGGAGGGACCGGAACTGCTGTGAGTCTATGAATA…
tRNA-Val-TAC-3-1	283.967	16.2142	GCTGGTGTGAGCTGAGAGAGAGGGAGGGAGCGCCAGGCAAGGCCATATTGCCTGTCATAGCCTAACTTTATTTATGTATTTATTTATTTATTTATTTTTTTGAGACAGGGTCTCGCTCTGTTGCCCGGGCTAGAGTGCAGTGGCACGACCTCAGCTCACTGCAACCTCTGCCTCCCTGGTTCAAGCAATTCTCCTGCCTCAACCTTCCAAGTAGCTGGAACTACAGACACATGCCACCACGCTTGGCTAATTTTTTTTGTATTTTTAGTAGAGACGGAGTTTTGCCATGTTGCCCAGGCTGGTCTCGAACTCCTGACCTCAGGTGATCTACCCACCTTGGCCTCCCAAAGTGCTCGGATTACATGTGTGAGCCACTGTGCCCAGCCTCATGGCCTCATA…
tRNA-Val-TAC-4-1	195.323	19.7289	CAAGATAGGAGATACATTCACTTTGAGCCTCAACTTAAGTTCACAATATTCTGGCCACCGCAACCCTTCCTTTTACACTATGTAGACTTTTGTCTACTACATTACATCTCTTTACATTTTTATCCATAAACATCGACAACAACGAAATCACACTCTTCTGAATTCCTGCCTCTGCCCCGTGAAAACAAAAAAAAAAGAAAAAAAAATCAACGTCCACAGTAACAAGCCTCGCATCTGAGGGGAAATTTTCTTAAATTCTCCAGTCACGTCTGAAAAAAAAAAGTTTTAATGGAGGACTTTGTAGTAAAGAAAAGCATGGTAACCTTGATAATTTACTGAAAGGAAAGGCCAATCAACTCGATGTTACCAAAGCTGAAACAGAAAAATTTAATTCTCCCT…
	sequences above correspond to 5' UCE sequence, in all cases followed by - GGCTCTGTGGCGCAATGGATAGCGCATTGGACTTCAAATTCAAAGGTTGTGGGTTCGAGTCCCACCAGAGTCGGTCCTTTTTTT
	ArgUGA (bold), 3' trailer (italics underlined)
	Highlighted row is original 55 bp 5' UCE sequence
	*Average normalized suppression ratio = (PTC-NanoLuciferase luminescence [+ACE-tRNA]/Firefly luminescence)/(PTC-Nanoluciferase luminescence [no ACE-tRNA]/Firefly luminescence)

## Sheet: (4) 4bp 3'trailer ArgUGA HBE
Name	Sequence	Average Normalized Suppression Ratio	S.E.M.	N
GACC	GACCTTTTTTT	137.551	9.17298	6
GGTA	GGTATTTTTTT	111.112	6.14506	6
AAGC	AAGCTTTTTTT	111.052	12.3367	6
AAAG	AAAGTTTTTTT	110.116	6.82612	6
CTTT	CTTTTTTTTTT	109.913	5.98163	6
AATG	AATGTTTTTTT	107.119	11.1168	6
CTAT	CTATTTTTTTT	107.048	9.18699	6
GGAT	GGATTTTTTTT	105.487	7.37117	6
AGCT	AGCTTTTTTTT	104.846	9.22095	6
AGAC	AGACTTTTTTT	103.501	10.7322	6
GTCC	GTCCTTTTTTT	103.148	5.8764	6
GTGG	GTGGTTTTTTT	100.51	8.4501	6
ATTT	ATTTTTTTTTT	99.978	15.5298	6
AGAA	AGAATTTTTTT	99.3807	8.11569	6
AGCC	AGCCTTTTTTT	99.2359	14.678	6
AGTA	AGTATTTTTTT	98.9096	9.49731	6
AACT	AACTTTTTTTT	98.017	17.4081	6
AAGG	AAGGTTTTTTT	97.0738	10.5713	6
AACG	AACGTTTTTTT	96.9479	8.97275	6
AGGC	AGGCTTTTTTT	96.4383	2.68075	6
AGGT	AGGTTTTTTTT	96.2651	7.45843	6
CTCC	CTCCTTTTTTT	94.2491	9.87154	6
GACA	GACATTTTTTT	93.966	13.5872	6
GAGT	GAGTTTTTTTT	93.9214	9.18156	6
AAAT	AAATTTTTTTT	93.667	15.3334	6
CTTC	CTTCTTTTTTT	93.6212	11.3455	6
AATA	AATATTTTTTT	93.4661	2.36637	6
CTAG	CTAGTTTTTTT	93.3073	8.29086	6
AGGA	AGGATTTTTTT	92.8864	7.24258	6
GGTT	GGTTTTTTTTT	92.6497	5.71583	6
GAAC	GAACTTTTTTT	92.0674	12.5414	6
GAGG	GAGGTTTTTTT	91.0163	4.55414	6
AGGG	AGGGTTTTTTT	90.9862	7.47431	6
CAGT	CAGTTTTTTTT	90.5675	8.09621	6
ATAG	ATAGTTTTTTT	90.3336	9.50754	6
GTCT	GTCTTTTTTTT	90.2454	5.99969	6
CCCC	CCCCTTTTTTT	90.2263	7.33485	6
ATTA	ATTATTTTTTT	89.7438	7.25392	6
GAGC	GAGCTTTTTTT	89.5462	10.6178	6
AATT	AATTTTTTTTT	89.5197	7.55444	6
CTCA	CTCATTTTTTT	89.5	7.28633	6
GTAC	GTACTTTTTTT	89.2505	8.58477	6
CATC	CATCTTTTTTT	89.1431	17.5172	6
AGAG	AGAGTTTTTTT	88.7556	4.53118	6
GTCA	GTCATTTTTTT	88.6996	3.88096	6
GACT	GACTTTTTTTT	88.2916	6.24768	6
AGCA	AGCATTTTTTT	88.18	9.23427	6
GTCG	GTCGTTTTTTT	87.8803	7.73475	6
AGCG	AGCGTTTTTTT	87.4562	12.2457	6
GGCC	GGCCTTTTTTT	87.422	9.89787	6
AACC	AACCTTTTTTT	86.8327	13.6174	6
GGGC	GGGCTTTTTTT	85.9248	5.67562	6
GGGT	GGGTTTTTTTT	85.5447	6.64742	6
AACA	AACATTTTTTT	85.4056	6.3918	6
AAGT	AAGTTTTTTTT	85.0011	7.50456	6
GAGA	GAGATTTTTTT	84.8619	8.15534	6
ATTC	ATTCTTTTTTT	84.6134	8.76553	6
GTTC	GTTCTTTTTTT	84.1635	8.53761	6
CTGG	CTGGTTTTTTT	84.0343	4.37189	6
GTTA	GTTATTTTTTT	83.9427	10.1898	6
GAAA	GAAATTTTTTT	83.8879	7.28674	6
TATC	TATCTTTTTTT	82.5986	10.6108	6
GTGC	GTGCTTTTTTT	81.8666	8.48696	6
AAGA	AAGATTTTTTT	81.4353	6.36157	6
GGGA	GGGATTTTTTT	81.3483	2.61479	6
TTTC	TTTCTTTTTTT	80.9678	4.64071	6
AAAC	AAACTTTTTTT	80.7894	11.5627	6
CATA	CATATTTTTTT	79.9384	8.22847	6
AGTC	AGTCTTTTTTT	79.7435	9.20004	6
GGCA	GGCATTTTTTT	79.7152	10.342	6
ATCC	ATCCTTTTTTT	79.5038	5.84483	6
CCTA	CCTATTTTTTT	79.4307	7.19092	6
AATC	AATCTTTTTTT	79.4109	12.2505	6
AGAT	AGATTTTTTTT	79.1582	9.08455	6
CTTA	CTTATTTTTTT	78.2241	7.68759	6
TTTA	TTTATTTTTTT	78.0697	3.99333	6
CGGC	CGGCTTTTTTT	77.7589	8.15371	6
GAAG	GAAGTTTTTTT	77.4314	6.36968	6
CCTT	CCTTTTTTTTT	77.3305	9.97746	6
TCTT	TCTTTTTTTTT	77.0988	15.3091	6
AGTG	AGTGTTTTTTT	77.0217	3.36138	6
CTGA	CTGATTTTTTT	76.9949	13.8212	6
CTAA	CTAATTTTTTT	76.8703	8.05725	6
CTTG	CTTGTTTTTTT	76.6038	8.34519	6
CTGC	CTGCTTTTTTT	76.5317	8.54419	6
TAGG	TAGGTTTTTTT	76.2998	7.41434	6
CGTA	CGTATTTTTTT	76.197	9.12559	6
TAGA	TAGATTTTTTT	76.0881	14.6921	6
ATCG	ATCGTTTTTTT	75.489	6.21041	6
GATC	GATCTTTTTTT	75.4133	19.7895	6
CCTC	CCTCTTTTTTT	74.8905	9.59197	6
CCAC	CCACTTTTTTT	74.8786	8.98498	6
GGGG	GGGGTTTTTTT	74.8744	6.38498	6
GGTG	GGTGTTTTTTT	74.388	8.53672	6
ATTG	ATTGTTTTTTT	74.1207	4.21403	6
GGAC	GGACTTTTTTT	73.9881	11.6662	6
CTCT	CTCTTTTTTTT	73.9143	7.76507	6
CCTG	CCTGTTTTTTT	73.7398	6.72459	6
GGCT	GGCTTTTTTTT	72.1722	6.5311	6
CCAA	CCAATTTTTTT	72.1098	7.32584	6
CAAC	CAACTTTTTTT	72.0529	12.3666	6
TCAT	TCATTTTTTTT	71.9813	11.4394	6
TGCA	TGCATTTTTTT	71.9721	5.4976	6
GTTG	GTTGTTTTTTT	71.7687	8.04728	6
CCAT	CCATTTTTTTT	71.689	12.1745	6
CCGT	CCGTTTTTTTT	71.6423	6.74959	6
CACC	CACCTTTTTTT	71.5006	19.66	6
ATCA	ATCATTTTTTT	71.3513	11.4547	6
TAGC	TAGCTTTTTTT	71.2477	7.33735	6
TAAC	TAACTTTTTTT	71.2032	15.5266	6
GGAG	GGAGTTTTTTT	71.0348	7.49298	6
TTCG	TTCGTTTTTTT	70.951	12.2231	6
ATCT	ATCTTTTTTTT	70.4899	18.44	6
TACT	TACTTTTTTTT	69.9505	12.2698	6
TTGA	TTGATTTTTTT	69.7415	12.6151	6
CACA	CACATTTTTTT	69.7237	18.1801	6
CGAC	CGACTTTTTTT	69.1468	11.9628	6
CTCG	CTCGTTTTTTT	69.1001	4.60694	6
TCTA	TCTATTTTTTT	69.0991	14.4045	6
CTAC	CTACTTTTTTT	69.0794	7.01476	6
TTCT	TTCTTTTTTTT	68.1256	14.1903	6
TAAA	TAAATTTTTTT	68.0007	14.2543	6
ATAA	ATAATTTTTTT	67.9277	4.95487	6
TCTC	TCTCTTTTTTT	67.8356	11.0236	6
TCCT	TCCTTTTTTTT	67.7354	8.1736	6
TATA	TATATTTTTTT	67.6014	4.69192	6
GAAT	GAATTTTTTTT	67.5817	10.4881	6
GTGA	GTGATTTTTTT	66.9128	10.746	6
GTGT	GTGTTTTTTTT	66.8214	7.88604	6
ATAT	ATATTTTTTTT	66.8021	4.85811	6
ACTT	ACTTTTTTTTT	66.5083	4.63654	6
AGTT	AGTTTTTTTTT	66.4831	14.8056	6
TCAG	TCAGTTTTTTT	66.3526	16.8786	6
TTGC	TTGCTTTTTTT	66.0023	8.23982	6
GGTC	GGTCTTTTTTT	65.8534	7.93121	6
TCCA	TCCATTTTTTT	65.6663	11.8493	6
CGCT	CGCTTTTTTTT	65.5012	4.72536	6
CCCT	CCCTTTTTTTT	65.469	14.0585	6
GTAT	GTATTTTTTTT	65.4257	7.32453	6
CAGC	CAGCTTTTTTT	65.3473	12.4082	6
TACG	TACGTTTTTTT	64.8176	8.99758	6
GATA	GATATTTTTTT	64.634	12.456	6
TGTC	TGTCTTTTTTT	64.6298	12.5576	6
CGTT	CGTTTTTTTTT	64.6016	5.38608	6
CCCG	CCCGTTTTTTT	64.4977	8.25176	6
CATT	CATTTTTTTTT	63.5812	12.6647	6
CGTC	CGTCTTTTTTT	63.4435	6.07816	6
GATG	GATGTTTTTTT	63.3797	17.2742	6
CAAG	CAAGTTTTTTT	63.1848	16.6063	6
CGCA	CGCATTTTTTT	62.7778	6.4048	6
GATT	GATTTTTTTTT	62.7194	24.1529	6
CATG	CATGTTTTTTT	62.5651	7.94208	6
TCTG	TCTGTTTTTTT	62.267	12.5521	6
GGCG	GGCGTTTTTTT	62.166	5.67018	6
TGAA	TGAATTTTTTT	61.7932	7.93244	6
GGAA	GGAATTTTTTT	61.5019	9.63908	6
ATGA	ATGATTTTTTT	61.3759	3.87775	6
GCTC	GCTCTTTTTTT	61.2737	7.85645	6
GTAA	GTAATTTTTTT	60.8914	8.57046	6
CTGT	CTGTTTTTTTT	60.7907	2.8408	6
TAAG	TAAGTTTTTTT	60.5685	9.88492	6
CCAG	CCAGTTTTTTT	60.2513	10.1077	6
GTTT	GTTTTTTTTTT	59.8272	9.92651	6
CGTG	CGTGTTTTTTT	59.7608	6.08007	6
TGGT	TGGTTTTTTTT	59.4177	10.1924	6
TACA	TACATTTTTTT	59.3566	5.71837	6
TATG	TATGTTTTTTT	59.0962	11.3477	6
TTGG	TTGGTTTTTTT	59.0933	6.42483	6
TCAA	TCAATTTTTTT	58.5881	10.7133	6
ACAT	ACATTTTTTTT	57.9818	5.89132	6
CGGT	CGGTTTTTTTT	57.2413	5.75257	6
TAAT	TAATTTTTTTT	57.0253	9.71791	6
GCTT	GCTTTTTTTTT	56.9902	6.06009	6
CGCC	CGCCTTTTTTT	56.9254	5.50281	6
TCGA	TCGATTTTTTT	56.8521	2.57938	6
ATAC	ATACTTTTTTT	56.8392	12.0415	6
CGGG	CGGGTTTTTTT	56.8097	7.02669	6
TGAC	TGACTTTTTTT	56.5933	11.1197	6
ACGC	ACGCTTTTTTT	56.5644	7.6956	6
ACCC	ACCCTTTTTTT	56.535	4.35986	6
CCGC	CCGCTTTTTTT	56.1124	5.69283	6
CAAA	CAAATTTTTTT	55.8568	9.40192	6
GTAG	GTAGTTTTTTT	55.6901	5.60958	6
ACAG	ACAGTTTTTTT	55.1107	3.29232	6
GCTG	GCTGTTTTTTT	55.0524	4.51691	6
TTAT	TTATTTTTTTT	54.9479	12.3061	6
CGGA	CGGATTTTTTT	54.8979	6.44553	6
ATGG	ATGGTTTTTTT	54.6129	4.51948	6
ACCT	ACCTTTTTTTT	54.6126	4.08891	6
GACG	GACGTTTTTTT	54.5945	4.74326	6
TAGT	TAGTTTTTTTT	54.2652	6.64513	6
CCGG	CCGGTTTTTTT	53.5469	7.23885	6
ACTA	ACTATTTTTTT	53.4749	5.33632	6
TGCC	TGCCTTTTTTT	53.4566	6.70929	6
ACGA	ACGATTTTTTT	53.2887	3.93924	6
ACTG	ACTGTTTTTTT	52.9638	2.62945	6
GCCC	GCCCTTTTTTT	52.3618	5.93945	6
ACGG	ACGGTTTTTTT	51.9563	3.71008	6
TGAG	TGAGTTTTTTT	50.9268	5.93339	6
TCAC	TCACTTTTTTT	50.8449	9.08613	6
ATGC	ATGCTTTTTTT	50.6722	4.55171	6
TACC	TACCTTTTTTT	50.6346	9.93539	6
TGTT	TGTTTTTTTTT	50.3764	8.24159	6
CGCG	CGCGTTTTTTT	50.2619	3.97158	6
CAGG	CAGGTTTTTTT	50.2316	7.63423	6
TGGG	TGGGTTTTTTT	50.0162	6.34432	6
CAAT	CAATTTTTTTT	49.7751	12.9413	6
TGAT	TGATTTTTTTT	49.6378	5.08058	6
CCGA	CCGATTTTTTT	49.4428	4.50959	6
GCCT	GCCTTTTTTTT	49.4126	6.03567	6
GCAT	GCATTTTTTTT	49.3383	3.65293	6
CAGA	CAGATTTTTTT	49.338	6.52446	6
ACCA	ACCATTTTTTT	49.2379	9.79984	6
ACAC	ACACTTTTTTT	49.1637	3.95032	6
ACGT	ACGTTTTTTTT	49.1259	4.94666	6
TTCA	TTCATTTTTTT	49.1093	9.61099	6
TGGA	TGGATTTTTTT	48.9599	8.70612	6
ACTC	ACTCTTTTTTT	48.8283	5.32782	6
GCAC	GCACTTTTTTT	48.263	5.55346	6
TGGC	TGGCTTTTTTT	48.0494	8.78774	6
TTGT	TTGTTTTTTTT	47.9743	6.8993	6
TGTG	TGTGTTTTTTT	47.4127	5.91356	6
ACCG	ACCGTTTTTTT	47.3252	4.39572	6
ATGT	ATGTTTTTTTT	47.2979	4.57756	6
AAAA	AAAATTTTTTT	46.2505	15.9648	6
CGAA	CGAATTTTTTT	46.1893	8.30973	6
GCCA	GCCATTTTTTT	45.9347	4.81174	6
TATT	TATTTTTTTTT	45.5126	7.84628	6
TTAG	TTAGTTTTTTT	45.4737	8.97791	6
TCCG	TCCGTTTTTTT	45.4458	7.38551	6
CACT	CACTTTTTTTT	45.4134	16.3191	6
TTAC	TTACTTTTTTT	45.334	6.37363	6
GCCG	GCCGTTTTTTT	45.1449	6.73035	6
GCAG	GCAGTTTTTTT	44.6663	4.29325	6
TGTA	TGTATTTTTTT	44.0488	10.9501	6
TTCC	TTCCTTTTTTT	43.9278	7.77696	6
CCCA	CCCATTTTTTT	43.8413	3.95081	6
TTAA	TTAATTTTTTT	43.5845	9.33684	6
TCGG	TCGGTTTTTTT	43.4894	10.1934	6
ACAA	ACAATTTTTTT	43.2528	7.48694	6
GCGC	GCGCTTTTTTT	43.1367	3.6332	6
TGCT	TGCTTTTTTTT	41.885	6.67797	6
TCCC	TCCCTTTTTTT	40.8007	6.17606	6
TGCG	TGCGTTTTTTT	40.7124	8.68141	6
CACG	CACGTTTTTTT	40.4646	11.6109	6
TCGT	TCGTTTTTTTT	40.3615	9.10402	6
TTTG	TTTGTTTTTTT	40.1535	12.6735	6
GCGA	GCGATTTTTTT	35.0939	3.96341	6
GCTA	GCTATTTTTTT	35.0897	3.32709	6
GCGT	GCGTTTTTTTT	31.463	3.7968	6
TCGC	TCGCTTTTTTT	30.1432	2.76738	6
GCGG	GCGGTTTTTTT	29.4861	1.99853	6
TTTT	TTTTTTTTTTT	27.2337	6.44472	6
CGAG	CGAGTTTTTTT	23.5878	3.93436	6
GCAA	GCAATTTTTTT	20.448	1.6823	6
CGAT	CGATTTTTTTT	10.0013	0.604925	6
	sequences above correspond to 3' trailer, in all cases preceded by - AGCGCTCCGGTTTTTCTGTGCTGAACCTCAGGGGACGCCGACACACGTACACGTCGGCTCTGTGGCGCAATGGATAGCGCATTGGACTTCAAATTCAAAGGTTGTGGGTTCGAGTCCCACCAGAGTCG
	5' UCE (italics underlined), ArgUGA (bold)
	Highlighted row is original 4 bp 3' trailer sequence
	*Average normalized suppression ratio = (PTC-NanoLuciferase luminescence [+ACE-tRNA]/Firefly luminescence)/(PTC-Nanoluciferase luminescence [no ACE-tRNA]/Firefly luminescence)

## Sheet: (5) 35bp 3'trailer ArgTGA HBE
Name	Sequence	Average Normalized Suppression Ratio	S.E.M.
tRNA-Ile-TAT-1-1_3pL	CTTTTTTTCCCCATCAGTTTTTATAAACTTACACA	259.676	17.1058
tRNA-Pro-CGG-1-3_3pL	TCCTTTACCTTTTACTGAGACAAGAGTGTCTTCAA	241.151	15.8161
tRNA-Pro-CGG-1-2_3pL	TAGAAGTGGTTACTTTTCCCTTGTCATTTTAGAGA	240.21	11.1812
tRNA-Ile-TAT-2-1_3pL	AGACCCTTTTGGATGTTCGCAACCCCTTTTGTGTA	225.428	12.5212
tRNA-Tyr-GTA-6-1_3pL	GTTCCATTTTTAAAAGTGTCTCTTCTGGGCCTGAA	216.345	19.0195
tRNA-Ala-TGC-3-2_3pL	TTGTAGTTTTGTTGCTTTCTGTATTCGTTTTGGTC	216.061	7.57775
tRNA-Pro-AGG-2-1_3pL	TGTTTTGGAGTAAGAATCACTTAAAGGTGAGTTTT	208.675	20.6405
tRNA-Leu-CAA-2-1_3pL	CAGCCTGATCTTTTGTTTTTCCCTACCAGATTTGT	207.768	16.2638
tRNA-Ser-TGA-1-1_3pL	GAAGCGGGTGCTCTTATTTTTTCTATTTTTTTAAA	207.633	17.8477
tRNA-Cys-GCA-16-1_3pL	GGAAAGAGTCTCTTTTTAGTACCACATACCAATTG	206.319	18.6296
tRNA-Phe-GAA-1-4_3pL	CTTCCTCTTTTTCCTTCCCCCCGGGGGAAAAAGGA	206.229	16.877
tRNA-Ala-TGC-4-1_3pL	GACTTTTCCGCCTTTTTCGGGCAAATTACAGTCAC	205.97	4.59493
tRNA-Pro-AGG-2-5_3pL	TGTTCCTTTTTTCTTTCTCTCCCAGTTAGCTGGCC	205.806	11.2762
tRNA-Ser-AGA-2-5_3pL	GGAATGTCAGCTTTTTGCCGTCAACACTTACTTTT	204.439	13.3625
tRNA-Ala-AGC-2-1_3pL	TTCCTTTTGCTTTTAATTTTTTTCCCATTGCTTTA	203.631	4.30793
tRNA-Ala-AGC-6-1_3pL	GGTTTTGTTTTCTTCCCCGGGCACTAGTGAGAAGC	202.031	8.77167
tRNA-Arg-TCG-6-1_3pL	TGGAGGGGTTATATTTTGTTGGGTGCGGTGGCTTA	201.677	7.03588
tRNA-Glu-TTC-3-1_3pL	TTGTTTTACACTGGCCGCCCTCCCGCAGGAATCTT	201.291	16.9912
tRNA-Gln-TTG-3-1_3pL	GTCCTGCTTTTTGTGACCCATCCTTCGTTCGTCTC	200.799	9.46435
tRNA-Met-CAT-1-1_3pL	CAATAATTTTGTTTGCTGTCCGTACAACCCCGCCG	199.69	17.8725
tRNA-iMet-CAT-1-8_3pL	TAGACTCCCTTTTCTTTCCTGACTGGGCAGCCTGT	198.997	14.0491
tRNA-Asp-GTC-2-6_3pL	GAGGCTTAAACTTTTTTTTAGAAAAGCACACTTCC	198.056	11.742
tRNA-Val-CAC-4-1_3pL	GAGGTTTTTTTTGTTTTGTTTTTTTTTTTTTGTTA	197.228	13.6719
tRNA-Leu-AAG-2-3_3pL	GGTGCTTCCCTTTTCTTGGGGAAACCATCCGTGTA	196.826	2.74598
tRNA-Phe-GAA-4-1_3pL	GATACCTTTTGGTTGTTGCATAATTGTCTTTCCTT	196.759	9.73107
tRNA-iMet-CAT-2-1_3pL	AAGAAGGGTGCTTTTTTTTTTTTTTTTCCCCCCCC	196.519	7.0466
tRNA-Arg-TCG-3-1_3pL	GAACGTTTTAATCCCTGCAACTATAATCTTCCCTC	196.1	12.7668
tRNA-iMet-CAT-1-6_3pL	GGTGCCTGTTTTTTTCCTCCAAAACACTGCATCTT	195.865	12.7259
tRNA-Ala-AGC-10-1_3pL	AGCTTTATTATTTAGACATCGTGTCTCCAAACACT	193.824	14.5884
tRNA-Ser-CGA-1-1_3pL	TCACTAGTTTTGGTATTTAGGTATCTCGGTCTCTG	192.651	17.8537
tRNA-Lys-TTT-3-4_3pL	GTATCTTTTTTTTCCTCATTAAAAGAGTAAGAACC	191.978	15.7766
tRNA-Cys-GCA-18-1_3pL	TTGTCACTACCATTTTACACTGGGCAATTATAGTA	190.558	10.9368
tRNA-Phe-GAA-1-6_3pL	GAAGTTTTAGCGCCTCTTGCGATCACTGATGTCTT	189.171	12.293
tRNA-Ser-AGA-4-1_3pL	TTTGAAATTTTACCCTAAAATGGGGTCAGGTTAAT	189.052	9.21018
tRNA-Ser-CGA-4-1_3pL	GGTTTTTTTTTTTTTTCTTTCTTCTTCTTATTATT	188.742	14.0248
tRNA-Ile-AAT-9-1_3pL	CATATTTTCCTCAGTACTTTTTCTCGGTAGTTCTA	188.547	19.9379
tRNA-Phe-GAA-1-1_3pL	GGGTTTTTTTTTTTTCTTTCTTTCTTTCAGTTTTG	187.915	10.7032
tRNA-Trp-CCA-3-1_3pL	TGGGTGGTTGCGTTTTGGAAGGGGGCAAAAGTATC	187.733	14.5234
tRNA-Val-TAC-1-1_3pL	TGAGATGTTACCTAGCGTTTTGTGAGCCAGGTGTT	186.356	11.5799
tRNA-Pro-AGG-2-7_3pL	GGTTTTTGGTCCAAAATATCGGTTTCTACCCTTTC	185.694	12.1028
tRNA-Tyr-GTA-7-1_3pL	AGCGCCTGACTCTTTTGCGCACAATGCTGCCTGGC	183.119	11.4228
tRNA-Cys-GCA-19-1_3pL	TCCTGTTTTCTTTTGTTGGGGTGATCAGACCCAAC	181.259	8.25369
tRNA-Pro-TGG-3-4_3pL	CCTTTTCCTTCTCTTTTTTCCCATTTCGCATTTTC	181.09	19.7142
tRNA-Lys-TTT-1-1_3pL	TGTCATATGGCTTTTAGTACCTAATTCTGACTTTT	180.134	9.91402
tRNA-Glu-TTC-2-2_3pL	TGACTGGACCTTTCTTTTGGAACACAGTGAAACTC	179.37	9.07757
tRNA-Pro-AGG-2-3_3pL	TACTTTTTCTGTCCCTTCTCTGCTGCCACGTACAC	178.345	9.25356
tRNA-Val-CAC-3-1_3pL	GGTCAGCTGTTTTTCCTAACCGGAGAGTAATACTA	177.805	21.3118
tRNA-Trp-CCA-4-1_3pL	AACTTTTTTTTTTTCCTCCTGTATTTTAAACTACC	177.536	3.90483
tRNA-Ile-TAT-2-3_3pL	TGTTTTCTTCCAATTGCGATTTCAGACATTTCACG	177.343	7.17031
tRNA-Thr-TGT-1-1_3pL	TAAGGTTTTCATTTTCACTAGAAAGCCAGTTCTTC	177.128	12.1519
tRNA-Val-AAC-2-1_3pL	TGCCACAGTGTTTTTTTTTTTTTTCCCCCCCCTTT	176.838	11.3704
tRNA-Tyr-GTA-8-1_3pL	CGAAAGTTTTGAACTACGGGCTAATAATTCCAGAA	175.12	17.422
tRNA-Ser-GCT-4-1_3pL	TTTCTGGAGGTTTTTATTTAACCCTCTGAAAGGAT	174.996	14.2219
tRNA-Val-CAC-1-2_3pL	GTTCCTTCTACTTTTCACTTAACTGCTTCAAATTT	174.251	17.0205
tRNA-Leu-AAG-2-1_3pL	GTTTGTGGTAGTTTTGTCACTTTTGTCCCCTATGG	173.575	17.0828
tRNA-Leu-CAA-1-2_3pL	CAACTATCTTATTCTCCTTTTACTCTACTTTCTCA	173.557	13.2946
tRNA-Glu-CTC-1-6_3pL	TGAGGTTTTTCTGTTTTAACCTCCAAATTCTTTCA	171.367	19.2928
tRNA-Ile-TAT-2-2_3pL	TTGTTTTCCAACCCAAAATAGCATTACTTGAAGTG	170.731	7.02428
tRNA-Phe-GAA-1-3_3pL	GACCTTTTGTTGGCTCAACCCCTTTGAACAGACAG	170.037	12.3521
tRNA-Cys-GCA-21-1_3pL	GATGCCACTTAGCTGTGGGTTCTCTTTTTCTGATG	169.616	5.23518
tRNA-Val-CAC-14-1_3pL	TAGGTTTTTGTTTTTTTGTTTTTTTTGTTAGCCCT	168.222	17.7217
tRNA-Val-AAC-1-1_3pL	CACTAAAAAATCCCTTTTTTTTTTTTTTTTTTTTT	167.569	7.99193
tRNA-Pro-TGG-2-1_3pL	CTCTTTTCTTAATTTTTTTAACTGTTTAGCACGCG	167.544	15.1589
tRNA-Lys-TTT-7-1_3pL	AAATATTTGTGTGTTTTACTCTAGCTCCGGAGTCC	166.964	6.91833
tRNA-Tyr-GTA-4-1_3pL	AGTGCGTGATGCTTTTGGTTAAAAGCCCTGCAGCT	166.327	9.03674
tRNA-Pro-AGG-2-2_3pL	TAGTTTTGTCCCTTGCTTCTGAATCTGGCTGCTTT	166.084	6.22362
tRNA-Leu-CAG-2-2_3pL	GAGCTCAATTACTTTTCCTCATCAACACCGCAGAT	165.899	18.3069
tRNA-Val-CAC-1-5_3pL	CGTTTTGGTCTGTTCGGGAGATTCTCTCCCGAGGC	165.528	15.0599
tRNA-Tyr-GTA-5-1_3pL	GACAAGTGCGGTTTTTTTCTCCAGCTCCCGATGAC	165.484	12.6187
tRNA-Pro-AGG-1-1_3pL	CTCTTCTTATTTTTGAGACAGAGTCTCGCTCGGTC	164.883	14.6767
tRNA-Met-CAT-7-1_3pL	TCACTTTTGCCAAAGAAGTTGGATACACTAAATAT	164.675	7.32874
tRNA-Lys-CTT-2-5_3pL	ATTCCTTTTTACTGCGAGCCTCACCCGCAAGGATA	164.643	13.9438
tRNA-Glu-TTC-4-2_3pL	GTTTGCTTTTTTCCTTTCTGATATCACTGCAGTGG	164.125	8.2443
tRNA-Phe-GAA-6-1_3pL	AGCATCTTTTGAGTTCTGCCTAATTATCACTCCCT	162.357	10.8263
tRNA-Lys-TTT-3-2_3pL	TCTTGTTCTCTTTTCCTCAATGAACAAATACAAAT	162.057	8.50947
tRNA-Arg-ACG-2-4_3pL	CTTGTGCTCTCACTTTTTCCTTCTTCAAAGCCGTA	161.104	6.32993
tRNA-Gln-CTG-1-5_3pL	TGAAGCTTTTCTTTTAATATCAGCATGTTGAATAT	160.84	17.6507
tRNA-Thr-TGT-5-1_3pL	TGCGAAACTACTTTCTTGATTCAGGTGTTTTTTGA	160.326	13.8627
tRNA-Val-AAC-1-2_3pL	GAATCTTATGCTTTTCATCTCATTACTTCAAATTT	159.959	12.6103
tRNA-Ala-AGC-13-1_3pL	AGCTTTATTATTTGGACCTTGGGTCTCCAAACACT	159.878	5.62898
tRNA-Leu-CAA-3-1_3pL	CAGCTATTTTGCCCCTTTAATCCTAGGATTGGGGG	159.752	16.5492
tRNA-Asn-GTT-11-2_3pL	CTTATTGGAACTTTTAAAGCATGCACGTACTGTCA	159.599	8.68627
tRNA-Cys-GCA-17-1_3pL	CGCTGGTTTTCTTTCTGCTTCAGAATACTCTATGA	158.641	5.80109
tRNA-Thr-AGT-2-1_3pL	GTTGTAGTTTTCCTGCATTCAAAGTACCCACGGAA	158.406	10.5531
tRNA-Leu-CAG-1-7_3pL	GTTCGTACTTTTAGTATTTAGACACAAATCGAGTT	157.912	9.79775
tRNA-Lys-CTT-8-1_3pL	GAGCTTTTACCATTCTTGGTACACAGAATTCAGCA	157.595	18.8675
tRNA-Phe-GAA-3-1_3pL	GTTGCATTTTGGTTTTAGCATAATTGTCACTCCTT	157.424	4.52152
tRNA-Arg-CCG-1-2_3pL	TCGTTTTGCGTTCTCTGGTTCGAAAGATATTTGTT	157.268	7.48603
tRNA-Thr-AGT-1-3_3pL	CAACCGAGCGTCCAAGCTCTTTCCATTTTTGCTCC	157.178	11.7576
tRNA-Arg-ACG-2-1_3pL	CGATGTCTGTTTTGCCACACTTGACCCATGTACTA	155.903	8.22352
tRNA-Leu-TAA-3-1_3pL	AAGAGGAGTTGTTTTTCCTGGCAAAAACCTTTTTT	155.813	15.9208
tRNA-Arg-CCG-1-3_3pL	TTGCCATGTTAACGTTTTCTTCCAGCTCCACTTAA	155.35	9.02534
tRNA-Val-AAC-1-4_3pL	AGACTGTGTTTTCCTTCCAGTTCAAAAAGGTTTCT	154.619	19.5556
tRNA-Arg-CCG-1-1_3pL	TGTTCTTACTATTGTCAGGAAATATCTTTACTTTC	154.239	7.88191
tRNA-Ala-AGC-11-1_3pL	GTTTTATGTGGTTTCCTCTCCCACCTTACCCTTTG	154.096	6.06164
tRNA-Glu-CTC-1-1_3pL	AGAGTAACATCTTCTTTTACTGCTTTCTCTCAGGA	153.859	11.1916
tRNA-Gln-TTG-4-1_3pL	TTCAAAGGAGTACATTTTGGCCAGGCGCAGTGGCT	153.8	10.4978
tRNA-iMet-CAT-1-3_3pL	TATGGCCGCATATATTTTACTTGAAGACTAGGACC	153.18	11.529
tRNA-Ala-TGC-5-1_3pL	AGCGATGGTTTTGCTCTGGTAGTTTTCAAGCGACA	153.037	4.61694
tRNA-Arg-TCT-1-1_3pL	TAACGCTTTTTTCCCTCCCCCCTACAATTTATTTT	152.859	11.9178
tRNA-Thr-CGT-2-1_3pL	GATATCCAACCTTCAGCTATAGGGTGGAGACTTTT	152.157	11.4988
tRNA-Thr-AGT-4-1_3pL	CTTTATTTCTTCCCCTAAACTTAGGTAAATTCTTG	150.878	8.7689
tRNA-Asn-GTT-1-1_3pL	GAAGTCGCATTTTGTGAACCCTGGGTTTTTGAAAC	150.556	8.25632
tRNA-Lys-CTT-2-1_3pL	CTGTGTTTTTATTTAACCCTCTCGCTTAGCTACCA	150.453	7.72262
tRNA-Met-CAT-6-1_3pL	GTCTAACGTTTTGCACTCGGCATCACCACTTTCTT	150.452	11.2352
tRNA-Val-TAC-1-2_3pL	TAGCCGTAAGGCGGCTGTTTTTGCTTTTATAGGGT	150.153	10.0773
tRNA-Phe-GAA-1-2_3pL	TGAGAGCGCTCGGTTTTTTGTGCCCACGGCAATAC	149.73	7.16844
tRNA-Arg-TCT-5-1_3pL	CATGTTGCATTTTGTGATCTGAGTGGATACCTGTA	149.305	13.7023
tRNA-iMet-CAT-1-7_3pL	TTTTTTTTTTTTTCTTTTTCTAAAAAGATACTTAC	149.302	14.4141
tRNA-Pro-AGG-2-4_3pL	TCATTTTCTTTCCCTTCCTTTTTCCGCATCTCCTT	149.085	12.3117
tRNA-Cys-GCA-14-1_3pL	CACAGCCACCGTTTTAACACAGTGACGGGCAAGAA	148.562	11.0294
tRNA-iMet-CAT-1-2_3pL	GGTCCTTTTTTTTTCTCCCCCCCCGTCTATTTTCC	148.073	12.7444
tRNA-Trp-CCA-1-1_3pL	AACAAAACATTGTTTTCCCTAATCAAATAGACCTA	147.468	13.8092
tRNA-Ala-CGC-1-1_3pL	AGTTGTTTTATCCTATCTGCCCAATACTATTAGAA	146.997	7.84827
tRNA-Lys-CTT-1-1_3pL	CGGGTTGTAACTTTTTTCCTGAAACTTAAACGCTT	146.927	8.47962
tRNA-Pro-AGG-2-8_3pL	GGCTTTTGGTGCAGGGTAAAAGTCGTTTCCTGCTC	146.698	11.999
tRNA-Gln-CTG-7-1_3pL	TTCTGTGTAACTGGGACGATAATGCCGTCTTTTAC	146.537	10.6705
tRNA-Asp-GTC-2-7_3pL	AAAAGTTGCTTTTTGCATCTTCTGCCCACTGATGG	146.267	7.0028
tRNA-Ser-AGA-2-6_3pL	TCATATTTTTTTCTTCAGCATACTGACCATATTTC	145.886	11.6292
tRNA-Asn-GTT-4-1_3pL	CTTATTGGAACTTTTGAAGCATTCATGCATTGTCA	145.787	9.20376
tRNA-Gly-GCC-2-1_3pL	CTTTCATTTTTTTCCGATCCATTTCAATTCTTTTT	144.277	9.90134
tRNA-Ala-AGC-4-1_3pL	GTGTTTTTGTATTTATGCTCCGGAACCGTCTTTCT	144.097	10.2178
tRNA-Cys-GCA-13-1_3pL	AGCATTTTAAACATGAAAGGTGGTAAAGGAGTCCT	144.071	6.43961
tRNA-Ser-AGA-2-3_3pL	GGGTGGTTTTTGCTCCCAGTGAGCTAACTTAACCC	143.522	13.2945
tRNA-Leu-CAA-1-1_3pL	CATACTTTTCTTTTTCCTCTCCTTACTTTAGAGAT	143.09	9.13549
tRNA-iMet-CAT-1-4_3pL	GGGAGCGTTTTGTGGATTTGTTTTTCCCCCTTCCA	142.453	9.21476
tRNA-Ile-AAT-5-4_3pL	GGCTAACTTTTTTTTTTTTTTTTTGGTCCCCGCAA	142.289	16.9312
tRNA-Ile-AAT-5-3_3pL	CGAGGGTTCTCACCTTCTCTCTCCGATTTTGCCGC	141.802	8.76555
tRNA-Ile-GAT-1-1_3pL	CGGCGTTAGCTTTTTTTTTTTTTTTCCCGCCGCCA	141.431	10.3236
tRNA-Lys-CTT-5-1_3pL	TGCCTTTTGCTGTACCATGAAGGTACATCTTTTTC	140.753	5.49461
tRNA-Gly-TCC-3-1_3pL	AGTCGTTTTGGGTGTTTTTTCCCCCCCCCGCCTTT	139.515	11.0471
tRNA-Asn-GTT-12-1_3pL	TCGCTGATCTTTTATAACTCCCACGGTGGTCTGCT	139.461	5.83997
tRNA-Ala-AGC-14-1_3pL	AGCTTTATTATTTAGGTACCCAAACCCGAGTCAGT	139.447	10.8828
tRNA-Val-AAC-1-5_3pL	AAGAGAGTCGCTTTTTTTTCTATCGCTAATTCTGT	139.389	10.554
tRNA-Val-CAC-1-1_3pL	AAGTGGTTCCCGTTTTTGTTTTTTTCCTTCCCCAT	139.32	11.0071
tRNA-Leu-AAG-2-4_3pL	GGGTTGCTGTCTTTTTGTCCCCGCTGCATACACTC	138.96	1.77547
tRNA-Leu-TAA-2-1_3pL	GGTTAAGTTTTCGACTCCTTTCAATACCAGCATTT	138.856	5.8852
tRNA-Val-CAC-1-6_3pL	CGTTTTTTTTTCCTCATCTTACTACGAAATTCTTC	138.821	12.7371
tRNA-Ala-AGC-8-2_3pL	GTTTTCCTTCCTGTCCCGTACGGTTTTTCTTTCGA	138.392	7.54418
tRNA-Met-CAT-4-2_3pL	GCTTTTGCAAGGAAAGCTTACCTTCCTGGTACTTG	137.68	8.87411
tRNA-Leu-TAG-3-1_3pL	CACCTCAGAAGGTCTCACTTTTCTATCCATAAACC	137.635	6.99479
tRNA-Arg-ACG-2-3_3pL	GGTGTTAATCTTGGCTTTTTTTTTTTTTTTTTTTA	137.613	7.15104
tRNA-Asn-GTT-2-4_3pL	GTCAGTGCTTCTTTTCCCGAGACAACATTTACCCG	137.479	13.1622
tRNA-Gly-CCC-2-1_3pL	TAGGCGTTTTGCTTCTCGCTCGCTAAAAACCAGAT	137.356	10.5904
tRNA-Met-CAT-3-1_3pL	AGGCGTCTGTTTTGCCATTTTACTTCTTCTTGATC	137.076	3.15817
tRNA-Ser-TGA-4-1_3pL	GTTTGGTTTTAGCCTGACTTCTCCCAAATAGTTTC	136.183	10.3199
tRNA-Tyr-GTA-5-2_3pL	GAGACACCCCCCCCCCCATTATTTTGTTGCTTTGA	136.18	5.71105
tRNA-Leu-TAG-2-1_3pL	GTGGTACGTTTTAGCACAACAAGGATCCTGAAGTA	135.976	5.66668
tRNA-Val-AAC-1-3_3pL	GACTCTTATGCTTTTCATCTCATTACTTCAAATTT	135.119	10.275
tRNA-Gly-CCC-1-2_3pL	AAAGGGTCTTTTTCACCCCGCTGTTGCTCTTTATC	134.497	15.1026
tRNA-Ile-AAT-5-2_3pL	CTTCCGTGGGTTTGTTTTTTTTTTTTTTCTTCTTT	132.65	7.56549
tRNA-Glu-TTC-2-1_3pL	CGCCGAAATTTTAGACTGGCGTTCAGTCGATTTAG	132.165	8.69097
tRNA-Ala-AGC-2-2_3pL	GCTTCATTTTTCTCCCGCCTTTTCTCCTAGATGTG	132.132	5.858
tRNA-Lys-CTT-1-2_3pL	GGTTTGTTTTGCTTTCGTTTGACCAACTTCAGGTC	131.921	5.21588
tRNA-Trp-CCA-2-1_3pL	AGGTTGGGTTTTTTTTTTTTTCTTTCTTAATTGTA	130.792	9.69826
tRNA-Asp-GTC-2-11_3pL	AGTACTAGCAGTTTTGAAACTTCTATCTTTTTGCT	130.644	5.93135
tRNA-Tyr-GTA-5-4_3pL	AGTGCCCGATGCTTTTGCATGCAATGCCACCTGGT	130.396	10.3221
tRNA-Ser-AGA-2-2_3pL	GGATGTTTTACTGAGAACAGTTCAGCGAGGAAATA	130.314	6.6083
tRNA-Gln-TTG-1-1_3pL	CACGAGACTTTTTGGTCCTACAATTCCTGTTTTGG	129.377	12.1697
tRNA-Arg-TCG-4-1_3pL	AGTGGGGTTCGTTTTCGGGCATGAAAATTTTATTA	127.188	5.47784
tRNA-Leu-CAG-1-1_3pL	AGCCGACCTTTTGGCCCGCCCGCCGGAGGGCAACG	126.733	8.54794
tRNA-Pro-TGG-1-1_3pL	CTTTACTTTCCTTTCCGTTTCATCTTTCTCTCTTT	126.164	4.63552
tRNA-Leu-CAG-2-1_3pL	AGCGCTCTTTTCCGGTATTTCAGAAGAGAAATCTT	126.157	8.86418
tRNA-Lys-CTT-3-1_3pL	TGAGATTTTGTCGGATGGATTAGACTTGCAACTTG	125.332	8.10802
tRNA-Arg-CCT-1-1_3pL	GAGGTGAAAGTTCCTTTTACGGAATTTTTTATTTC	125.004	16.3118
tRNA-Ala-AGC-8-1_3pL	CTCAGCTTTTGCGTCCGTCACACTACAGAACACAA	124.642	5.79302
tRNA-Gly-TCC-2-6_3pL	AGGGTTTTTGTCTTTCCTTCTACGAAAAACCTTTC	124.488	8.51595
tRNA-Asn-GTT-10-1_3pL	TCGCTGATATTTTATAACTCCCACGGTGGTCTGCT	123.238	3.09735
tRNA-Gly-CCC-1-1_3pL	AGAGGGTCTTTTTCACCCCGCTGTTGCTCTTTATC	123.118	7.80188
tRNA-Thr-TGT-4-1_3pL	CGGCTGTAGGAATACTTTTCCCAAGCAAAAGAGCA	122.681	10.7318
tRNA-Leu-CAA-4-1_3pL	CATTCGTTTTATTAGCATTTTATTCCCCGGAAGAA	122.587	5.57392
tRNA-Lys-TTT-3-1_3pL	TTTGTAGTTTTCGTTACTTTAACCTGCTAAATTAT	122.374	8.79855
tRNA-Pro-CGG-1-1_3pL	AGGCTTTTACCCACCCCACACCCGAAATTTAAAAA	121.978	5.96073
tRNA-Tyr-GTA-1-1_3pL	GTTCACAATTTTTTTTTTTTGCGTAAGTTTTAAAA	121.724	8.16435
tRNA-Gln-CTG-3-1_3pL	TTCTGTTTAATTAGGACGGCAATGTTGTGTTTTAC	121.108	7.14435
tRNA-Glu-TTC-1-2_3pL	CGCTTCCTTATTTTTCTTTTTTTTTGCAACTATCG	120.901	10.3601
tRNA-Ile-GAT-1-2_3pL	CGGCGTTAGCTTTTTTTTTTTTTTTTCCCCGCCGC	120.82	7.96428
tRNA-Lys-CTT-2-3_3pL	TAATTTCGCTTTTTGGAAAGGTTAAGGCAAGTTGT	120.561	12.0406
tRNA-Asn-GTT-7-1_3pL	GTTGTTCGAGCTTTTAAAGTATTCATGCATTGTCA	120.224	5.46793
tRNA-Arg-ACG-1-2_3pL	GTGTAAGCAGGGTCGTTTTACAACTTTCTGACTCC	119.987	9.11768
tRNA-Ala-AGC-24-1_3pL	GCTTCTTTTAATCCCTAGGCTACCAATGGTATCTG	119.729	4.3958
tRNA-His-GTG-1-9_3pL	TTGTGGAAACAATGGTACGGCAAGGGCCTCTTTTT	119.531	14.4788
tRNA-Tyr-GTA-2-1_3pL	CTTCGTCTGTAATTTTTAACCTCAATTTAATTCAA	119.321	10.6213
tRNA-Cys-GCA-2-4_3pL	CTGTGCTCCGGAGTTACCTCGTTTTGTTGGTCTCC	118.76	11.7662
tRNA-Thr-CGT-3-1_3pL	TAGGGTGTGCGTGTTTTTTTTTCTTTCCCCCTTTA	118.396	9.79979
tRNA-Lys-TTT-6-1_3pL	CTAAAAATGCAACTTTTACTTGCTTAGAGTGAGGA	117.485	6.72457
tRNA-Lys-TTT-5-1_3pL	GATGCTGTTTTAGTTTCCAATAAAATGGATTTGGG	117.349	3.16667
tRNA-Glu-CTC-1-7_3pL	GTCTTGTTTTTCTTGACATTCGTATCCTTCATGCA	117.335	10.4207
tRNA-Pro-TGG-3-3_3pL	GCTTTTTTTTTTTTTTCTGAACACCATCATTTTCT	116.986	9.79183
tRNA-Asn-GTT-2-8_3pL	CTTGTTTGAGCTTTTAAAGTATTCATGCATTGTCA	116.856	6.56347
tRNA-His-GTG-1-6_3pL	GGAGGGGAGAAGGTTTTTGGAAGAGAACGAGGCTG	115.942	9.56525
tRNA-Arg-TCT-3-1_3pL	AATTTTGATGGCTCCTACTCCCTGACTTTCACCTG	114.434	6.40614
tRNA-Lys-TTT-3-3_3pL	GGAGTGGTGGCTTTTAGTACCTGATTCTGGTATCA	114.078	5.90099
tRNA-Cys-GCA-8-1_3pL	TCCCGGATGTTTTCTCATTTAAAAGTAAATACTGT	113.259	11.2744
tRNA-Arg-CCG-2-1_3pL	CGTGAGATTAGTTTTGGTGGAAGAGAGGGCGATCA	112.815	5.69816
tRNA-Cys-GCA-1-1_3pL	AGTTTTCTTCACTTCTAGAATGCATCTTTTGGGAG	112.426	8.65562
tRNA-Ala-TGC-1-1_3pL	AACGGTGACTTTTTGCTCTGGTAGTGCTCAAACCT	112.228	8.32914
tRNA-Thr-AGT-1-2_3pL	TTATTCAATTGAAACAGCGTGATTTTGCGGCTAAA	111.657	8.09916
tRNA-Arg-TCG-2-1_3pL	TTTGAGATACTGACTAGTCTGGTGTTATTTTCCTT	110.912	10.3584
tRNA-Ser-GCT-1-1_3pL	GGGGAGGTCTTTTAATACGAAGAGGAGGAAACAAC	110.578	8.97686
tRNA-Ser-GCT-6-1_3pL	CTCGGCTTTCCCTGCTAACTGGGCTTTTTTAAAGG	110.563	10.7533
tRNA-Arg-TCT-3-2_3pL	CTTTTTGTTTGAAGAAGAGCAAACGGAAAGTTAGG	109.964	12.5468
tRNA-Ser-CGA-2-1_3pL	CTTCTCGGTACCTCTCTCTCTCTTTTTTTTCTAAA	109.891	12.3973
tRNA-Cys-GCA-22-1_3pL	CTGCACTTTTTCTATTCATACAAGCTGTTATGTTC	109.067	6.5773
tRNA-Gln-CTG-4-2_3pL	TTCTGTTTAATTAGGAAGGCAATGCCGTGTTTTAC	108.88	6.5967
tRNA-Ala-TGC-6-1_3pL	AATGGTGGTTTTGCTCTGGCAGTGCTTAAATGTAA	108.651	9.26136
tRNA-Trp-CCA-5-1_3pL	AACATGTGATCATCCCTTTCTTTAGCCAACAGGAG	108.525	9.6966
tRNA-Ser-GCT-5-1_3pL	GCTGCATAGCAAGCCTTTTGTTCCAGGAATCACAA	108.053	13.3235
tRNA-Val-TAC-3-1_3pL	TGGTGTGGTCTGTTGTTTTCCTGCCTGTAATCCTA	107.55	6.42045
tRNA-Asn-GTT-8-1_3pL	TCGCTGGTCTTTTATAACTCCCACGGTGGTCTGCT	104.932	5.72764
tRNA-Ile-TAT-3-1_3pL	GTTTTACTATTCTCCGACCTGTAGAAATTCAAAAA	104.024	9.40768
tRNA-Val-CAC-1-4_3pL	CCTCCTTCTGCTTTTTACCTCATTATCTCAGATTT	102.738	11.2832
tRNA-Ser-AGA-2-4_3pL	AGTTCGAGGTTTTAGATAATTAACAACAGAAAATT	102.536	8.75384
tRNA-Val-CAC-1-7_3pL	TAGGTTTTTTTTTTTTTTTGTTTTTGTTTTTGTTA	102.319	11.8392
tRNA-Val-CAC-6-1_3pL	TTCTTTACTCGTTTGGTAGATTTTCTACTCCATAA	101.533	4.76842
tRNA-Asn-GTT-25-1_3pL	CTTGTTCGAGCTTTTAAAGTATTAATGCATTGTCA	101.524	4.69913
tRNA-Cys-GCA-11-1_3pL	GAATAGTGGCTTTTAGAGGTTTCTTGGCTCTAGCA	101.165	35.6248
tRNA-Tyr-GTA-3-1_3pL	CGGTAGTTTTGACCTACCAAGCTAATAATTCCAGA	100.461	5.46887
tRNA-Thr-TGT-3-1_3pL	GTGTGTTTTTTCCTCCTACCCACAGGGATTTCCAC	100.44	4.38484
tRNA-Ile-AAT-12-1_3pL	GAAGCGGCTTTTTTTAATGTTCATCTTACAGCAAC	100.164	8.51504
tRNA-Ile-AAT-3-1_3pL	CGTATTTTCCCCAGTAGTTTTTTATGGCAGTTCTG	99.5673	6.04811
tRNA-Leu-AAG-2-2_3pL	GTGTGAGGTATTTTTTTTTTCCCCCTCGTCATTCT	99.0307	3.44672
tRNA-Thr-AGT-2-2_3pL	TGATTTCTGTACCTTACACATTTTGTAATTTCACC	98.6043	13.8717
tRNA-Gln-CTG-1-2_3pL	GTCGTTTCTTCTTGCTTCCTCACTATTTTTTTCTT	98.5356	7.9921
tRNA-Gln-TTG-3-3_3pL	TCTTGGCTCTTTTTTTTTTTTTTTTCCCACTTCTG	97.2559	6.43624
tRNA-Cys-GCA-2-3_3pL	CTTTGGCCTTTTCGAGATACTGTTTTTGTCCTGGG	96.6395	4.72253
tRNA-Leu-CAG-1-6_3pL	ATATGTGTTTTCCGTCCTTACTTTTCCTCCTGATT	96.1896	8.85529
tRNA-Pro-AGG-2-6_3pL	TCGCTCTTTTCAACTCAACAAGGTGTGTCTTGTTT	96.0978	5.33044
tRNA-Asn-GTT-5-1_3pL	CTTATTGGAACTTTTGAAGCATTCACGCAATGTCA	96.0636	9.74905
tRNA-Ala-CGC-2-1_3pL	AGGCGATCACGTAGATTTTGTTTAATTCAGCCTCT	95.4853	4.80541
tRNA-Thr-TGT-2-1_3pL	CCTGTTGGCTTACTTTTATTTTAATCCATAGCATT	95.1543	6.40967
tRNA-His-GTG-1-2_3pL	AAGTTGCTCGTCTGGGTAGTCAGCTGATCCGTTTT	94.9609	6.9883
tRNA-Asn-GTT-2-7_3pL	CCTCTTTGAGCTTTTAAAGTATTCATGCATTGTCA	93.3856	9.78436
tRNA-Arg-TCG-5-1_3pL	ATTCTCCCTTTTTCACTCTAAAACAAGACTGCACA	92.3126	4.11444
tRNA-Thr-AGT-3-1_3pL	TGGTTGGCAAGGTCAGTGTGCCTTTCTGCCAACTC	91.7868	6.10721
tRNA-Arg-CCT-2-1_3pL	TCGAGAGGGGCTGTGCTCGCAAGGTTTCTTTTGGT	90.6865	2.9185
tRNA-Val-CAC-5-1_3pL	TAAGTTTTTTTTTTTTTTTTTTTTTTTTGTTAGCC	90.6292	4.55048
tRNA-Trp-CCA-3-2_3pL	ACAGTTTTTAGCTCGCTGGCTCAGATAACTGTATG	90.3532	6.18144
tRNA-Leu-AAG-3-1_3pL	AGTACTTTTCATTCTCACTAGGGACTGTTTTTAGG	90.0912	3.62024
tRNA-Val-TAC-2-1_3pL	CGGCGTGATTCATACCTTTTTCTTTTCTTTCCTTT	89.7648	6.68938
tRNA-Glu-TTC-1-1_3pL	CAAAAGTGGCTTTTTTTTTTTTTTTTGCGGGTGTA	89.0122	15.4771
tRNA-Arg-ACG-2-2_3pL	GAGGCTTATTTTCTTCCCCCCCCCACACACGAATT	88.9529	6.87246
tRNA-Leu-TAG-1-1_3pL	GGCTGGAGTTTTTCTGGTGGATTACGCACCTGCTA	88.9478	5.83908
tRNA-Asp-GTC-2-9_3pL	GCCAAGTACGTTTTTACCATTCTTCCGTATTTTTC	88.8593	4.3524
tRNA-Pro-TGG-3-1_3pL	ACTTTTTCATTTTTTTTTTTCCATTTCAACTGAAG	88.3974	6.90261
tRNA-Gly-GCC-1-1_3pL	GCACGCCCTCCCATTTTGGTGCTGCAGCAGCACCA	88.1995	10.4981
tRNA-Met-CAT-4-1_3pL	GCTTTTGCAAGTGAACGCTTACCTTCCCGGCACTT	87.8207	4.35226
tRNA-Glu-CTC-2-1_3pL	GTAAGCCGTTTTAAAAACTGTTGCCGCAGGGCTAA	86.7655	6.98798
tRNA-Phe-GAA-1-5_3pL	GCTACTTTTAAATTCTGACCTCAAAAACTCAAATT	86.4011	3.90514
tRNA-Ser-TGA-2-1_3pL	GTTTTACCAGGTGCAGTTCCCGCCTTTCCTCAAAA	85.4029	8.98891
tRNA-Gln-TTG-2-1_3pL	TTCAAAGGTGAACGTTTTACAGTTCCTGGCTTGGC	84.8367	7.07974
tRNA-Ile-AAT-7-1_3pL	CAGGCTTTTCTAATGTTTATTTCACGGGCCACAGG	84.8008	9.71697
tRNA-Tyr-GTA-5-5_3pL	GACGCTGCTGTTTTGGGGTTTACGGTTGCTCTTCG	83.5361	3.96432
tRNA-Thr-CGT-1-1_3pL	GATGTTTTCCAGAGAAAATCAGCTGTTTCTGAAAA	82.8476	9.88044
tRNA-Gln-CTG-1-1_3pL	TTCATATTGGCTGGGTGCTGTGGGAGGCCAAGGTG	82.6307	6.55715
tRNA-Lys-TTT-4-1_3pL	AACTTCAGAAGTTTTACTTCAGTTAGGTCTAAACC	82.5852	3.53042
tRNA-Val-AAC-5-1_3pL	GAGCGTAGTTTCGTTTTTTTGGTTGTTTTTTTTTT	82.3262	5.78628
tRNA-Lys-CTT-2-4_3pL	CTCTGGTTTTCAATCCTAAAATGTTTTCAGGTTTC	81.916	3.7114
tRNA-Thr-AGT-6-1_3pL	TACGTGTTCAATTTTATATTTTCAATAGTATGTTG	80.9017	8.86846
tRNA-Gly-GCC-2-4_3pL	GCAGCTGAAAGCTTTTTGGCAGCTCCTGGAAAAAG	80.5058	3.65153
tRNA-Gly-GCC-2-6_3pL	CGAGTACAGTTTTCTTTTCTCCCCTCCAAAAAAAG	80.3486	4.045
tRNA-Lys-TTT-11-1_3pL	TTCCCTCTTAGGTGGGCATGGTGGCTCATGCCTGT	79.6994	4.37037
tRNA-Asn-GTT-9-1_3pL	CTTGCTCTAGCTTTTAAAGCGTTCGTGTATTATCA	79.6746	4.40176
tRNA-Lys-CTT-4-1_3pL	ACTTGTTTTCTTCCTTGCTACCTTGGAGTTCTGGA	79.4416	3.19819
tRNA-Gly-TCC-1-1_3pL	TGCGGTACCACTTTTGCGAGTTTGAAATTTTCATT	79.1416	10.4848
tRNA-Cys-GCA-2-2_3pL	CGGGTTTCTTTAAGTTTTTTTCACAGCCATCCAGG	78.8231	3.59186
tRNA-Leu-AAG-4-1_3pL	GGTTTATTGCAAAATTAGTAGGGATATCTAAAGCT	78.3395	2.68648
tRNA-Leu-TAA-1-1_3pL	GCTTTAGGTTTTTCTCTTAAATCATTTTATTTTTT	77.9906	2.54726
tRNA-Met-CAT-2-1_3pL	GCTGTTTTGTTGTGCTACGAATGCAGCAAATGTTC	77.6537	3.39623
tRNA-Asn-GTT-6-1_3pL	CTGATTGCAACTTTTAAAGCATTCACGCATTGTCA	77.4402	1.53453
tRNA-Ser-AGA-3-1_3pL	GTCCCTTTCTTGTTGGAAAGGGAGTCTACTGACAC	77.4099	7.32986
tRNA-Asn-GTT-2-6_3pL	CGTGGTGACTTTTGCCCTCCTGGAATAACAAGAAA	76.0016	4.69761
tRNA-Val-AAC-4-1_3pL	GGTAGGCTTATGATATTCTTGGTTGCTGCTTAGTT	75.2487	5.09062
tRNA-Ser-GCT-2-1_3pL	ACCGTTTTCTTTAAGAGGGTAACCAGGTTTTTGTC	74.8279	4.35916
tRNA-Ile-AAT-5-1_3pL	ACTTTGTTTTCTTCCATCACGTAACTTACGGCCAA	74.6979	2.46358
tRNA-Cys-GCA-3-1_3pL	CCCTGTTTTCACTCACTGAACATGATATGATGTTC	73.3695	4.95907
tRNA-Gly-GCC-2-2_3pL	AGTTTTGACTTCTAGTTTTTTTCTGTGGGTATCAT	73.2492	8.32876
tRNA-Ile-AAT-5-5_3pL	GGATTGAAACTTTTCGAAAGTACGATTACTGCACT	73.0817	4.58078
tRNA-Gly-TCC-4-1_3pL	TCGGGCGGACCTTTTGCGGAGATCCCGCGCGCGGA	72.7913	6.15649
tRNA-Met-CAT-3-2_3pL	GCTGCCATTTTGTCCCCAACTTCCACAAATAACCC	70.2624	3.08749
tRNA-Asn-GTT-2-2_3pL	GCTGAAATTTTAGATTCCAATTCCTTTGTTACTAT	69.3577	2.41429
tRNA-Cys-GCA-12-1_3pL	CTCTAGTTCACTTTTTTTTTTTCTTTTTGAGATAG	69.1976	3.06199
tRNA-Cys-GCA-4-1_3pL	CAATGGCTTGGTTTTTCCTTCCCCTTGTTAACCAT	67.338	9.07876
tRNA-Ile-AAT-2-1_3pL	AGTATTCTCTGTGGCTTTTATCACCAGAATGGATA	66.7603	4.19484
tRNA-iMet-CAT-1-5_3pL	TGAGTTTTACAGCTAAATCGACACGCAAAAAACAA	66.6055	6.66014
tRNA-Asn-GTT-2-1_3pL	CTTGTTCGAGCTTTTAAAGTATTCATATATTGTCA	66.5956	5.41647
tRNA-Gly-GCC-3-1_3pL	GCCTATCTACCTTTTTAGATGGTTTTCCTAAGCAT	66.4701	6.05448
tRNA-Arg-CCT-3-1_3pL	AAGAAAGGCCGAATTTTAGTGTTCCTTATCGGGCA	66.3438	6.07935
tRNA-Gln-CTG-4-1_3pL	TTGTGTTTCATTGGCATGGTAAGGCCGTGTTTTAC	66.093	5.38186
tRNA-Lys-TTT-3-5_3pL	GCATGTCTTTGCTTTTGGGTACCGCACTTCGCATA	66.0557	5.8679
tRNA-SeC-TCA-1-1_3pL	GTAGTAACTAAGCGCCTTAAATCTTACTTATCGAA	63.9461	3.49523
tRNA-Asn-GTT-11-1_3pL	CTTATTGGAACTTTTAAAGCATGCACGTATTGTCA	63.6254	10.3833
tRNA-Thr-AGT-5-1_3pL	GAGTTAGCGGGGAGTGATATATTATTGCTGCAAGT	62.5094	21.2145
tRNA-Gly-TCC-2-1_3pL	GTGTCAGTTTTTCTCTTCAGCTTTTTAGACTGAGT	61.3048	9.92193
tRNA-Arg-ACG-1-1_3pL	TTCGACTTTAGTGGAAACTTTGAGGTTTACATAAA	61.0642	3.25037
tRNA-Cys-GCA-5-1_3pL	GCCTGAAAGTTTTCTTACTTCCATTTTAAAGTAGA	61.053	2.85686
tRNA-Arg-ACG-1-3_3pL	GTGGGGTTCCTCGCAGCTTCGCTGCGTGAGCATTT	60.9916	7.26813
tRNA-Lys-CTT-2-2_3pL	GCAACTGGTCGTTTTAGTCCTAAATCTACGACTAC	60.014	0.972702
tRNA-Ala-TGC-2-1_3pL	ATAGGTATTAAGGTTTTAGCGCTGATTCTTGTTCA	59.9347	3.42399
tRNA-Ala-AGC-12-1_3pL	AACTTTATTATTTAGACCCTGGGTCTCCAAACACT	58.8246	8.97806
tRNA-Lys-CTT-11-1_3pL	GATGAAGGAGGCCTGCCCCTCCACACCTGTGGGTA	58.8034	2.33394
tRNA-Asp-GTC-2-8_3pL	GCACAGTAATTGTTTTTTGTTTTTAGCTGTAAGTA	58.7416	3.34037
tRNA-Asp-GTC-1-1_3pL	GTGTGTAGCTGCACTTTTTTGGCGACAGTTATTAT	58.5026	2.44893
tRNA-Gly-GCC-1-5_3pL	GCACGAAAATGTGTTTTGGACCGTGCGCGGGAGGT	58.4253	1.80534
tRNA-Ser-GCT-3-1_3pL	GCCCTGTTTTATAGAGGTTGGGGGGGAAGCATCTA	57.7609	7.24325
tRNA-Ser-TGA-3-1_3pL	GCGTGCTTTTTTTACTCTCGGGTAGAGGAAATCCG	57.5953	1.49704
tRNA-Ile-AAT-6-1_3pL	GACGTGACTTTTTAATGTTCATCTTACAGTAACAG	57.039	5.67121
tRNA-Cys-GCA-10-1_3pL	CTTTGTCACTATCCTTTTACACTGGGCAATTATAG	55.0834	2.65171
tRNA-Thr-CGT-5-1_3pL	AACAGACTGCCCTTTGGGTTCTGGTGTTTACCTAC	54.9408	3.6042
tRNA-Tyr-GTA-5-3_3pL	GCTGCCGTATTCTTTTGCACACGCACGCACCAAAA	54.8193	4.66352
tRNA-Val-AAC-3-1_3pL	AGTGGTTACCCTTCTTACGTCTTGTTCCTGATCCT	54.7465	4.71083
tRNA-Leu-CAA-6-1_3pL	ACGTATGTTTTCCATCCTTACTTTTCCTCCTGATT	53.8517	2.54931
tRNA-Asn-GTT-9-2_3pL	CTTGCTCTAGCTTTTAAAGCGTTCGTGTATTATCG	53.0335	5.48454
tRNA-Gly-GCC-5-1_3pL	ATGAAGTGTTGCTTTTTCTGCCTTTTGCTGGCCAG	52.9327	3.58871
tRNA-Ser-AGA-1-1_3pL	ATAACGTTTCCCTTTGCAAAAGGGATATAACACCT	52.0003	3.8458
tRNA-Gln-TTG-3-2_3pL	ACCAAACTTTTAGTGCTCTTTCTTTCTCTCAAATT	51.1532	4.06512
tRNA-Pro-TGG-3-2_3pL	TCGTGGCTACTGTTTTTCCACCCCCTTTTGTCAAC	50.6442	4.81587
tRNA-Ile-AAT-8-1_3pL	CTGGATGCCATAGTGGGGCCCTTCACTTACCTGAA	50.6185	4.36975
tRNA-Asn-GTT-24-1_3pL	CTTGTTCGAGCTTTTAAAGTATTCACGCATTGTCA	50.4328	3.03809
tRNA-Cys-GCA-9-3_3pL	ACCCTGTTTCACTTTTAATCACCAAAGTGGGTCCT	48.2625	3.26501
tRNA-Lys-TTT-2-1_3pL	ATGGCGTTTGTTTTTAGGCTGGGAGGCGAGCGGAG	47.7954	2.88326
tRNA-Ile-AAT-4-1_3pL	GTGGGTGGCTTTTTTTTGTGTGTGTTTTGTTTTCT	47.2633	5.08405
tRNA-Ala-AGC-5-1_3pL	TGTATTATGCTCATTTGCCTAGCGGCCCAGAGCAG	47.2524	3.48796
tRNA-Ala-TGC-3-1_3pL	GTGTAGTTTTGCACATTCAATTATTGTTTTCGATT	45.9599	1.40148
tRNA-Ser-CGA-3-1_3pL	TCGCCATTTTCTGGTTAGATTTCCAATTTGCTACT	45.8043	1.85708
tRNA-Leu-AAG-1-1_3pL	GCTTGTTGTGATTCCTCCATTTTTGTCCCTTCATG	45.1315	2.38304
tRNA-Thr-TGT-6-1_3pL	GCTTCCGTCTTTTCCTATTCTTTCCTTAAAGATAG	45.0231	3.66165
tRNA-Val-CAC-2-1_3pL	ACCTGTATTTTTGAGGAATCCTTAGCTGAATTTCT	43.5197	5.4125
tRNA-His-GTG-1-5_3pL	GTACCTTGATGTCGCCTCAATTTCTCAACGTACTG	43.1388	4.26385
tRNA-Trp-CCA-3-3_3pL	GCGGCTATTTTTCTTCGGTTTTTATTAACCCCCTT	43.0316	2.54072
tRNA-His-GTG-1-8_3pL	TTGTGAGGACAATGGCACGGCAAGGGGAGTTTGTT	42.9292	3.31556
tRNA-Phe-GAA-2-1_3pL	GCGCTTCCGTTTTAGGCGTTAGTCATCACTACATG	42.855	2.98331
tRNA-Asp-GTC-2-1_3pL	GCAGCCGTGCTTTTTGGGCCGCCGCCTCGGACCCA	42.716	4.28748
tRNA-Lys-CTT-7-1_3pL	CCAAATTGTTGTGAATTAAGATTTCGGTGTCACAA	42.0987	1.64111
tRNA-Pro-CGG-2-1_3pL	ACTTCATTTTCGCCCAATAAGGTTTAAGGATATTT	41.8406	4.04868
tRNA-Cys-GCA-9-1_3pL	GTGCATTTGTGTTTTTGTTTCAGAAGAACATGGAT	41.7571	4.85001
tRNA-Leu-AAG-1-3_3pL	GCTTGTTGTGGTTTGCCCATTTTGTCCCCCAGTTC	41.5175	2.86045
tRNA-Ala-AGC-3-1_3pL	CCAGTTTTGGGAGTGCGCACTTTCTCCTCTCAATG	40.3364	2.08307
tRNA-Asp-GTC-2-10_3pL	GCCGGGTACTTTCGTATTTTTAAATACAGAGGGGA	39.7587	1.80802
tRNA-Thr-AGT-1-1_3pL	CCGTGTTTCCCCCACGCTTTTGCCAACATTAAACA	39.3024	4.66732
tRNA-Met-CAT-5-1_3pL	TCACTTCTGCCAAAGAAGTTGGATACACTAAATAT	38.537	2.39976
tRNA-Ala-AGC-1-1_3pL	GGCCGTGTTTTCTTCCCCGGGACACCAGTAAGAAG	38.3419	2.68358
tRNA-His-GTG-1-7_3pL	TTGTGGGAACAATGGCACGGCAAGGGGCTCGGTAT	36.9207	3.04947
tRNA-Gln-CTG-5-1_3pL	TGGATTTAGTCCTCTGCAGTCAAATCCCCATCGTC	36.8594	3.75923
tRNA-Gln-CTG-6-1_3pL	AGTCTGCTGTTTCAAGTTTCAGTCGTATGACTTCT	36.5103	1.90787
tRNA-Cys-GCA-20-1_3pL	ACTGCACTTTTTCTATTCATACAAGCTGTTATATT	35.2726	1.94206
tRNA-Ala-CGC-3-1_3pL	AATCAGCCGACGTTTGCTTTTTATTTTTTCTCCTT	34.7813	1.91762
tRNA-Ser-GCT-4-2_3pL	ATGTGGTGGCTTACTTTTGCTTGTAACCAAAGTAA	34.3149	2.13714
tRNA-Ala-AGC-15-1_3pL	TACGTTACCATTTGAATCTTGGGTCTCCAAACAAG	31.8798	2.76195
tRNA-Tyr-GTA-9-1_3pL	ACACCTTTGTTTGGCCAGGCGCGGTGGCTCACGCC	30.1663	1.508
tRNA-Gly-GCC-2-5_3pL	GCAGCAGACCTTTAGTTTAATCGTGAGAGACTGAA	30.1628	1.64322
tRNA-Arg-CCT-4-1_3pL	GCCTGTGACTTTTGTCCTTTTTTCCCCTTTCTAAA	29.7485	3.4387
tRNA-Ser-GCT-4-3_3pL	GCTAAGGAAGTCCTGTGCTCAGTTTTGTAGCATCA	29.6	2.63298
tRNA-Gln-CTG-1-4_3pL	GCATTGGTTTTTGTTTTTTTAATCTTGACAACATC	29.4165	4.2704
tRNA-Thr-CGT-4-1_3pL	GAGACCCGAGGTAGGGCTTTGGCTGTGGGGAAGTC	29.0031	2.17846
tRNA-Val-TAC-4-1_3pL	ACTTGCAATTTTTCGGGGTGTTTCTGTTTTCCAAG	28.7896	2.32872
tRNA-Arg-CCT-5-1_3pL	AGACAACACCGACCGTAGGTGACTTGGGGTAAGGT	28.2612	2.54511
tRNA-Arg-TCT-2-1_3pL	ATTTTATTTCAATTTTTCCTTTTTATCCGTTTTTT	27.7781	1.7837
tRNA-iMet-CAT-1-1_3pL	TCGGAGTTTTTTCATTGCCCTGTACGGCATACGTA	27.4107	1.12776
tRNA-His-GTG-1-3_3pL	ATGTCGTTAGTCTAGGCTGTCAGCTCTTCCCTTTT	25.0424	1.70708
tRNA-Ser-AGA-2-1_3pL	GCAGTGGGTTTTTGCATCTTCAAGCAGGTTTCATC	24.9664	1.17465
tRNA-Ala-TGC-7-1_3pL	AGTGATGGTTTCCCTCTGGCAGTTCTCAAGCGACA	22.2338	2.87566
tRNA-Ala-CGC-4-1_3pL	GTTGTCCATTTTCTTCATTCTCCTTTCTGGTTCTT	22.0915	1.71021
tRNA-Cys-GCA-9-4_3pL	GCTGTGTTCTTATTTTTACCCTCTGGAGCTGGTGT	21.6543	2.92155
tRNA-Lys-CTT-9-1_3pL	CCAGATGAAGGGGTGGCCTGCCCCTCCACACCTGT	20.9235	1.8817
tRNA-Leu-TAA-4-1_3pL	AGCGTTGGTGTGTACTTTGACGTTTGCGGTTTCTG	20.4405	2.12369
tRNA-Arg-TCG-1-1_3pL	AAGGGAGGTTATGATTAACTTTTAGTTTATTCCTC	18.8696	1.21811
tRNA-Gly-GCC-2-3_3pL	ACGATGACGTTTTATTCTTGAAAACTACGTATTCT	18.6255	1.50172
tRNA-Asn-GTT-2-3_3pL	CGCTCTCCTTTTATGAGCTGGTCGCGGGAAGTTTT	17.5908	1.2075
tRNA-Lys-CTT-10-1_3pL	CCAGATGAAGAGGTGAGTTGCCCCTAAAAAGGATA	16.5765	0.894966
tRNA-Cys-GCA-9-2_3pL	ACTCCTTTTAATCACTGAAGTAGTGCTGGGATTTC	15.942	2.86912
tRNA-Gly-TCC-2-2_3pL	GCGGGCGGACCTTTTGCGGAGGTCCCCGTCGCGGA	15.1679	1.29222
tRNA-Cys-GCA-23-1_3pL	GCTGCCACTTACCTGTGGGTTCTCTTTTCCTGATG	14.9319	2.17797
tRNA-Gln-CTG-1-3_3pL	TTCATTTCTCTCCTTTTGCCTTGTTTCCGATAACC	14.6069	1.3821
tRNA-Cys-GCA-2-1_3pL	CTGTGCTCTGGAGTTTTGCCGGGCGCGGTGGCTCA	14.3702	0.663065
tRNA-Asp-GTC-3-1_3pL	ACGAAGCAGTTGCTTTTGATTACAACATAAACAAT	13.9128	0.665766
tRNA-Arg-TCT-4-1_3pL	GTCACCTGGCAGGTGCCTCTTTTATTTTGACTACT	12.1305	1.54646
tRNA-Ile-AAT-1-1_3pL	CAGGCTTTTCTAATGTTTATTTCACAGTAACAATT	11.8818	1.17799
tRNA-Cys-GCA-15-1_3pL	ACACTGTTCTACTTTTTAATCACCAAAGTGGGTCC	10.9191	1.115
tRNA-Glu-CTC-1-2_3pL	GCCTTCCTTCGTTGGCTCTGCCTGCCAACTGCCAG	9.87237	0.884858
tRNA-Asn-GTT-2-5_3pL	CTATGACCTTTTTTTTTTTTTTTTTTGTCTTTTGG	9.62961	1.01186
tRNA-His-GTG-1-1_3pL	GGTGGTTCTAACTTGCTGGGGTGGCGGTTTTTTTT	8.78875	0.52803
tRNA-Cys-GCA-7-1_3pL	TCCAGGATGTTTTCTCACTTCCATTTTAAAGTAGA	6.28217	0.573955
tRNA-Gly-CCC-3-1_3pL	GCTCCCACCTTAATCCCAGCTATTCAGGAGGCTGA	5.91911	0.770908
tRNA-Cys-GCA-6-1_3pL	ATGACATACTTTTGCTCCTCTTGGCAGCTTCATTA	4.85821	0.42478
tRNA-Ala-AGC-9-1_3pL	GTTCCTTGTCCGGTTTATGTCTCTTGGTTTGTATA	2.37906	0.969253
tRNA-Gln-CTG-2-1_3pL	GCTCGAAGATATATGTATATATCCTCTTCCTGGAC	1.79962	0.278931
tRNA-Ala-AGC-7-1_3pL	GTAGTTGATACCACGTTGTGTATCACCACCAATGA	0.739645	0.0309982
tRNA-Gly-CCC-2-2_3pL	CTTAGTTTTTTTTCCCATTTGAACATCGAACTCTC	0.555803	0.0697759
	sequences above correspond to 3' trailer, in all cases preceded by - AGCGCTCCGGTTTTTCTGTGCTGAACCTCAGGGGACGCCGACACACGTACACGTCGGCTCTGTGGCGCAATGGATAGCGCATTGGACTTCAAATTCAAAGGTTGTGGGTTCGAGTCCCACCAGAGTCG
	5' UCE (italics underlined), ArgUGA (bold)
	Highlighted row is original 4 bp 3' trailer sequence
	*Average normalized suppression ratio = (PTC-NanoLuciferase luminescence [+ACE-tRNA]/Firefly luminescence)/(PTC-Nanoluciferase luminescence [no ACE-tRNA]/Firefly luminescence)

## Sheet: (6) 55bp 5'UCE ArgUGA HEK293T
Name	Sequence (tRNA gene/expression cassette)	Average Normalized Suppression Ratio	S.E.M.	N
tRNA-Tyr-GTA-2-1	GATGAGGTTGCGGTAAGCATTAGAGGGCTATCAGCAGCATCTTATCGCAGCGGAG	1949.28	67.0803	6
tRNA-Leu-CAG-1-7	ATAGCGTTTAGACAAGAGACAGAAGTGAGTCCTGAGCACAATGTAGCATAAGCGC	1890.89	119.874	6
tRNA-Pro-CGG-1-1	GGTGAGAGGCGGAACAAGGCTGAAGGGAAGCTCTGGGAGTGCCCTTGCCGAGAGC	1887.73	73.475	6
tRNA-Glu-CTC-1-6	GCGTATGTGTTGAGTTCTCGCTTCATAAATATGTTTTAATAAACCTACTTCAGCT	1870.04	134.204	6
tRNA-Pro-TGG-2-1	ACGCTTGCCGCTGTCATCGCCTCTAGTAAATTCGAGGAGACCTTGCTCAGCAGAT	1833.97	37.0135	6
tRNA-Asn-GTT-7-1	AGTTTCGTGCGTGCGCCCTTCCTATAGCGCCCAGTAGAACTGACTGACAGTACCT	1833.33	67.4263	6
tRNA-Ile-AAT-5-4	GCGGGCGCGGGCTTGGAGCCCTCTTAGGCGCTCCCGTGGGGGCCCAACGTCAGGC	1793.38	148.877	6
tRNA-Lys-CTT-1-1	AACCATGTAGTTAAACAGTCCTCAAGAAGTAAAAAAGCAGGCTAACGTAACAGGC	1780.62	52.9582	6
tRNA-Leu-CAA-1-1	ATCATTGCTTGTTGATCTCTATTTTAGTGCAAAAATCAGGGCTGTTATGCAGTGT	1777.42	26.564	6
tRNA-Asp-GTC-2-8	CGGGGCGGAGCAAAAACGTAGAAAAGGCCTATCAGAAGGCTTTCTTTCGTGCGGT	1766.73	71.5691	6
tRNA-Ala-TGC-3-1	TGTCCTGAGTTAAGCGACCAATAGGGACCATCTGGGAGAGCTGCTGAGAGTAGGT	1751.62	57.4455	6
tRNA-Cys-GCA-12-1	GCCAGGGGTGTGGCCATACAGGTTTATAGTGGTTAGTAGAGACAAGTAAGTGGGT	1715.17	97.9056	6
tRNA-Gln-CTG-1-4	TGGGGGCGGGGTTCTCTGAGGATTAGACAGCCGAAGGCAGCTACACATGCGTGGC	1659.78	97.6808	6
tRNA-Arg-ACG-1-3	AAACCCTGCAGTATAACCTTGAAGTACCATCACGGAGAGAAACAGTGCCATCTCA	1638.91	243.2	6
tRNA-Leu-TAG-3-1	GGGGCGCCTCCGTCATCACACTAATATGCCGGCATAGGAAGCCCTACGATCGGGA	1626.16	68.0042	6
tRNA-Leu-CAA-1-2	ACGCATTCATTACAATCGAAGATTATATTAATTTGCGATGGTAAGTGTCCCAGGT	1587.85	150.65	6
tRNA-Gly-CCC-2-2	GAGGACTTCCCGCGTCACAGTCTCTTGTCTCCGCGGGCAGCAACTGTCTTAGACA	1571.9	111.765	6
tRNA-Ile-TAT-3-1	TCAATCTGTAAGAGCATCTTCTCTTATACCTTTCCAAATCCTTATTATTTCTGTG	1569.03	81.5846	6
tRNA-Lys-CTT-8-1	GCGCCTGTTTTGAGGATTCTGAGTATTAGGGTGGGAAGCAAGTATTATTACATCA	1556.4	93.1543	6
tRNA-Lys-CTT-2-4	CCAAAGAAATTATGTATTCTCTTAGTGTATTGGGGGAAGAGCTACGTTCGGGTGA	1544.04	62.3278	6
tRNA-Lys-CTT-1-2	ATCAAAACAATCTTATTCCTTTGAAAAGATCTAGGAACAACACTTTTCTCTAACT	1543.38	102.47	6
tRNA-Gly-GCC-2-2	ATTACCAGGGTGTAAGTGTCTTCTAGTAAGCAATAGAAAAGCACATTTGCTATAA	1543.07	78.4816	6
tRNA-Ile-AAT-5-1	TCCGAAACACTGATGAAATTCTTGATGCAGTTTTTAAAACTTCTTGGAGACAGGT	1538.29	110.58	6
tRNA-Tyr-GTA-4-1	ATGTGGCTCCCTCTGTTTGCAGAAAGTCCAATGAACCAGCTTTGATAGCATGCAT	1529.72	180.671	6
tRNA-Leu-CAA-3-1	GTCAGCGTCTGCTGACTACGAGTTACATAATGAAACTTAAGGAGTAACAGTGCGT	1521.72	183.226	6
tRNA-iMet-CAT-1-3	ATACTTGACAAGAGTAATGTTGAAACAGCAGAGTGGCGGAGCGGACTGTCGAGAC	1511.14	77.6108	6
tRNA-Val-TAC-3-1	CACTGTGCCCAGCCTCATGGCCTCATAGTCTAGCTTTGAAACTCAGCTAGCCTGT	1499.19	31.6317	6
tRNA-Leu-AAG-2-4	TAAATGCAAAAGCAAAAGCATTAAGTAGCTTTCTGGCATAAACATATTGCAGCTG	1497.72	137.949	6
tRNA-Glu-CTC-2-1	TACGTCACAGGATATTTATTTAGTATAGCATATTGCTAAATGACGCATCATGTCT	1478.09	65.1231	6
tRNA-Leu-AAG-2-3	CGGGGAGGGTAAAAGAGGAAAGGGTAGAGAATAGGTTCCCAACTGTTAGCCAGTA	1476.59	64.5236	6
tRNA-Gly-TCC-1-1	CAAACCCATGATCCCCCACTATTAAGGATATCCGGAGAGGATGCTACCTATCAGG	1473.85	89.5372	6
tRNA-Gly-GCC-1-5	ACCTTCCAGTCGCGTTCCAATCATGTTACTGCTTTTCCCCAACTCTTCTATCGGT	1468.19	79.8918	6
tRNA-Thr-AGT-2-2	ACGGAAGTGTGAAATAGTTTTCAAGTAGTATACGATCGAGGGCTTTCTCGGCTGT	1467.92	184.749	6
tRNA-Glu-TTC-2-2	CAAGGGCAGGCGGAAATGATTCAATTGGTTTAGAATTCAACGGTTACTTGTCATC	1451.18	81.7269	6
tRNA-Cys-GCA-11-1	CGGCTTGCGTGCGGCTGACTACGAAGACGTGAGTGACGCTTTCCTCCCGTGTGAC	1440.92	68.7091	6
tRNA-iMet-CAT-1-2	AACGCATCTCCTGTAAGTAGTTAAGAGTACTGTGAGACCGTGTGCCTGGCAGAAC	1414.86	39.1358	6
tRNA-Ile-AAT-5-5	AGAACTGAACAGTATTGTAACTAAATAGATTTATTTCAAGCTTTTCGTAGCAACT	1399.56	179.294	6
tRNA-Ser-TGA-4-1	AATGGCACACTGCTCACATCTTCAAAAGCTTAAACCAAGAGCACTACACAGGTGC	1396.59	179.215	6
tRNA-Ser-AGA-2-1	TACAATATGTGATGTATGGAAACATGTAAGACATTTAATAAGGTTTTTGGTATCT	1394.01	172.731	6
tRNA-Leu-CAA-2-1	GAGCCGTAAGCCGTGATTACTCATCATGTATAGTTTCAAGGATTTTTGTCACAGT	1386.32	123.729	6
tRNA-Thr-TGT-5-1	GAAGCCCTGCAAATCTTTTCCTTTTCTGTGAAAGGAAGAGGCGGTTTCTGCGTGA	1380.98	119.519	6
tRNA-Cys-GCA-23-1	CCTTGGGTGTGGCAACACAGGTGAAATATGCTAAGGAGGAATGTCCACCAGGCAA	1380.31	96.9725	6
tRNA-Glu-CTC-1-1	CGAACCGCAGCACTTAGTAGAATCATATAGCTGCAACCGGGAAGGGTTAGCAGCT	1377.53	62.5362	6
tRNA-Trp-CCA-2-1	AGAACCATACTGCAGAAACGAGGTCTTTAGCGATGCGGAGTCACCACTTTGGTGT	1376.21	120.527	6
tRNA-Cys-GCA-9-2	AACAGCCATCAGCTGCACAGTTGTAAAGGTGAAATTAAGATGTAGAACAAGGCCT	1358.83	115.017	6
tRNA-Arg-TCT-2-1	TGCCCCATTCCCACTCTAGTACCCGTAAGCTACAAGACGCCGCCGTTCGTCGGGT	1358.43	128.763	6
tRNA-Tyr-GTA-5-4	ACTTGGCTTCCTCCATTTGCGGAAAGTCCAGTGATCCAGCTCTTGCAGCGTGCAC	1353.23	169.391	6
tRNA-Ile-GAT-1-2	ACGGGCGCGAACGTGGAGCCCTTTTATACGCTCCAGGGGCACTGTGCCGTCGGGC	1340.7	125.33	6
tRNA-Cys-GCA-5-1	CTTGATTGTATTGAGTCACCATAAGTGGACAAGGAAGGAACCTCTAACAGTTGAA	1336.81	84.79	6
tRNA-Ile-AAT-12-1	AATAACGTTCGCCTTTAAACTTCTCAAGAGATTTAGGGTGGGTTTTAGTATGCGG	1332.13	129.263	6
tRNA-Cys-GCA-8-1	CTTGATTGTATTGAGTCACCATAAGTGGACAAGGAAGGAGTTCCTGATAGGTGAA	1330.56	174.537	6
tRNA-Leu-CAA-4-1	CTGGCACCAGCGGACACAAGTATGAGGCTAAGTGAGAAGCGCTCTGCTTCCGAGT	1330.55	89.8126	6
tRNA-Gly-GCC-2-3	TCCTGAAAGACGACAAAGCCTTCCTAGAGACGACAAGGCTTCTTTTGTACGCGAG	1328.02	59.3257	6
tRNA-Leu-CAG-1-6	GCACCATCAGTATATGATAAAATTAGGAGAAATTAGGAAGCATGGTAAAACATGT	1326.31	366.313	6
tRNA-Lys-TTT-3-4	TCACGGCATAATGGTAACAGAGTCTTCATTAATGGAAGCAACGTTACTACCGTGA	1323.32	137.92	6
tRNA-Lys-TTT-2-1	CAGAGGCAGGGAGATTAGGGGAAAGGGAGAATGGGGAGAAACTGAGTAATGGGTA	1323.08	105.867	6
tRNA-Cys-GCA-22-1	CTGCTGGGTGCGATTACCAACATGAAAGGTGCTTATTAGACACTTATGACAAGCA	1315.82	341.34	6
tRNA-Cys-GCA-16-1	TGTGAGTGTTGCAACATAGGTGAAAAGGTATTTAGTAGAAACTCCTAGAAGCTGA	1314.92	103.803	6
tRNA-Arg-CCT-4-1	ACGTACCAAAGAGGAAAATAGTTGAATATGTTGTGTGAGCGCGTCGTTTGCAGAA	1313.71	133.823	6
tRNA-Cys-GCA-2-2	GAAAATTTTGGGATCAATCGATGTAAAAACAATTTACCAGAGAGCCACCGCCAGA	1303.54	40.2724	6
tRNA-Tyr-GTA-5-5	TCTCTGGTTAAGGATGTCTCGAGTAGGGATTTTTAGGAGAGTTGTTTCCGTGCTT	1302.09	107.489	6
tRNA-Leu-TAG-2-1	GGGGCAAAATGCTGACAGAATGAAGAAGGTAATTGCAAACTCCTATAACGTGTGT	1299.72	113.703	6
tRNA-Cys-GCA-2-3	AGCGCCTGCGCAGCAATACCACTAAACGACTACGTGCGGTCGGTTTGCCGGCAGA	1296.62	44.0167	6
tRNA-Arg-TCG-3-1	CCGGAGCGTTTAATGGCCATCAAATTGGCCTCTCTAGGAGGTAGCTGCAGCCGGA	1295.83	116.074	6
tRNA-Ser-AGA-2-5	GCAGACGCTTATGCAGAGTCTACATGCACTCTCACCGCAAAAATTCACACAGCCA	1295.27	172.45	6
tRNA-Leu-TAA-1-1	AGGAGGAGGTAGAGGATGCCTTGTAAGCGGAGCAAAAACAAGGTTCAACGTCTGC	1293.7	209.797	6
tRNA-Glu-TTC-1-1	GGTGAAGCTGACGCATGTCACGTATACAGACACGGTGGCGTCACCTTTCAGCAGT	1291.68	72.5652	6
tRNA-Cys-GCA-9-4	ATGTTGGGCATGACTGCACAGTTAAAAGGTCTTGCTTAGGCTTACACTTCCATCA	1288.64	88.1771	6
tRNA-Gln-TTG-1-1	CCGCCCAGAGCCCTCCTAGCTTGAGGAGACTCGCGGCCGCCTTAAGAAGCCAGCA	1283.79	56.5087	6
tRNA-Ser-GCT-6-1	AAAGAATAGGAATTGCCAAATGAAACTGTTGAGAAGAGAAACATTACACATATCA	1275.16	121.952	6
tRNA-Met-CAT-3-2	TTAAATAAGGTAAAAATCAGTGTTGAAAACACCTGCTGAGGAGCACTAGTTGTCT	1274.58	143.608	6
tRNA-Ile-AAT-6-1	AATAACGTTCGCCTTTAAACTTCTCAAGAGGTTTAGGGGGGGTTTTAGTAAGCGG	1266.47	123.512	6
tRNA-Cys-GCA-21-1	CCTTGGGTGTGGTGACACAGGTGAAATATGCTAAGGAGGAATGTCCACCAGGCAA	1266.31	141.536	6
tRNA-Gly-CCC-3-1	AGCCACCGCGCTTGGCCTGACACTTCTTAAATTTGTTTTTATAAATTAGTTAAAA	1264.01	65.4045	6
tRNA-Ile-GAT-1-1	ACGGGCGCGAACGTGGAGCCCTTTTATACGCTCCAGGGGCACTGTGCCGTCAGGC	1257.32	218.422	6
tRNA-Lys-CTT-10-1	AGGTCTTGGGGCCGAAACGATCTCAACCTATTCTCAAACTTTAAATGGGCAAGAA	1256.72	165.915	6
tRNA-Lys-TTT-3-2	TCAAGGGTCCTCATTCTTATGTAAGAAACGGCAGAACAAGCTGTTGTCTACGGGA	1255.85	137.303	6
tRNA-Met-CAT-3-1	TAAAATGCCTCATAATCATCTTGGTAGAGCCGTTGGTTAAGCGGGAGAGACAGTT	1255.58	110.588	6
tRNA-Gly-TCC-2-6	AGTCATACGCTTTGCTTATCTTATATATAGATATCTAAAACTCCAAACCGGGTAC	1250.64	66.513	6
tRNA-Gly-GCC-2-4	ACCACTGTGAATCAGAGCAACAAAACAGCTGGAGGCAGAACAGCACTCAGCTGGA	1247.31	68.5619	6
tRNA-Pro-TGG-3-2	ACAGCAGGCGGAAAAGAGAAATTCAGAGTGATAGGAAGCACCACTCAGCTACAGT	1246.72	130.97	6
tRNA-Cys-GCA-2-4	AGACCACACCCCTATTCCATAGAAATTAACTCTAATGACAACGTAGTGGCGTGGC	1243.33	154.932	6
tRNA-Ala-AGC-4-1	GTAAATTTCTATATTCTTTCATAAAAGCAGTTTAAAGACGAACGTTTTTCGAGGT	1239.72	129.501	6
tRNA-Cys-GCA-13-1	GTCTGGGTGTGGCTGCACAGGGAAAGGTTGTTAATTGGACCTTACTAATGTAACT	1233.22	132.824	6
tRNA-iMet-CAT-1-6	GGTGTTAGGAGATGTTTAAGTTACTTGGAGATAAGGCACAACAGCTGAAGGGGAC	1220.02	127.742	6
tRNA-Arg-TCT-1-1	CGCGGGGCCGTCGCCTCTGGCTTAACATAGCAGATGCGCTGAGACTCCAACAGGT	1217.95	104.457	6
tRNA-Cys-GCA-9-3	TTCTTGGTGTGTCGACACATGAAAAGGGTGTTAATTACACCCTCTCCCTGGGCCT	1217.65	80.1665	6
tRNA-Ile-AAT-5-2	GGCATGGATCAGGTATGATTTAAATAAACATAAGAAAAGACCCTCCCACCAAGGA	1215.57	44.2321	6
tRNA-Val-AAC-1-5	GGGAGAATTCAGGACTAGTCTTTTAGGTCAAAAAGAAGAAGCTTTGTAACCGTTG	1213.41	111.645	6
tRNA-Thr-CGT-2-1	GGGCGCACGGGAGCGGCGCCAGGATAGAGGTTCGCGAGACCGCCATCGCAACGCA	1213.15	87.7151	6
tRNA-Arg-ACG-1-1	GGTAATCCCAAAACGTTTTTTTCTATAGGTATAACGCCTGTCTTCGTTCGTCAGA	1196.23	131.138	6
tRNA-Thr-AGT-4-1	GGCCGAGGTGTAAATTTTTATAAAATAATAAATTACCCCTACACAACACAGGTGA	1186.08	179.395	6
tRNA-Leu-CAA-6-1	GCACCATCAGTATATGATAAAATTAGGAGAAATTAGGAAGTTTAGCAAAACGTGT	1183.22	29.4084	6
tRNA-Ala-CGC-4-1	AAACTGAAAACAAGTGATATTTTATATATAAGCCAACAGAACTCTCATGCGGTCA	1183.05	35.9704	6
tRNA-Ser-CGA-3-1	CGAGAGAGTCAAAGAGCCTAACACGACTTCCTCTGAAACAAAAAGTGTCCTCGGA	1179.7	133.23	6
tRNA-Arg-TCG-2-1	GCTCATAGGGAGGAGATTATTTTCCATCAAAAAATAGTTCTGATTTGTAACCCGG	1178.32	176.213	6
tRNA-Cys-GCA-15-1	CTCTTGCTGTGCTGACACATGAAAAGGGTGTTAATTACACTGTCTACCTATGACT	1177.96	101.209	6
tRNA-Gly-TCC-2-1	GACAAACCTGATTATTTAGTTCTGATACTCTAAAGGAATCAAGCGTATTTCAGAT	1177.88	161.855	6
tRNA-Arg-TCG-5-1	GTTAATAGCCAATCTTACAACATTTCTCATATTTTTTGCAGTTGCTAAGCCATGG	1177.34	139.895	6
tRNA-Thr-AGT-2-1	ACAAAGGCAAAGATCATCTCTTTTCTATGCTCATTTGTACCACCGCAGGCATGGT	1175.54	138.343	6
tRNA-Arg-ACG-2-1	CCGTTCAAACTGTATAAGGGTGATCAGCTATCACGGAGAAGGCTTTAGCAAGTCG	1169.4	119.503	6
tRNA-Val-AAC-3-1	AAACCTGGATTGTCTCACCCTAGGTGCTTCAATTCTCACTCCCACCAGCAGGGTT	1166.18	99.6972	6
tRNA-Lys-TTT-7-1	ACTGAACAAATGGAGAAATCTAGATTACATACTCCGTGGGTTGCGTCTACCCAGG	1166.03	85.641	6
tRNA-Arg-TCT-4-1	ATGCAGAAGGTATGTGCTTTTTCAGTTCTGGTGCTGATGCTGTGTGTGTGGTGAG	1160.23	121.837	6
tRNA-Ser-TGA-2-1	GCGCTCCACTCAACCATTATAAGTTCACCCCAGCCGTCAGCGATGGCGTAGGTAG	1160.09	105.603	6
tRNA-Asn-GTT-2-3	ACTGCCTTTATTATTCTTCATAAAGGCTGAGGCAGAAGGGGAAAATGACACCGAA	1152.85	199.099	6
tRNA-Val-CAC-1-1	CAGTGGTGAGCCTCTGACTTTTCAGAGTCATTTGTGGAAAACCTGCCACCGCCTG	1150.31	85.4554	6
tRNA-Thr-TGT-4-1	ACCTAGGATTTTAGCTGCATAATAGATTGATTGTTAAATGTTTGCTCTCTGTGGC	1149.04	147.529	6
tRNA-Trp-CCA-3-1	TGGGAGGAGGATAAGATTAGATACTTATCTTAAAAGGAAAATGGAGGGTCTCCGT	1148.65	114.608	6
tRNA-Ala-AGC-8-1	TCAGTGAACAGTGCAGTGAACCTGTAAGGCAAAGGGAAAGAACTAAGCAGCAGGC	1148.41	130.772	6
tRNA-Cys-GCA-3-1	TGACAGGATATGGCCATACAGGTTTATAGTAGTTATTAGAGATAGGTAGTCAAAT	1143.77	86.7465	6
tRNA-Lys-TTT-3-5	TGGCTTTTCCTATAGAGAACCCTCTTATAAGCAAAAAGTAAAGCTCTCGTGAAGA	1139.93	121.692	6
tRNA-Thr-TGT-3-1	AGGAGCATAACATCAATCTATAAGATGAAAGGAAGAGAAACTAAAAGCAGACGAG	1134.3	224.56	6
tRNA-Glu-TTC-1-2	GGAGGCAGAGGCACTTATGCTTGTCAGGTGGGTCACGGCAGTTTCTCATAGCACT	1131.23	42.0463	6
tRNA-Ser-GCT-4-3	AGGTTCCAGAGAAGTGAGATGCGGAGGGCAGTCTGAACAGCGAGGGCTGTCTGCA	1130.67	127.962	6
tRNA-His-GTG-1-5	GTTTCTGGGAAATAAGCAAAGGAAGAGCCCCACAAGCAGCGGCCTCTGGTGGCGT	1123.84	72.7257	6
tRNA-Tyr-GTA-1-1	TGCCCAACCTTCCGCAGAGATGGCATCCCCAGCGGGAAGTGAAAGTCGTGTGAAT	1123.78	124.757	6
tRNA-Gly-CCC-1-1	CTAAGTCTTTGTGGATACTGTTTTCTGTTATCCTGCAGGCGGTTGTTACGCAGAG	1123.01	46.0427	6
tRNA-Val-CAC-1-5	CCGTCTCAGCCGTGTGTGTCTTCAGGACGATGCCGGCAGGAAAGTAGCCAAGGTG	1122.58	185.247	6
tRNA-Ile-AAT-2-1	AAAGCATGCCGTTTGATAGTAGCTTATAATGTGGAAGTAAGGCATCCTGTCATCC	1121.17	129.565	6
tRNA-Cys-GCA-6-1	GTTTTGCAGGTCATAAAAATGGAATAAATGGTTTTTTGAAGGTTATTGGCATCAA	1120.55	78.2014	6
tRNA-Ser-TGA-1-1	CATGAGCGCAGTGGTTGTTACACTAAAGTGTCTCCGCCTGTCGAATATTCTCGTG	1117.54	122.919	6
tRNA-Glu-TTC-3-1	TCAGGGAAGCTGTCGCTTCTGACAGAAGAAGGGAGACAAAGCTCCCTCCTGTGTG	1113.65	40.7272	6
tRNA-Thr-AGT-1-2	GGTTCCTAGCTCTATATTCTTGTAGATGAATTTCAGGAACCTTTATGGCAGCTTC	1113.15	101.046	6
tRNA-Ile-TAT-2-1	CCGCCGCGGGCGCCAGCGCACCCTGATAGAGCCATCACGAGGCCCATTCAGCAGA	1111.87	82.4562	6
tRNA-Ser-GCT-3-1	TGGAAGGTGCGGAGTAGATGAGAGATAAGTGAATGTGGACAAACCTGTCACGTAG	1110.59	94.2587	6
tRNA-Arg-ACG-1-2	TATTACGGGTACAACCTAGTTTCTTATGAAATACCTCGCCCCTAAGGTACGCGCA	1109.33	107.498	6
tRNA-Thr-AGT-6-1	ATACATTTTACAAAAATGTTATAAATACGATATATCTGAACATATGCCCAACAGG	1109.32	95.5204	6
tRNA-His-GTG-1-6	TTTAATATTGCAATAGCTCTTAGAGAAAGCTTAGTGCTCAGCTCTTCAGTAGCTT	1100.52	192.575	6
tRNA-Lys-CTT-7-1	GGAACCTTAGCCATGAGATAGCAATGTTGGGAATGAAGTTTTTGGTGTTGCAAAA	1100.5	116.215	6
tRNA-Val-AAC-1-2	ATAAAATGCGGCCTTGTGTGGTGGCTCATTGTGGTGGGTCAGAAAACGCGTGCAA	1098.43	130.288	6
tRNA-Gly-GCC-2-5	GGAGGCCCAAGAATGGGGTTAAAGGGAGGTGCGCACACAGCTGCTCACATCTGGG	1095.66	88.6564	6
tRNA-Gln-TTG-3-3	TGACTCAGGGATAAATATTTGTCAGAAGAAAAACTTCATAAGCAGGCTTATAGGT	1095.43	70.5376	6
tRNA-Val-AAC-2-1	GTACCCGGAGAGTAGCTGCTAGCAGACAATATTATGGCGACAGAGGTAGGTGTGG	1091.4	154.612	6
tRNA-Cys-GCA-9-1	CAGAATGTTGAGAGAGAGAGAGAGAGATAGACTATAAAAGCAAGCTTACCAGCAT	1090.2	90.1741	6
tRNA-Ser-AGA-2-6	TTGTCAGTCAAGGGAAGTAAGAAAGGCATTGGATGAAAACGAAGCCCTAAGCCTC	1089.41	117.143	6
tRNA-Val-TAC-1-2	ACCGGAACTGCTGTGAGTCTATGAATAAAGTCCCAACAATATTCTTCCTCGTAGA	1086.08	119.329	6
tRNA-Lys-TTT-1-1	TTTTAACAAAGTGCTGTTATTTATTACTGCATTAAAATAAACTAGCAGGGAAGAA	1085.15	33.1757	6
tRNA-Trp-CCA-4-1	GAAGAAACGCCATTTACTGGTGTCCTAAGAAACTGCGCGAGCCACAGCCCAGCAG	1083.75	96.4381	6
tRNA-Arg-TCG-1-1	TGGTGGGCGGAGGTGACGTTTTTATAAGTTGCTCAAGAGACGGTAACAACCGACG	1082.54	156.322	6
tRNA-Ser-AGA-4-1	AGTTCTGTCATGTCTGTAGTTGTGCTGTCATGTCTGTAGTCATGCTGTCATGTCT	1080.89	108.664	6
tRNA-Cys-GCA-20-1	CTCCTGGGTGCGATTACCAACATGAAAAGTGGTTATTAGACACTTATGACAAGCA	1079.3	82.5283	6
tRNA-Asn-GTT-2-2	TGTGTTTACCTAAATATCTATAAATATGATCTACAAGAACAGGCCATTCGTGTCA	1077.59	120.749	6
tRNA-SeC-TCA-1-1	CTAAAAGGTAAGCTTTTGCGATCCTTATATAGCTGCGCGGGAATAAGGTTGTCCT	1077.45	113.12	6
tRNA-Val-CAC-1-7	AACGGCCGATCTAAGATTTTCATGGTTATATTTTGCCGTGCAGGTACTGCTTGTG	1076.38	210.964	6
tRNA-Gln-CTG-1-5	CACGCAAAATAGAATGTCCAGTAATGTACACAATCTTGAAAGACACCACGAGGGA	1076.37	61.3609	6
tRNA-Glu-TTC-4-1	TCAGGGAAGCTGTCGCTTCTGACAGAAGAAGGGAGAGAAAGCTCCCTCCTGTGTG	1076.24	67.3134	6
tRNA-Tyr-GTA-3-1	TTGGGGATTCTAGAGAACGCAGAACTACGTGTCTAAAAAGGACAGCGTTCCGTGT	1074.49	165.178	6
tRNA-Lys-TTT-3-3	AGTTTCTGCACCTTTTTACTCACTAGAATGTGCAGGAAGAAGGCTTTTGCAGGGA	1070.14	111.461	6
tRNA-Lys-TTT-3-1	GAAAAAAAGGTAGCAACCTATATGGAGTGAACAGAAAGAGCTTTTCTTCGGGAGC	1069.38	88.8887	6
tRNA-Leu-TAG-1-1	CATTCCTTACTTCTAGTCTCTTAGGAGGACAACGGGGACAGTAAGTTTTCGTGCA	1066.87	103.641	6
tRNA-Val-AAC-1-1	ATTGCGAATTGACACTTACATATCAAGGACTTTACAAAACCCTCTCCAAAGTGGG	1065.69	156.75	6
tRNA-Val-TAC-1-1	CAAAATGTCTTTTTGAACAATTATCAAATCCTGGAGGAACGTTTTAGTCGTGTGG	1065.43	85.3174	6
tRNA-Tyr-GTA-5-3	GCAAGGAGTCTTGCATTTGCTGAAAGATCAATGACCCAACCCCAGAAACGTGCGC	1064.45	87.9024	6
tRNA-Val-CAC-14-1	AACGGCTGATCTAAGATTTTCATGGTTATGTTTTGCCGCGCAGGTTCCGCGTGTG	1063.86	118.857	6
tRNA-Leu-CAG-2-2	CATGCGCATATTGCAGAACTTGTGAAGAGGCTTTATGCGCCACACACTGCAAGCA	1063.47	227.56	6
tRNA-Gly-TCC-3-1	GACTCATCCCAACCAACCTGAGGTATGAAAACCAGGAAAGAGAGCTAGCACCGGA	1062.34	172.074	6
tRNA-Val-CAC-5-1	AACGGCTGATCTAAGATTTTCATGGTTATATTTTGCCGTGCAGGTTCCGCCTGTG	1061.17	114.672	6
tRNA-Glu-CTC-1-7	TTAAGTGCAGATTTTTAACACAACAAATATATTTAGGAAGAAGCGTTGTGCAAGT	1059	115.701	6
tRNA-Cys-GCA-18-1	TTGTGAATGACTGTGATTATTAATATATCTTTATTGAAAGAAGATGAGTACCTTG	1057.47	84.0286	6
tRNA-Thr-AGT-3-1	TACCACAAATACCAAGGTATACTCTGATAGAAGGAAACCAAAAACAGTCTCCGTG	1056.96	35.4709	6
tRNA-Val-AAC-1-4	ACCTGGATGTTGACTATAACACTTATAAAAGTCATAGAGTAACCTCTCCGCATCT	1056.1	142.762	6
tRNA-Thr-CGT-5-1	CTGGGTCGAGAGTGAAAATAGCTTTAGTAAGAGGAATTAAGTTCAATTCTATCGT	1054.94	106.725	6
tRNA-Gly-GCC-5-1	TGACAGACACAGCCCCTTGCCAAAAGCCCTGCAGATGCTCTACCAAACAGCTGGA	1051.88	155.453	6
tRNA-Gly-CCC-2-1	AGAACGTCTGCTTCTATTTCCTCCTAAAATACTGTGGCGGCTGGGCATGTCAACA	1051.7	147.395	6
tRNA-Tyr-GTA-5-1	AGCGCTCCGGTTTTTCTGTGCTGAACCTCAGGGGACGCCGACACACGTACACGTC	1047.01	90.9349	6
tRNA-Lys-CTT-2-2	AATACACTCCGACTCTGATCTAGAATGAAAAATTGTTGAGATACGGTCATCGGGC	1046.51	70.6279	6
tRNA-Ser-GCT-5-1	GACTCACTGGGAGCACTACACAGACGAAGAAATTCAAGTTGTTGATTCTTTGTGT	1046.24	98.6331	6
tRNA-Cys-GCA-7-1	CTTGAATGTATTGAGTCACCGTAAGTGGACAAGGAGGGAGCTTTTAACAGGTAAA	1045.83	93.1408	6
tRNA-Lys-CTT-2-5	CTGGTCCTGGACTCTGCTGTAATCTAGAAATCCACTAAGGTAACGTTGGCGTGTC	1044.88	104.66	6
tRNA-Pro-AGG-2-4	TCTAGGGTGCCTCCTATTCTACTTACAAAGCGAAACGAAAACTCTTACGAGCGAC	1044.8	83.174	6
tRNA-Met-CAT-5-1	ACGTAGGTGGGAAATACACTTCGACAAAATGGATGTTGCCCGAGCTCAACAGCAA	1044.44	81.2757	6
tRNA-Ala-TGC-4-1	GAGCGAAGGGCACTTCCTGTATCACCATCCCCAGAAAAGACCAACACAAGGGGTA	1033.86	121.341	6
tRNA-Tyr-GTA-6-1	GATAGTCAAAAGCAATAGGTAAATCCTAAAGAATCCAAAACGAGGGTAATGACAT	1032.05	103.554	6
tRNA-Gly-GCC-2-1	TGGCCAGAGATAGTGAGCTTTAAGAGACAATACTGCAGGTCTTTAGCTGACAGTA	1030.19	184.572	6
tRNA-Gln-CTG-2-1	AGTAGAATGCCTATAACCCAGCATGAGCAATATTTGGGTGAAGCGTACCAAGAGG	1029.42	58.9941	6
tRNA-Arg-CCG-1-3	ACAGCATAGGCTATAGAAAGCTTTATGAGAATAGCTGGGAGCCATACAGCCGCAG	1025.01	129.373	6
tRNA-Asn-GTT-2-4	CGGCTGCCGGCGCCGCGGAAATCTGTACACACCGCAGCGCGGCCTGAGTAACTGG	1023.88	95.0365	6
tRNA-Cys-GCA-1-1	AATACAACACGATTCCAAAGCTGAAATAATATTAATAGGAAACATAATGGCAGCA	1023.64	69.7383	6
tRNA-Ile-AAT-4-1	CTTTTATGGTAGCAATACCCTATATTAAGATTTGAAGTAGACCCGGAAAGTTAGT	1017.24	61.157	6
tRNA-Tyr-GTA-7-1	ACTTGGCTTCCTCCATTTGCAGAAAGTCCAGTGACCCAGCCTTAACAGTGTGCAT	1009.25	108.589	6
tRNA-Gly-GCC-4-1	GGGTGGCTGGTGGCGAGCTCTGCTGTGACAGCTTCCATTGGCATTTGCCATCAGT	998.984	146.204	6
tRNA-Phe-GAA-1-4	ACCCGGGGCGGCAAAACGACCAGGAGGATAAAAGAGCATCGCAGTCGTAACGGCT	995.422	44.4034	6
tRNA-Met-CAT-4-2	TGGGGAAAGAAATTAGGAAATTCCTGTGGAAGCTGGCGCGGCATTATACTTCGTC	990.338	178.272	6
tRNA-Arg-CCG-1-2	CCCCACCATGTTACATTCCCTTTGTGTGCTATATAAGCATCTGTCTTTGGCGGTT	988.084	100.623	6
tRNA-Ser-AGA-2-2	CAGTTAGCTGGTGTAAATTCTGTTTAAAGATGTGAAGGGAGCCTTCTCCATTCGT	987.95	73.9145	6
tRNA-His-GTG-1-3	ATTGACGTCAAAAGGGCTAGAGCAAGCTCCGCCATCGCGGTTTAGCCTGTGGCTC	986.659	48.7085	6
tRNA-Ser-TGA-3-1	TGAAAAGAAACATATATTCCTCATGGGAATATATCCAGGTTGTTGAAGGAGGTAC	984.368	71.7789	6
tRNA-Asp-GTC-2-10	GCGAGAGAATGGTATGGACATAAGAAGGGAGCTGCAGGGAACACAGTACGGCTTG	980.571	85.5341	6
tRNA-Asn-GTT-25-1	AGGAAGTTTCGTGCGTGCGCCCTTCCTATAGCGCCCAGTAGAACTGACAGTACCT	980.545	126.466	6
tRNA-Val-AAC-1-3	ATAAAATGCGGCCTTGTGTGGTGGCTCATTGTGGTGGGCCAGAAAACGCGTGCAA	972.927	107.782	6
tRNA-Thr-TGT-1-1	AATCTTTTACTTAAAAGCAGGAATAGATTCAATAGGCAACTTCACTGCACATGTA	965.587	64.4846	6
tRNA-Arg-CCG-2-1	GAGCGTGATGATGGCATCGCGTAAGGAGAGGGTGTGAGAAGCCGGATCCTGTGGT	964.708	64.7412	6
tRNA-Ser-GCT-2-1	CTTCGTCAAAAGCAAGCCTTAAAGGAGTATCCCAAAAACACATTTTCCCCAGAAG	961.183	69.3332	6
tRNA-Met-CAT-6-1	GCGAGGGGCGACCCCTATCTCCACAAAAGCCGCGGCGCGAAGTGGTCGCCGAGCA	959.327	106.172	6
tRNA-Gly-GCC-3-1	AACCACTCCATCCTGTGGGTCGTGGCCTCAACTAAAAACATCCCTACCAGCTGGA	957.838	66.9163	6
tRNA-Ser-GCT-1-1	GTGGGTTCCTATTACAAACTCTGAAATAAAATACTCGGGAAACGTGGGTTATCAA	957.666	104.381	6
tRNA-Asn-GTT-2-6	GTCAGCAGGCCCCACATCCTTTGTAAGGTCTCCCAGGGCGCCGGAGCGCAGTGTC	956.076	106.037	6
tRNA-Thr-CGT-4-1	CCAGCCGGTACCACCTCCCCTCCACTGAGAGATTCCACCGGTCCCTGGGCTGTCA	955.921	90.2642	6
tRNA-Pro-TGG-3-1	AATCGAGCCATGAAGAACACAATCATGAAAAGATTCAGCGAGCAACTAGACAGCC	955.334	109.339	6
tRNA-Lys-TTT-6-1	ACCGTGATAATCATTGATCCTATTTGTAGAACTGTATGAAACAGTTCCCTAAGGA	953.949	94.8304	6
tRNA-Met-CAT-4-1	TGGGGAAAGAAATTAGGAAATTCCTGTGGAAGCTGGCGCGTTGATGCACTTCGTC	947.672	117.669	6
tRNA-Asp-GTC-2-6	GACAATAGCGAGTAACTTCACAGGGATTTCCTAAGAGCTCCATTTTCACGTCAAT	945.914	181.737	6
tRNA-Val-CAC-3-1	CTATCACTGCAACATTATCTCTATAGGAGAATTTAAAGAACCCTGACGCCTACCG	944.913	96.4557	6
tRNA-His-GTG-1-4	ATTGACGTCAAAAGGGCTAGAGCAAGCTCCGCCATCGCGGCTTAGCCTGTGGCTC	942.666	39.3736	6
tRNA-Phe-GAA-2-1	CAAATACTATTTTATTATAATTATGTAGAAAAAAAGAAAAACGTCTTCCACGGCA	942.664	95.703	6
tRNA-Leu-TAA-4-1	CCAGAAACTACAAATTCTAGCCTAGTAAACGTTGACAACAAAACTGGCTGTTATC	941.06	72.7966	6
tRNA-Ser-AGA-3-1	AAGGGAGCTAAAGTTCAGTACAGTGACTTATGCTAATGGACAAAGTGTCCTTCAC	940.931	113.892	6
tRNA-Ala-CGC-2-1	AATGCTTCGCGTTTTTAACATGACAGGAATTCTCCGTTACAACCGACTTGTGCCA	935.576	92.995	6
tRNA-Arg-TCG-6-1	CGGTGGAGGCCATCCAGGCTCTTGGCATTTTGAACAAAGACTTGGCCAACCAGCT	931.088	83.9006	6
tRNA-Thr-AGT-1-3	CGGCCCATATGGTAAATAGTAATGAAGAATAGTTTAGGAAAGTACCTGTACGGGT	929.767	73.8817	6
tRNA-Pro-AGG-2-5	TAGACGTGGCTGAAAGTTTTATTAAAGTTTAGTAACCCAACCGAAATTCATAGGT	927.589	129.52	6
tRNA-Asn-GTT-2-7	AGGAAGTTTCGTGCGTGCGCCCTTCCTATAGCGCCCAGTAGAACTAACAGTACCT	924.788	113.812	6
tRNA-Asn-GTT-8-1	CTAGCGTTTAGTGACAGCTTACCCTCTTATAGAACGAAATTAGGAGCTCAGCCAT	923.606	88.6555	6
tRNA-iMet-CAT-2-1	AAAATGGCTGATCACCTGCATGATAAATAAGAAGAGTAGAAGCGTGTTTTCCGTT	923.245	79.8344	6
tRNA-Leu-CAG-2-1	GTCGTTGAAGCATGAGAGGAACTACATCAGACCCCAAAATAGTCTCTCCTAGGAA	915.283	103.073	6
tRNA-Arg-TCT-3-2	GTGGAAAGAAAGTGCCTCCCCTGATGTGTTCATCGCGGAGAGGTCGCACGTGTCT	904.421	78.1892	6
tRNA-Ala-AGC-2-2	CACGACCGATAATAGTAACAGGTCATAGAAATATTTTGGCCCACGTTGAGCGTTG	904.366	90.2944	6
tRNA-Ser-GCT-4-2	GTCACAGCCCCTTGATATTACTCCCTATAGCAATCAGGAAACAGTAACTTACCGG	900.1	116.941	6
tRNA-Arg-ACG-2-4	GTATAATACAATATAATTATGAAAAGAGTAACAGTTAAGACAGCGTTACAGGCAG	896.85	100.62	6
tRNA-Thr-CGT-3-1	GTCACCTAATTAAGTGCAATTCGGTCATAAAAGAAGCCACAGAATCAGCACGGCT	896.387	62.9307	6
tRNA-Ser-CGA-1-1	GGAGGCGGGCGTGTTGATAGGCAGCTATAGTTGCACAGGGCCGACAGCGCACGCG	894.66	104.623	6
tRNA-Lys-TTT-11-1	TACTGAGGGACAACTGAGTATATATCTTTTAAAAGTATAATAATTAAGAGAATGC	894.349	137.421	6
tRNA-Met-CAT-2-1	TGCAAGGGGCTGCAGGCATTTTCTTACAGGAGGTAGCAAGCTTGTCTAAGCAGAG	890.076	158.946	6
tRNA-Arg-CCT-5-1	CACCCGCGATAAGTTATTCTGTCTTTTAATATTCTCAGTAGGGCACGTGGTAACT	888.349	101.643	6
tRNA-Asn-GTT-9-1	GGGAAATTTGTTGAAGGCGCCCTTCCCATAGCGCACAGTAAAAGCAGTAGTTCTT	888.044	22.4832	6
tRNA-Ser-GCT-4-1	TATTACAGGACTAACTGTGCGGAGGAAGAAAATGACTTTGCCACGCTTAGCATGT	887.405	107.366	6
tRNA-Gly-GCC-2-6	TCCGCCTCAACCTCTTACAATCTCAGATAGGATCCCCGCAGAATCTTTAAGCCGC	887.395	54.9045	6
tRNA-iMet-CAT-1-7	CAAGTTTTGAGGAAAACATCATAAAGAATTCACTGCAAATATCACTACCGTATAG	881.97	69.8996	6
tRNA-His-GTG-1-9	CTAGACGAGAAGGGCAACACTGGGTCAGCTGCTCGTCGTGGCGTCCCGGTAGCTC	880.475	92.0168	6
tRNA-Pro-AGG-2-6	AATGCCTAATGATTTGAATGAGCCTTAGTGCAAAACTTAAGAGTATCTGTATCGC	877.139	233.5	6
tRNA-iMet-CAT-1-1	AGGACAACGACTACGTAGTGTTCTATAACAATCATGAGAAATTTTAGTTCTAGAT	876.883	108.316	6
tRNA-Leu-TAA-3-1	TTAGTCGCCTAGTGTTACCCGAGTTGCTTTAAAATAAAACATTGTTTTATCAGTT	874.706	71.0349	6
tRNA-Val-CAC-1-6	AAACACGGAACTAGGCAGGAAGAACTATTTACTCTGAAAAATAAGCCCTTAGTGG	874.186	111.235	6
tRNA-Gln-CTG-1-3	AGTAGAAGACAAGAGAGACCCCAGGTGGATCGAGTATCCATTTTTTGTTAAGTAG	873.905	29.7814	6
tRNA-His-GTG-1-7	TATGACTGTTGAAGAGGATAATCAGAAGCCAACCCCTACGGGTCCCCGGTAGCTC	872.289	104.264	6
tRNA-Ile-AAT-7-1	GAATAACGTTCGCCTTTAAACTTCTCAAGAGAGGTAGGGTCCGTTCCGCCGGCGG	871.855	119.386	6
tRNA-Lys-CTT-11-1	GGGCCTTTTCTGCCTTAGCCTCAGAAGTTATGTTGTGTCACCTCTGTTGCATTCT	867.175	120.434	6
tRNA-Ala-AGC-5-1	CTAGCAGATAACAGTGACAGCCAGTTATAAAATATAGCAAAAAAGCTAGCTTTAA	865.871	104.625	6
tRNA-Ala-TGC-3-2	GCCTTTAAGAATAGAGTATAGCAAGGACTTCCAAAAGCAAGTACAGGAAAGGGAG	863.15	114.699	6
tRNA-Asn-GTT-2-5	CCGTCCAGGCTCGCTCCCATTGACTCGGCTCACTACTACGCCGGTAGTCGACTCG	862.76	121.32	6
tRNA-Cys-GCA-17-1	ACCCGAGCATTGCAACACCATGAAATAATGCCAGCTGGAAAACTTTGTGGCCCAT	862.152	67.1405	6
tRNA-Lys-CTT-5-1	ACCACCCTTAGGCCACTCGGCCCATTTGTAGATATGGAAAAGATCCTATAAGGAA	853.978	98.0656	6
tRNA-Thr-AGT-1-1	CTCTGCAATTCAGCTGACCTGGCCAAGGAAACAAGATCCTAAGCGTCTTTCCGGC	849.785	81.3141	6
tRNA-Lys-CTT-9-1	AGTTAGTATTTAGTAACTCATATGACCATCAATTACACTATAACCATGAAATCAA	847.928	145.011	6
tRNA-His-GTG-1-8	TTTCAACAGAGAAGAGTTCAGGCGACAAGCCGAGGTCCTGTGTCCCTAGTAGCTC	844.21	113.885	6
tRNA-Leu-AAG-3-1	TAGAGGGCGACATTCTCTACTAGGGAAAATGCGGAAGAACACAGTTGTAATCAAC	844.199	115.224	6
tRNA-Ala-AGC-2-1	GCAAAAGGGTCAGATTCTGATCTTGAATATACTCTCGAGAGAACCGTTTCAGTAC	842.916	69.9267	6
tRNA-Ser-AGA-2-4	TCCTGATTTGCATTTTCTCATGTCTATACCGTGAAAAAAAACGTTGTGATTCTGT	842.338	143.971	6
tRNA-Ala-CGC-1-1	CAGAAATCTTTCACAAACAACTAGGGAGAGCTACAAAGAACGGTTTCTTAGGGTA	839.592	81.2703	6
tRNA-Pro-AGG-2-7	GGCCACGAGGACTCCACGAAGGCCACAAAGACAAGCCGGAGGCTACGGGGCGTGT	838.125	98.5694	6
tRNA-Asn-GTT-1-1	TGCTGAGCATTTTTTCTTCAGTGAAGTGACTTGGCAGCCAAAATCGCCAACGCCC	836.763	76.6656	6
tRNA-His-GTG-1-1	TCCTATTTCAAGAGGCATTAAATCCAGCTGTAGCGCGCCGCCTGGTTAGTGGCTC	836.487	39.4191	6
tRNA-Pro-TGG-3-3	TGGAACCGCGGGTGTGGACCTCCAAGTACAGACGTCAGAGAACGTTTGTCGTCCT	835.476	102.589	6
tRNA-Pro-TGG-1-1	GCTACAACTAAAAAAATAAATGAACACTCTTAAAGAATAGAATCTCTCCAGTTCT	832.172	106.717	6
tRNA-Asp-GTC-2-7	GGCAAGAATACTTAAGTTTATTAGAGGTAGTCAAAACTCGCTGACGCAGAGTTCT	831.879	82.6352	6
tRNA-Thr-CGT-1-1	CTCATTTTGTCAAAGTAAAATGAGATAGATTCACCTCTAAAGAGTGCTTCCGCGT	828.593	78.0907	6
tRNA-Cys-GCA-4-1	CAGCTGCAACAATGCTTAGCACCCAAGGAGCCGCCTCCAGGCGCTGTAGAGGCGC	824.61	68.9223	6
tRNA-Pro-AGG-2-2	AAAAAAAAGAAATTTGGTAAATATTTAACGCATCTAAAATAATAAATGCTCAGGC	824.034	75.7379	6
tRNA-Leu-AAG-2-2	GAAAGGGGCGACAGTCACTTGGGTGAAACTGAAAGCGGCGACGCACCCTGTGGGT	822.855	62.3771	6
tRNA-Glu-TTC-2-1	CGGAAGCCGACCGAGAAGACTCAATTTGTCTAGGCTTGGAGTCGCTATTGCCGTC	820.612	111.876	6
tRNA-Gln-TTG-3-2	TTCCACGTACTACATTCATGTTATCAAAAATATGTCAGGAGATTACTGTGTTGTT	819.823	52.0579	6
tRNA-Gln-CTG-1-2	GGAAATGAAGATATATTCCTTCAGGAAGGCCTGTTAAAAACACGAGCTATTGCGA	816.425	60.7681	6
tRNA-Pro-AGG-2-3	GTGGCTGCTGCTGATGTGGCAGGGAGAGCACATCTGGCAAGAGATAACTACCAGT	814.93	119.158	6
tRNA-Val-TAC-2-1	TGTTAACATGTCTTTATGCAGAATTGCTAAATCCAGAGACAGCCATTCCGCACGC	813.822	112.596	6
tRNA-Val-AAC-5-1	AAATTTAAAGTTCATTTTAACTAATTCAAAACTGAAAAACACTCTCACTAAGCGA	813.12	112.903	6
tRNA-Asp-GTC-1-1	GAAGGATCTTACTGCTCCTTGAAGGGCTGTCTGAGAAAATACACAGCCTAACGAC	809.915	71.3057	6
tRNA-Pro-CGG-1-3	ACTACAGCAAGCCTGGCACGACCTCTAAGGCGGTTCGCGGCAACGTCCGCACGTC	808.568	86.7029	6
tRNA-Lys-TTT-5-1	CGGCCACGTGGCCTATTTTCCTGTGGATAGACTAAGCAAACGCTTTTCTTCAGGG	807.615	78.3303	6
tRNA-His-GTG-1-2	ATTGACGTCAAAACTGCTAGAGCAAGGTCAAGCATCACCGCTTGCCTTGTGGCCC	802.45	36.9001	6
tRNA-Gly-GCC-1-1	CGGCGGCTGGTGGCGAGTTCCGCTGTGCCAGCTTCCGTTGGCGTTTGCCATCGGT	799.57	48.5255	6
tRNA-Met-CAT-7-1	AAGTAGGTGGGAAATACACTTCGACAAAATGGATGTTGCCCAAGCTCAACAGCAA	797.453	83.98	6
tRNA-Asn-GTT-4-1	GAGTTAGTTCAGTGAGTGGGCCCTTCCCATATCACCAGTAGAAGCGGAAGCGCTT	796.624	93.5356	6
tRNA-iMet-CAT-1-4	AACTTGACACGCTAGAAAAAAGGTGACTATTAACTCTGGGACCTGTGACTCGCGT	794.099	76.2038	6
tRNA-Pro-AGG-1-1	ATCGCTCCAAGTACTCCACGGCTGCCACAAAGAAAAGTAAAGGGCCTGCTGCTGT	792.997	83.6136	6
tRNA-Gly-CCC-1-2	CTAAGTCTTTGTGGATACTCTTTTCTGTTATCCTCCAGGCGGTAGTTACGCAGAG	792.839	44.0606	6
tRNA-Ile-TAT-2-3	CGCTTCAGTAGCTCATGGCTCTGTAGAGTGCGCATGGCCAAGCAAAGGAAAGCAT	790.909	45.8707	6
tRNA-Thr-TGT-6-1	GCGCGGCGCCGGCGACAGCGTCAACTGCTTTTGTGTCAAAAGGAAACCAACAGCC	790.553	117.764	6
tRNA-Gln-CTG-4-1	TTAACATGGGTGGGTGGGAACTAATTCAGACACCTTTAACAACTTTATGTTGCAT	784.797	21.9873	6
tRNA-Arg-ACG-2-2	ACTATTTTCTTAGTGATCCTAATGAAGAATAGATAATCGAGAGACCCACAACGAC	782.992	76.7274	6
tRNA-Arg-CCT-1-1	GGAAAAGGGGACACTCGCTTATGAGGGGAAGGGATGGCACGGCCACGTGCCCCAA	782.652	169.795	6
tRNA-Val-CAC-1-2	ATAAAATACCGCCGTGTGTCGTGACTAATTATGATGGCAGAAAAGCATCAAGCCG	776.416	57.7874	6
tRNA-Ile-AAT-8-1	AAAAATATCAACGAATTTATATATGGTTTCCTTTAAAACAGCAGCGCATTCGTGT	773.163	68.9159	6
tRNA-Gln-TTG-2-1	ATTATCAAGGAGGTATTTAACCACGACTATACTTACCTACTGTACCCTTGTGGTT	772.898	109.928	6
tRNA-Lys-CTT-3-1	AGGGAAGTTCGGGAGAGCTCCAACAGAGGTGTGGGAAACCATTTTCCTCATAGCC	767.465	38.7386	6
tRNA-iMet-CAT-1-8	TGCAGGGAGATGACTCCTGTGGTCATGATCTGACTCAGGCTCCCCCCTTATAGCC	764.261	61.017	6
tRNA-Pro-AGG-2-8	CCGCCCCCAGGATGCTAGGACGCCCACAAAGATAACCTTAATGCGTAAATCGTGT	758.557	102.489	6
tRNA-Ser-CGA-4-1	CCGGATTGCAGTGCGGACCCCTTCTGTAAGCGCGCGATAAAGCGCGGTTTTGGAA	753.321	70.7789	6
tRNA-Leu-AAG-2-1	CCCCTTCGCACGCTTCATAACTGAAGGAAAATATGTAAATACCCAGCGGCAAAGA	748.057	48.4915	6
tRNA-Ala-AGC-8-2	GCTCAATGTTCTGACCCTTCTCTAAAGGAACAGATAATAAGCCGTGCCCAGCCGT	747.928	58.0558	6
tRNA-Ser-AGA-2-3	CACGTCACCTGACACGTCATTTCACCAATCTATCAAAGGGTGAAGTTCCACAGCT	747.585	99.6277	6
tRNA-Met-CAT-1-1	GCAGCAGACCAGCTGTATAGCCTCAGAATGATCCGTCCGGAAACCCTTACTAGGT	747.569	63.437	6
tRNA-Val-CAC-1-4	ATAAAATACCGCCCTGTGTGGTGGCTCATTGTGATGGCACAGGTATCCCATGCAG	745.996	128.64	6
tRNA-Phe-GAA-1-2	TAAAAAACATAAGTAATAAATTCATTAAGCCTTATTTTTAAGTGGCGTGGGCGGA	744.463	67.5761	6
tRNA-Leu-AAG-1-3	AACCCTGGGGATGTTTTATAAGGAAGGAAAAGATGCAGGTGAACCCCCGGAGGAA	743.774	94.9638	6
tRNA-Phe-GAA-1-5	CCAGTTGGACGCAAAGCGCTCAGTGATAGTTTACTCAGGAGACAACCCAGAACGT	738.248	184.171	6
tRNA-Arg-CCG-1-1	CAACGTTTCCTCACTACACTTCAGTCTTGATGTGTGCAAATTAGCACCCGCGTGC	737.528	60.0933	6
tRNA-Gln-CTG-6-1	TTTAGAAAGGAAGAACTAGGTCATGAAAGAATTCAGGGAAAATCGCTAAGAACTT	735.71	34.2454	6
tRNA-Ala-CGC-3-1	TGACTAGAGCTAGCAGACTGAATGAGTATGGACACCAGAAATATGCTTTCGGCTG	734.512	77.6959	6
tRNA-Leu-TAA-2-1	GTGCAAATGCCTTTGTTGTTATAAAAAAATGATTGCCTTGAAACTTGCCCCAGTC	733.074	93.0287	6
tRNA-Val-CAC-2-1	GGATATCCAGAAAAATTTTCTTCTTCTCCTAGGAGAAAAACTATCAAATGTCAGG	732.82	83.0597	6
tRNA-Ile-TAT-1-1	AGGTCACGTGGCTATGAACCACTGAAGAAGACCCCGGCGCAGGGGTGCGGCCGGA	731.33	65.737	6
tRNA-Leu-AAG-1-1	GACCCTGGGGATGTTTTATAAGGAAGGAAAAGATGTAGGTGAAGCCCAGAAGGAG	730.737	53.1659	6
tRNA-Ile-TAT-2-2	CGCCGGATGTTCCTGTGTAGGCTGTGTAAGGAGTGACCGGAAGTAGAAACTGGGT	728.865	66.1724	6
tRNA-Asp-GTC-3-1	ATGTATAAATGCCATTTCAATTGAGTTTCTTTTCACGATTTTTTTTGTTAAGTCT	715.702	112.769	6
tRNA-Gln-CTG-5-1	CCTAAAGTGGAGAAATAGGTCACCTATGACTTTAGGAAATGCTAGTTCAGCTTCA	713.183	57.5628	6
tRNA-Gln-TTG-4-1	TTCTCCATGATGTGATTATTTCACATAGCATGCCTGTATTAAAACATTTTGGATT	705.088	25.3899	6
tRNA-Asn-GTT-27-1	CTAGCGTTTAGTGACAGCTTACCCTCTTTTAGAACGAAATTAGGAGCTCAGCCAT	704.004	82.5058	6
tRNA-Cys-GCA-14-1	AATGTCTGATCAGAAAACACTACATTTAAGACGCAGTCTTCCTTTTTTTGGTAGA	702.375	119.095	6
tRNA-Ala-AGC-11-1	GAATTACTTCCAGATATCAAAGAGGGTAAAGGATATAAGAGACGTTTTCCCACAC	701.792	94.3247	6
tRNA-Lys-TTT-4-1	CTGAAATCATGAGCCTTATTAGCACTTCTTAGTGAGTTAGAGCCCAGTGTAGAGA	700.751	75.2342	6
tRNA-Glu-TTC-4-2	GGCGTCTGTCCTAAGATCTTTTCTCAGAAGGTGCTGCCCACAGTGTCACCAGCCC	699.722	36.5432	6
tRNA-Arg-CCT-3-1	CACCGCGGAGTGATGGAGAAACTGGTCTAAGACAAGCGACAGCGTTTTGTTATCC	695.693	182.199	6
tRNA-Ile-AAT-5-3	AAAAACAACAAACATTTTGCTTTTTTAAAATTGAAAGAACAACTGTTTTCCGGGT	695.082	78.0543	6
tRNA-Cys-GCA-10-1	CTTGTGAATGACTGTGATTATTAATACATCTTTATTGAAAGAAGATGAGTACCTT	692.263	106.038	6
tRNA-Val-AAC-4-1	GGGGATCAGGGAATATATACTTCCATGTTTCAAGGTAAGGGAGCAGAAAGAGGGT	687.471	92.0889	6
tRNA-Val-TAC-4-1	CTGAAACAGAAAAATTTAATTCTCCCTTAACGAAGGAAGCCAACGCAGCACACAG	687.352	89.3712	6
tRNA-Asn-GTT-5-1	GAGGAAGTTCAGTGAGTGCGCCCTTCCTAGATGCCCAGTAGAGTTGGAAGCGCTT	683.348	74.6373	6
tRNA-Pro-CGG-1-2	TTGTGCCGGATTGGTGGCAGGTGTCTGAAATGTCAGCGGAAATACACGCACGGGA	680.856	70.4174	6
tRNA-Ile-AAT-1-1	AATAACGCTCCCCTTTAAACTCCTCAAGAGAGGTAGGGTCCGTTCCCCCCGGCGG	675.058	55.3325	6
tRNA-Arg-ACG-2-3	TGATAGATAATCGACAGACGCAGACTGAGTGGCCAGTAGTCAAAAGCGCAACCGA	664.494	69.4372	6
tRNA-Ser-AGA-1-1	AAGAGAGCTAAAGTTCAGTACAGTGACTTATGCTAATGGGCAAAGCATTCTTTGT	663.575	67.3497	6
tRNA-Asp-GTC-2-11	ACGCAGAGTGTAAAGTCTCAGATCAAGGATTCGGAGAAAGGTCTCTACAGGTCCC	659.156	68.6404	6
tRNA-Phe-GAA-3-1	ACAAATGGCAGTTTCTGTATTTTGAAGAAATGACAAAAGCAGTAGGATCACGGTG	653.584	77.123	6
tRNA-Gln-CTG-7-1	GGAACTATTGATACTTATTAGGAATCCACACACCTGCAGAAAACTTGCATTGTGA	626.106	33.8325	6
tRNA-Lys-CTT-2-3	CACCTCTGAGGGTAACCTCCATCTTCAGAGACAAAGTTAGAATACAGACATGGCC	622.213	102.852	6
tRNA-Thr-TGT-2-1	ATAAACCAATGTTGTTGGTAAGATCTGTGAATTCCTGAAAACAACGCCTCACGTG	619.987	87.3551	6
tRNA-Gln-TTG-3-1	AGACATGCTCTGTAATCAGTATTTTTATAAATTCATGAAATTGGTGGCGGAAGGC	617.521	38.9951	6
tRNA-Phe-GAA-1-6	CGCAGGGAAGGCGCAGCGCGGGACGGAGTCCCGGCGAGAGCGACTCTGCCGCCCA	609.545	65.6874	6
tRNA-Trp-CCA-3-2	CGAAATTATTTTCATGAATCAGATTGACAGGTAAATAAAACGTAGGTGTCCCGGA	609.374	59.7323	6
tRNA-Tyr-GTA-9-1	CAATTTAGATGAATAGCCAGAGAATAATGCTGAGTTTAAAAAGCCAGTCCTGCCC	605.197	132.639	6
tRNA-Gln-CTG-1-1	TCATCTGAATCGCTTTCTGCTGCCTGAATTTCTAGAATAAAACAGCAGGGAGGAG	593.032	39.1391	6
tRNA-Arg-TCT-5-1	TATGAATAGTCAAATTAATTAGCAACCTCAGGACAAAACGGGGGGAGCTCAAGCA	587.857	65.8835	6
tRNA-Asn-GTT-12-1	CTAGCGTTTAGTGACAGCTTACCCTCTTTTAGAACGAAATCAGGAGCTCAGCCAT	579.821	120.397	6
tRNA-Pro-AGG-2-1	CAGGACTAAATAGCTATGTGTTCCTTTCTGATGACAGTAAGGTGGAGTTTGTGTC	576.83	79.5753	6
tRNA-Ala-TGC-7-1	TCTCAGAAAATGAAAGTTACCTCCTGAAAATTATTACAAATGGGTGTTATAGTAA	565.069	52.1033	6
tRNA-Tyr-GTA-5-2	AAAAATGACACAATGTTATGGAGACAAGGCGGCACCCGGGAAGCTGTGCCCGCTC	563.654	68.4432	6
tRNA-Asn-GTT-6-1	AGGAAGTTTAGTGAGTGTGCCCTTCCTATATTGCCTATTAGAACTGGTAGTGCTT	560.988	72.0821	6
tRNA-Ala-TGC-5-1	TCTCAGGAAATGAAAGTTACCTCCTGAAAATTATTACAAAGAGACCTTATAGTGA	560.437	60.1783	6
tRNA-Arg-TCG-4-1	TGGGGGGAAGCTCGTTTTATTTTCTAAGTATTGCAGCAACAACGGAACTGCGGGG	556.181	49.4896	6
tRNA-Ala-AGC-15-1	CTCCTCTGCAAAACAGGCTCCTGTTTTCTACATAGGATGACCATCAGGATCACAT	539.041	75.8168	6
tRNA-Gln-CTG-4-2	GGAACTATTGCTACTTATTAGGAATTCAGACGCTTCTGGCAAATTCGCATTGTGA	533.345	81.0178	6
tRNA-Phe-GAA-6-1	TACAAATGACGTTTTTATATTTTGAAGAAATGACTAAGGGTGTGTGCTTAGAGTA	527.974	39.1049	6
tRNA-Trp-CCA-1-1	AAAAGTCCGCCCGTTATTGCTGCTCAACAGACCCATCAAGTCACGCTGTTGGACA	506.062	66.9005	6
tRNA-Ala-AGC-9-1	TACCGGCAGGCTCCTGATAACCAGGAAAATGGGTGGGGGGTGGTGTATCCTCAGT	501.248	69.7024	6
tRNA-Ala-AGC-6-1	CAGACTCAGACAATAATAGTCATCAAAATATTCTCTAAAAGGCAAGTCTTCCAGA	501.131	55.2162	6
tRNA-Arg-CCT-2-1	TGGGCACTATGGTTGAACACCTATCAAGGAGCACGTGGGTTTAGCGTCTTACCGC	498.675	68.8967	6
tRNA-Lys-CTT-2-1	ACAACCGCTCCGTCAGTGGAAAATGATTCCATATAAGAAGACGCCAGTAATCAGT	496.801	45.4348	6
tRNA-Ala-AGC-24-1	GAACGATATTTGTGTCCCAGTTATAAAAATAGGCAGAAAAGACAAAGGTGGTGTG	489.827	37.711	6
tRNA-Glu-CTC-1-2	CTGGGGCCAGAGGCGCTGGGGCCAGGAGGCGCAAGCCGGGCCCTGAAGCCGCCTC	485.561	23.7594	6
tRNA-Ala-AGC-13-1	GAAATCCCCTGTGTTCCAGGACACCCACTAAAGATCAAGAAAGCTCCCCTGACGT	483.778	61.9635	6
tRNA-Leu-AAG-4-1	GAATAATCTTGTGTCTTTTAAATCATTAAGATGAGTCCTAATACTGGACTAGCGT	476.116	97.9859	6
tRNA-Cys-GCA-2-1	TTTTTCACTATGCAAAAGGAAAAACCTATAACATTTTAAAACTACAAGCAGTGGT	463.939	80.9429	6
tRNA-Ala-AGC-13-2	GAAATCCCCTGTGTTCCAGGACACCCACTAAGGATCAATAAAGCTCCCCTGACGT	456.723	61.9955	6
tRNA-Thr-AGT-5-1	ACTTACTGTCACCCACTAAGAGTTGATTTATCTTGAGGAACACCTGTTTTACGCC	449.724	66.02	6
tRNA-Trp-CCA-5-1	AGGGAAAAAGAACTCTTTAGGGTCCATCTAAAGCACAAAAAAGTTAGGTTTCCAA	443.967	49.139	6
tRNA-Asp-GTC-2-9	GGGAAAGCTACGTTTACCTTAAAACAGTCTCTTGAAGAACCTGTTTTATGGGCGG	436.107	44.8736	6
tRNA-Trp-CCA-3-3	GGCCTCCAGGGCGCACAGTGGTCATGGGGAGACCTGAGCTGCCGAGTGGCCGGCC	434.843	36.276	6
tRNA-Ser-CGA-2-1	ATGCAGGGCCCTATGCGTATGTGTTTTTGATGCATAAATAGTAACCATTTAGAGG	429.731	91.8416	6
tRNA-Arg-TCT-3-1	TCGCTAAGAGGGCGGTTTCAGGCAGAGGTGAGCGGGGCGGCCGGGTTCCGCAGCC	415.871	54.1164	6
tRNA-Ala-AGC-7-1	AGCAAAGAGAAAGATTAAATTATAATGTTTAGAACAAAAAAAAGGCTATTGCAAC	412.193	51.0192	6
tRNA-Phe-GAA-1-3	GGTTTTTTTTTTTCTTTTAAATTTCCTTGACAGGGCGGGACTGTCTCATGTCTTC	406.53	48.9412	6
tRNA-Pro-TGG-3-4	CGGAAGGACGTGTCAAAAAACAACAACAACAACAACAAAACAGAGGGGAAGCGGC	404.13	112.243	6
tRNA-Asn-GTT-11-1	AGGAAGTTTAGTGAGTGCGCCCTTCCTATATGGCCCAGTGGAGTTAGCAGTGCTT	403.795	40.6875	6
tRNA-Ala-TGC-1-1	CAGAAAAAGAAAGTTACCTCCTGGAAATTATTACAAGAAGGATTTTTTTCAGGAA	398.139	33.6467	6
tRNA-Lys-CTT-4-1	TCTACTATTCTCATGCCACCCCGCCAATTACTAGACATAAAACGTTCCCAGGGAA	397.017	52.4049	6
tRNA-Ala-TGC-2-1	ATCGAATACAGTATATTTTTAAAAACTTTTTTTGGAACAACAAGGGTCTATGTGT	393.456	48.6812	6
tRNA-Ala-AGC-3-1	TGAGAAATACTGATTATAAATCATGAAAGAAATGCAAAGCAACCTGTCTGTGGTT	391.583	43.3153	6
tRNA-Val-CAC-6-1	AGCGGCGGGGTGGGGATGGGGGCGGGGGGGATGTGGGTAACCCTTTCCCACAGTT	383.904	57.4332	6
tRNA-Ile-AAT-3-1	ATGAGTGTCGAGATTAAGGGCGGGGGGTGGGGGGGGAAGAGCTGCACCCAGCGTC	371.58	34.4978	6
tRNA-iMet-CAT-1-5	CTGAAAGGTGATTTTGATGATTGAAATTAAGATCAGTGGTCTTCAGAAACCGCTT	364.003	79.1926	6
tRNA-Ala-TGC-6-1	TCTCAGAAAATGAAAGTTACCTCCTGAAAATTATTACAAAACAGTCTTTCAGGAG	359.594	17.4004	6
tRNA-Ala-AGC-16-1	GAAATTACCTGTGTTCCAGGCCACCCACTAAGGATAAACAAAGCTTCCCTGATAT	346.577	45.6184	6
tRNA-Cys-GCA-19-1	AGTCAGGGTGTGGCCATACAGGTTTATAGTTCTTATTGGAGACAGGCAATTACAT	346.308	40.075	6
tRNA-Ala-AGC-12-1	AAATCCCCTGTGTTCCAGGCCACCCACTAAGGATCAATAAAGCTCCCCTGATGTG	337.492	68.8722	6
tRNA-Ala-AGC-12-3	GAAATCACCTGTGTTCCAGGCCACCCGCTAACAATAAATAATGCTCCCCTGATGT	314.448	46.9878	6
tRNA-Ile-AAT-9-1	AGGGTCTAGATTAATGGGGAGGGGGAGTGGTGTGGGGGAAGAGACCCAAAATGTT	310.561	49.0955	6
tRNA-Gly-TCC-4-1	GCGGCGCGCTGGTGGGAGCCCCGGGCCGGCGCGGCGGGGCTGCCCGCGCCGTGCG	293.188	17.7527	6
tRNA-Phe-GAA-4-1	ACAAATTGCAGTTTTTATATTTTGAAGAAATGACCAACGGGACAGCTCCAGAGTA	283.212	32.5675	6
tRNA-Pro-CGG-2-1	TAAATAATTTGGGAATAAATCCTACAGTAAATATAAGCAAAAGCCATTTCTAAGT	281.824	43.7644	6
tRNA-Ala-AGC-14-1	GAAATCACCTGTGTTCCAGGCCACCCACTAAGGATAAACAAAGCTTCCCTGATAT	263.629	22.4482	6
tRNA-Phe-GAA-1-1	CCTACAAATGAGTTTTTATATTTTGAAGAAACACCTAAAACAACAAATTCGGGAA	230.584	27.6817	6
tRNA-Tyr-GTA-8-1	GAAACTTTCAGGACACATTATTTTAGGAATTCTAGAAGATGAAGGGCTAGGGGTC	211.356	14.4745	6
tRNA-Pro-TGG-3-5	CACCAGAAAAAGGAAAAAAAAAAAAAAAAAAAGAAAAAAGAAAAAAGGAAGCGGC	188.565	30.2787	6
tRNA-Leu-CAG-1-1	GCAGGCGTTCGCGCCGGGTCCCAGCCATGCCAGCGGCGAAGCGCCCCGGCGCGCC	83.205	12.6501	6
tRNA-Leu-CAG-1-4	GCAGGCGTTCGCGCCGGGTCCCAGCCATGCCAGCGGCGACGCGCCCCGGCGCGCC	75.9867	11.936	6
	sequences above correspond to 5' UCE sequence, in all cases followed by - GGCTCTGTGGCGCAATGGATAGCGCATTGGACTTCAAATTCAAAGGTTGTGGGTTCGAGTCCCACCAGAGTCGGTCCTTTTTTT
	ArgUGA (bold), 3' trailer (italics underlined)
	Highlighted row is original 55 bp 5' UCE sequence
	*Average normalized suppression ratio = (PTC-NanoLuciferase luminescence [+ACE-tRNA]/Firefly luminescence)/(PTC-Nanoluciferase luminescence [no ACE-tRNA]/Firefly luminescence)

## Sheet: (7) 850bp 5'UCE ArgUGA HEK293T 
5' UCE Name	Average Normalized Suppression Ratio	S.E.M.	Sequence (850 bp 5' leader)
tRNA-Leu-CAG-1-6	621.358	43.07	TTTTCCTCCGCCGTCTTCTCTTCCACCCCGCTCTCTTCATGTCCCGTAGCTCCCAGCTCCGCAGCTGTTCGAGACTCCGCACTGGATCCGCCGGGTGTCGGATTCAGCAACAGTGATTGGTGCGGAGGATCCGAGGGAGACGGGCCGACACAGGGTCTACCTTGACATGGCTCGACCCCTCTACAGAAGCAGAGGGGCGCTCGAAGAGTCGCCAGGGAAAATGGAGCCTTAAGGATTAGTTTGGGTAGTGAGGAAAGAGGAAAGAGCTGTCGGAGCCTGTTTCATTTTTCCCGCTTTGCGACAAGGTCTAGAGAGAGTTACAATTTTATTTGAAACAGTAAATAGACACATTAATGTGACCTGATAGCGTGCACCATCAGTATATGATAAAATTAGGAG…
tRNA-Leu-CAG-2-1	585.656	40.877	AACCTTATAGAGCGTCCTCCTTCCAACAATAATTCTCCAAACCCCGCCCCCTACTCCGCCAGTGCCCCATTCACAGCCCGAAACATCCGACCGGTATTAGTAATAGTTCATAATACCACCACTTGAGGCTCAGAGCCTGGGCAGGCAGCTAGAATTTAGCAACGTTATTTCGTTTTCATTGTGTTTATTTCTGTTGATGGTAAGGGAAACTGATTTTCCATTTAAATTATCTGTGTATTCAGTTGAAAGCGCCAGTTTGACCACAGCAGTGAGTCTCGCTGCACCGGATGGGTTTGGTTGTGGATAACCTAAGCTGCAGGCCGGACTCGGAACTGCCCGGGACACCGCCTCTGGGTTCTGAGTCCCGAGCGTCGTTGAAGCATGAGAGGAACTACATCA…
tRNA-Leu-CAG-2-2	1742.76	143.611	GGGCTTTACCTAGATTGGGCGCCAGCCCACGGAAATGTCTGCGAATCAGTGCAGGTATACGGACTTGATTGCATTGTGCACAAGGGAAATGCAAGGTTGCTTGCAGATTTCAGGAATCAAAGCTGACATGATAGTACATGTATGAATGCAGAATGAATACAGGCTGGAGGCACGAATGCATGTGTATTGAAGTAACAGTCTTCGGTCTCGGCCTTCTCTAGTAGGCCTTGCGCACCCTCTGGCGTCGCCTAGGTGCATCGCGCTGACCTTCCTTGTCCCATCTCTCCACGCCCATTGGAGCAAGTGAGTGTATCTCGCTCCACCCAACGCCGGGCGGACAACTAGGAGTGGGTCTTCGCTGCCCACTACGCATGCGCATATTGCAGAACTTGTGAAGAG…
tRNA-Glu-CTC-1-6	1110	73.805	AATGAATTTATTACTTATGTTTTTTATTTACTATTAGGTATTTATTAAAAAAAAAACCCACAATGACAGGTACTCCGAAGGAACCAAAGACAAATTAAAAAATTATTTCGTTCTTCAAATGGCTCACCACTTTATGCAAAGAAAAGCAAGAAGACAATTACAAATTGATGCTACAATTTATTCTCGGTTGAATGCACACATCGAAACAGAGCACGTTCCATCATCCAGTTACGAACTTCCCAAATTACTCTTATGGCATTGCCACGCCCTCTGCCGTCCAGATTTTATTGGTTGGTGCAAAACAGGAGGTCAGTGAATACGAGAGCATGACCGTGCACTAACTCGTCGGAAAAGTAGAAGTCAACTGTGTGCGTATGTGTTGAGTTCTCGCTTCATAAA…
tRNA-Glu-CTC-2-1	1107.8	80.7744	GAGGCTAAGTGAGAAGCGCTCTGCTTCCGAGTGTCAGGATGGCCGAGTGGTCTAAGGCGCCAGACTCAAGGTAAGCACCTTGCCTGCGGGCTTTCTGGTCTCCGGATGGAGGCGTGGGTTCGAATCCCACTTCTGACACATTCGTTTTATTAGCATTTTATTCCCCGGAAGAAACCCCAGAATTTTCCCGGAGTCCGTTGGTATTTTATTGTCTTCTCCAGGAAGAAGGTTACAACTAGACTACTCATCTTTGCTGCCCGGTTTTCCCTGTCTGCCGCAGCAAGGGGGCTACCTACCAAGGGGAGGGAAGCAGTCTGCATATTCCCAAATGTTGCGAGAAAACCGCATCCAATCATGTTTCTATAGGAGATACGTCACAGGATATTTATTTAGTATAGC…
tRNA-Glu-TTC-1-1	962.479	109.974	TTCGCTGCTGATTGTGGGCGGACACTGGGGTGGGCACGTGCCTCCCACTGCTGGCTTGGGGCTGGACTCACAGGTGGCCATCCTCCTATCAGGGCGAGGCCATGGGCTCTGCAAATAGGGTTGGATGAAGACAGCAAATCTTTAGCAAAGCATCCTTAACTTGCTGCCCTGACCTTCTGCCCTAACTCCAGCTCTTGGGGAGACCGCCAGGAAAGGGGATTCTGGCTTCTGTGGGGAAGTGGCTTGTCCCACCAGGGCTAAGTCGAGAGACTGGGTTCATGCAGCGAGTCTGGCACGGCTGCAGTCATACGAGTTTCTACAGGGACAGCAGGAGCTCAGTGCTGCGCAGTGGTAGTTGGGAGGCGCTGGCGGTGAAGCTGACGCATGTCACGTATACAG…
tRNA-Glu-TTC-2-1	690.779	84.7483	CACCCTGTCGGCGGACACCGGCCAGTGCAGCGTGGCCTCCACTGCGCGGTGTTATGACGCCCCGTGGTCCTCACTTCTTCACCAGCCTCTAACATTCAAACCCCAGTTCTTTTGGACTTTGCAGGAGTTTTGTGAGGAATTGTGAACAATGACTCATCCAATCTAGTGTCTACATTGGTGTCGACATGGTACCTAGCACCAGGAGACTGGATGAGATCACGAAAGACGCGAGAGTAGATTGAAGAAAGATTCAAGGGCCCCTGCAAGGAGAGAAACAGTAGAATGCGAACCTGAACGGTTTAAACCGCTGCAGACTCCGCGCAGGCGCAGGAGCAGGTTTGACGCCTACGGATGAACGCGATGGAGTGGGCGGAAGCCGACCGAGAAGACTCAATTTGT…
tRNA-Glu-TTC-2-2	1163.95	72.738	AACTCAGCCCCGGAGCCAGGCCCGCGCGGCTCGGTTCTTCAGCCCCTCTATTTTCAACCATTCAAACCGTGCTCTTCCCAAATCGCACGGAGGAGCTTTCTGGAAACTGAGGCCGGGCTGCAGTTTCCTAGGGACCAGGGCCTGAGGAGGTCTGGTGCCGCCTCCCGCGAGCCGGGGGGCGAGGGGCTGGGGGCCTCCAGGCACAGCGCTGCTGAAGAACTGGGTAGTGCCAGCAGCCACAGCGCCCAGCCCTGCCTCCGCCTTTCGAGAAGGAGCACACCTCTATCAACAAGCGGTCAGCACCGAAAGCCCGCGCAGGCGCAGGCGCAGACAGGGATTTGTTGTCGGAGGCGTGGCAGAAGGCGGAAAGCAAGGGCAGGCGGAAATGATTCAATTGGT…
tRNA-Gln-CTG-1-1	477.378	28.6034	CCAGTGCCAGGCTGTCCAGTTTTCAGGCAAGTCAACTTTCTAGCTCATCATCTTTCTGTATGGCCATTATGATATTTCTTTGGAATAAAAATTGCTTACCAGGATAAAGGGCAGGTCTTTGTCTCTCTCATTTACCACTGTATCCCCAGTGTCACAATAATGTCTGGTATGTAGCGGATGCTCAATGAATGTTGGTGAAGGAATTAATAAATGAATGCTATAAAGGCTTTTATCAAAAGTAAGTACGACTTAGAGAATATAGTGAAAAGTCAATTAATCCAGCTTTGCCAATAACATACAAAATCAATATGCATGTGGATTTGGAATTTTTCATTGGCTTTACTGATCTTTACGATGAGTGTCTTATTAGTCATCTGAATCGCTTTCTGCTGCCTGAAT…
tRNA-Gln-CTG-1-2	395.553	19.5066	ACGAAATGGAACTTTCAAAAGTGTTCCTAGCGTTAGGAGCAAAGAACGCCGGACAAACGCTCGGGAGGCGGCGAGCCTCGCGGTTCTTCCAACAACGCAATCTGTCAGCGCGGCTAGGTTGGTGCCCTCTCCCCCTGTATCGGGGCAGCCCGGCTTAGGGCCGCAGAACCGAGGCTGGGGAGCCCCGCAGGCTGTTGCTAAGAGTCCAGGGGAGGCACGGACTTACCTTATCTGCCCCTGGAAACAGATTTGCTCTTGGATCTTGCACGAAGAGCCCTGTGAGAAACGAAAAGGGAACTTGTGTGATGGCGGCAGATAACGAACATTAGGGTAGAAACTTAGGTTCTTAAAGGGAAGACAGCTTGAGTTCGGAAATGAAGATATATTCCTTCAGGAAGG…
tRNA-Gln-CTG-1-3	638.113	59.5997	TGGTTACAACTGAGGGGCAGTGCCAAGATACTCGGAGGTTGTTCTAGAGGCATCTGTAGGTATCGTACAATGAATAAATAAGACTGTAGAAAGTAGATAGTATATTTTTTCTTTTCTCTCTTTTCTCCCTTTCAAACCGTGAGACTAAAATTCAATTCACCTTTTCGTGGGCTGGAAACGAAAGAAAATAAAAATCTCCAGGAATAACCATATTCCCAGATCAGTATACTGCCCTGCCCCGAAGGATGGAAAGAAATCTGGGAGAAAGGCGCGGTGGAAACAGTGTGTGAGCCCTACCCCTCCCATCCCTGCGTTTGGCCATCCAAAACAAAAAAACTGCCCCTGCAAAATTACTTTAAATCAATTAGTAAGTAGAAGACAAGAGAGACCCCAGGTGGA…
tRNA-Gln-CTG-1-5	759.852	40.896	AATACAGCAAACGACGGTGGAGGGTAATAAACATACTTTAAAACAGTACAAACGCGAGCCGTATTATCGAATTTACATTTTCTGGTAGCCACATTACAAAGAATAAAAAGCAAGCGAAATTAATTTCACGGATCTATTTTACTTACCCTAATATACCAAAATCTTATTTTAACATATAATCAACATTCTAAAAATATTAATGAAATTTTAAGTCTTTTTGTTTGTACAAAGCCTTCCTTCAAAAGAAGATGTGTATTTAGAAGCTGGCAATACATCTGAATTCATATATTTCAAGTGCTCGATAACGGTGTCTACCATATCCAACAGCAGACTTTGTTTTGTTTTCGTTTTAAGTGACGGGTGTGGAAGACACGCAAAATAGAATGTCCAGTAATGTAC…
tRNA-Gln-CTG-2-1	771.012	31.788	AATATCCCGTGTCTGAAATTGAGTAGAGTTGCAGATAAGACATGAGTTCTCCAAGACTTAATTTCCCCGTTTTTATGGGGGACTAGAAGCGTCCACTTAATCTAGCTTTTAAGCATTAAATTGCAGAAAGCATAGAAGAAGTTCGGTCCAGTTCAGGTACGTATAAAAGTCGCTCAATTTTTCTTAATGAAGAAAGCAAGGCTCAGGACCACCAAGTTTCTGAGTTAATTGAGGGTTAGGGGAAAGGGAGACTTTATGGATCAATGTAATCGGCAAAAATAAATAAATAGATCCCCCAGGGTTTTCTTTGAAAGGGTGTTCTGAGTGGGCATAAACTAAGGATTTTTGCTTTGATACATTAAATGCGTTTAGTAGAATGCCTATAACCCAGCATGAGCA…
tRNA-Gln-CTG-5-1	574.351	34.7054	TCTCACAGCGTGGTTGTGAGCCTCACAGGTAAGGTAACAATAGAAAACACTTGTCACAAAAACTGGCACACGGTAACCTGGCATACTGTGTGCCTGGCACCTGGCACACAGTCTTGTTTAACAATCTCACTTGTCTACCATTGATGAAATAGAGGCCGAGGCCCGGGGCGCCAAGCTCCTAAAGCACTTGAAAGGAGTGGTTTAGGATTAGAGGACTCCTGACAGTTGGAAGTCAACGTTTTCCATTAAGACTGTGGTGTAAAAGGTGTTGAATGTAGGCATGTGGCAGGTAAGCGTCTTCTTGACTTAATCCTCCAAGAGGAAAAGCAGAATGCACCCATCACCCAAACTATGGGGCGGAGGGAAGGAACCTAAAGTGGAGAAATAGGTCACCTATGA…
tRNA-Gln-CTG-6-1	564.872	40.6449	ATCTTTCCACGCACGTCCTCAAACGCGCCATACACCACCCCTAATAAACGACGTTTTTTTGTGAAAGCAATAGGATCTGATCACAAAGCAGAATAAAAGATCTCAGGTCTCTCACAGGCTCCTCACCTGTAAAATAAAGACAATAGTTCGCATCTCACCAGGTTACTGTGAGCGTTCCATGAGGTAACAATACAGAACACTAGTCACAAAACCTGGCACACGATAAGGGCTCGGTTTTGTTCGACGACTTCACTTTTTTTCCAGTGAAGAAACAGAAGCCCGAGGGGGCACCAAGTTTCTGAACCCCCTGGAAGGAAAGGTCTGGGGTGCGAAGGGTGGGGTGTGCTGACATTGGAAAACCACATCAGACTTTAGAAAGGAAGAACTAGGTCATGAAAG…
tRNA-Lys-CTT-1-1	946.516	76.0757	AAATAGCTAAGCCCCGCGGTTGTTCAGGGAAACTAACCCCTCAGAGATTGGACTTTGTTTCTAAATGCGGAGCCCAAACATGTAGGAATCCGGAATGCCATTTGATGGAAGTTGGATGGCCTTGATATGTGTTTATGTAAACAAAACATATTGGTTGGTAAATATTTTTAAACACTTTGTTAAAAAGATTCAATGACTCTGTAATGATAAAGATTCGCATAAGTTTTCAATGATCTTTGGATACATATACAAACATTCTTAAATCTAAGTACAATTAAATATTTAGAACGCTCTGAAAAATAATTCTGAAGTGCCGATCTAATAGTACGTTATAAATTTTTTTAGAAAAGAAACTACGCGGAGAATATAAAACCATGTAGTTAAACAGTCCTCAAGAAG…
tRNA-Lys-CTT-10-1	629.957	48.8496	TAGCTGGTTTAACTGATCATCCATGCTATATTTGATTAGAGCTGTCTCAACATCCCTTGTAGCCTGTACTACATATGCAGAATCTGATACAATATTGATAGGTTGATCAAAATCTTGTAACACTGTAATGACTGCAACCAACTCTGCTCTTTGAGTCAATTGATATTGAGTTTTGATTACTCGCTCATCAGACCCCAGAAAAGGTGTTGGTTGATATAGACAGCAGGACGGTGGCCATGGAAGTCAGAATCCACTAAGGAGTGTGTAACAACTCACCTGCCGAATCAACTAGCCCTGAAAATGGATGGCACTGGAGCATCAGGCCCATACCCGGCCATCGCCAGCAGTCAATGGAATGTGAGTGCCTTAGAGGTCTTGGGGCCGAAACGATCTCAACCT…
tRNA-Lys-CTT-2-1	754.848	71.6303	GAGCAGAGGAGAGAACCCTTCCCTTGTGACTCTGGAACTCAGTGCCTCTTCCAGGATGGAGAATTAAAATGCTTTGCAGAGAGGTCTTTGCGCCTCTCATCTGAGTTTCCTTGGGCTCTTTCGCACCCTCCTCTGAAGTGGGTGAGGAGGTTCCCTCAGTGGAAGGAATGTGCGGAAAACACTAAGGTTTCAGGCAGGACTCGTGATTCCCGAGTCCTCCGCGAGACTTCCTGGCTCTCTGCAGCCCCCATCGCTCTCTAAACCCCGAATTCCTTCATGGCAAAAAGCTATTATGAAAAGGCTACTGCCGTGTCCACCAGTCCTAGGTCCTGAAACTTCTTTCACACGCAATAATATGCAATTAGATCATACAACCGCTCCGTCAGTGGAAAATGATTC…
tRNA-Lys-CTT-2-3	442.697	26.1823	GCCAAGGTGGTTTCCGTAGTGTAGTGGTTATCACGTTCGCCTCACACGCGAAAGGTCCCCGGTTCGAAACCGGGCGGAAACACGTTTTGGTCTGTTCGGGAGATTCTCTCCCGAGGCCGGCCTTACGTGGCAGGAAGGACATGTGTGTCCCTGCGCTTCGGAGGAACACGGACTGGGGCAAAACTGAAGGAGAGCACTACTCAAGTAAATTCAGGTCTCGCCCCTCACCTAATCTCTTGCTCTTCCCTTCTGAAGCCTATGCAGCCATCACATGTACAGGAATCCGTAGATTTCAGATCCTCGGCTCTAGTGCCTAGAACAGAGCCAGGCGCAGGCGCTTCTTAGTATTTGCACAGTGGAAACGTGCTTACACCTCTGAGGGTAACCTCCATCTTCAGA…
tRNA-Lys-CTT-2-4	861.275	51.3537	TTGATGGGTTATGAGAACAAGAGAGGAACGCCTCACTGGGCCACAGAGAGGGTCCAGGAAATTGTTTGGGCTCGAGGACCTAAGGTCCTTGGGACTATGCTTGGAGCCACATTGGTAACCGGGTCTGGAGTTTTGGGAGTGCCAGTGCAGGGGTCACTCTGGTAAGCATCCAATGACACTGACTTTTAGGTCCTGGAAACATTTTGCGGCCTATCAACACAAATTGGTGAGAATGGGGAAAAGAGGGAAAATGTAGAGAAAGTGACTGGAATGCATGCTAATGATTCAGGTTACGTTTACGTCCTTTGAGTTTCATTTCATCTTACCTATAAAACCAACATAGACATTGAAATCTAGAATCCTAATCATACCAAAGAAATTATGTATTCTCTTAGTGTA…
tRNA-Lys-CTT-2-5	849.077	24.8357	TCCAGTTTGGCAGCTGCGGCTCTGTGCCACACCCTCCAACGGGGCTGGATGCCCAGGGTCTGCTGCCTCCATGGGATCTGGCTGGGCTCGAAGTCGGGGCTCAGCAAAGGTATTTCGTGTGAACGAGGAATCCACGGGTCAGACCCGCTTCCACAGCCCTGAGTCGGGGCGGGTGCCAGGGCCAGTCACCCTGACACTCAGGAGGTGCCGGCCTGTGGGGCGTCCGCGGGTGGGCCTCTGACGCAGAGAAAGACCCAGATCCAGCTACCTCGGGGGCCTCCTGCTGCGCCTCGCCTTTGGGGCAGGCCTGAGGGCAACGCTTACTGCGGAGCAACTGTGTTCTACAGTGTAGTCCCGACACTGAAGACTCCTGGTCCTGGACTCTGCTGTAATCTAGAA…
tRNA-Lys-CTT-8-1	927.912	55.7012	CTGGGCTCAATATTAAGTAGGAATTGGGATTTATATTGGCAGCGAAGCGTGGACCCAGGCCCCTTCGGATCCGCACTTGGGCCCCAGAGAGAGGTTGTTCCTTTCCTCCCCGCCTCCCACTCAGGACCACCCATGGCTAATGGTCCCTGACTACAAATTCCACCTGACTGGAGGCTCGGGTTTGAGGTTACACAACTCGCTGAGAAGGGGAGGATAGGGGCTCCCAGATGTCCGGAGACCCCGGCAGGGACTGTGCACCCAGCTGTCTGAATGCCAGAGGCCGGCTCCGCGGGTAGCCATCCCTGCACCACCTCCTCGGGACTAGAGTCACCACAGCCTTTGTTTTTTTGTTTTTGTTTTTGTTTTTGCAGCGCCTGTTTTGAGGATTCTGAGTATTAG…
tRNA-Lys-TTT-1-1	495.579	33.071	TCCCAAAGTGCTGGGATTACAGGCTGGAGCCACCGCGCCCAGCTTGAGTCTGGGTTTTATCTGGGGAGTGGTCTGTGACCTTAATCAGATGGGATTTGCAATCATCCTGTACGACACCCTATCAGATATTTGCACCTCAATTATCTGTTTATACAAGAGCTAGAAGTCCTAAGGGATGGGCACATAGGAAAACACTTTGAAGAGAAAAGGATAAGAAAGTTTGGACATTTGCTTAAGTGAAAACAAAACCCGAGACTCTTAATATATAGGGTACCAAGAGGTCCCAGTTTGCCCAGGGGAATCCTGGTGTATACCTATTATCTCTTCATCTTGTCCACTTTGGATGTGTCACAGATTATACCTTTATTATTTTTAACAAAGTGCTGTTATTTATTACTG…
tRNA-Lys-TTT-11-1	1068.67	78.8678	TACTGGGCGTCTTAAGGGGCGTTCCTTTCTGCATAGGTATTTCCCCTCCTCTCTGCTCAAATGGAGCATGCATGTTTTGGGTGGTTTCTGGGGTGCGAGATTTTCCAGACCTCTCTTTTCTCAGGGGCTTCCCCTCATGTCTAGCTATCTGCCCACTCTAACAAGTTGAAGGAACAGTTGACCCTTGAAGAACATGAGTTTGAATTACACAGGTCCACTCCTACTCGGATTTTTTTTTTTCAAGCAAATGTGGAGGGATGCAAACCCCACATATAGGGAGGCCCAACTTTTTAGGTACACGGGTACTGCTGGACTTGAGTATGTACGGATTTTGGTATACATGGGGGTCTTGGAACTAATGCTCTGTGTATACTGAGGGACAACTGAGTATATATCTTT…
tRNA-Lys-TTT-3-2	1109.54	58.0846	CCGCACAGTGCAACCCGATAGCTTCAGAACAGCATATTCATAGTCTCTTAGACAGATTCATTTTTTTCTATTATTGGATAGGTTTTAGCACTGATGCCCATTCTGTTATCAATGGTAAAATAGATCGAAGGTTATTACAGCACTTCAAAAGTGACACCTCGCCATTCTTTTAATCCTGAACCTATTTAACTACAAATAAAAAAAGCCTACCTAATCATGCTTACTAGGCGCATAAATATCTCGCAATTCTAAATTAGCTGGTGATGCTGGTGAAAGGCGCAGAATTTGGGCCTTCTGTTTTTCCTTTTACGCACGAATCACGAACTTTCTTGGCGTTAAAGCAGTCTCACAGTGTGGATGATGCAATCACTCAAGGGTCCTCATTCTTATGTAAGAAAC…
tRNA-Lys-TTT-3-3	901.445	84.0605	GAGACGAGGTTTCACCATGTTGGCCAGGATGGTCTAGATTTCCTGACCTTGTGATCGCCCGCCTCGGCCTCCCAAAGTGCTGAGATTACAGGCGTGAGCCACCGCGCCCGTGTGCCAGGTGTTCTTAAGGTCGCAGGGAAGACTGGAGCATAACCTTTGAAGACTAAAGACAAGACAAACCCGGCGATTACGTCTGTAGTTATACATTGCTTTTACAAGTAATTGTTTGGAGTACATTACACAAAGATGGGAGTTAATTTTTTCCATGAGTTGGGGACAAAAATAACTGTGAGCCATATTCAAAGTGGGCAAAAGCATAGATGGGAATAAAGAAAAGGAACATGGATAGGATTTAAGTTGGACGATATCAAGTTTCTGCACCTTTTTACTCACTAGAAT…
tRNA-Lys-TTT-3-5	1174.45	111.175	AAGCGAAATACAGCGCCGGCAAACAGGGTCTGAATGCCCCGCGTGGCATTCTTTCCGCTCCAGGACCGCCCTGGGCCTGCAGGATCCTGGGCGGGAGCCCAGGTGTCCGGGATCTGGGCCACTAGGGACTGGGGAGGAACCTCTCAGAGAAGCCCATAGCCCGCAGCGGCCCCGCGCGGCCGGTTCCGGCGCCGCACTGTTCCAGCCTCTACTATGGTACAGTCCCTGCGTCGCAGCCTCGGCGGGGGCTCTAAGAACGGGAGGCAGAAAAAGCTCAATCAGCAGCAGGCGAGCTTCACCCGCTGCTTCCAAATCTGTGCCAAAATATTCTATGCTGCACAGATAAAATCCTCTGTCGGTTCTACAAGCCTGGCTTTTCCTATAGAGAACCCTCTTATA…
tRNA-Lys-TTT-4-1	703.523	78.6878	GATACTTCTGAAGTTTCTTCCCACTTATCGAAGTCATTGTTGAAATGCGTACCTTCTGCCTCCAACCTTCTGGTAAGCTGATGAAGAAGCCTGGGCGTCCGCTCTAAAGCCGCCTTTACCAGCCAGCTACGATCTCTAAGGGCTGCTGTTCGCAATAATGAGCTGCGGGATTATTCACTACCGAAGGGGTCCCACTCTATTCTGAGCCCGATTTTCTTCGTCATTTCCCCTGTAATAAATACTACACAATAATTTTATATTTAACGAATAAACAGTTTGAGGTTGAAATGAATGTTCAATATAATAAAGCTCGGCTGCAGTGCTGAGGCACAGGTATATGACCAGAACGCTTGGAAGAACCTAATAATTACTGAAATCATGAGCCTTATTAGCACTTCT…
tRNA-Lys-TTT-5-1	453.125	43.6884	CACTCAGTAAGTAGCCACTTACTGAGTCCAATCGATTATTGGAAACCTAATTTTTCATCACTGCTTCTCCCACAAGAAGCTCTAGGACTGACTCCTCAAAGACCAAAACTGGAATTAGCAATCCCGCTGTTTACCCGGAGGCCCGGTCAAATGTCTTAAATCTGGGAGGATTCCTCCTGGGAAATTCCAGTAAGGGCGCGGAGCAGGTCAGGAAGGAGGTTACTTTTTGGGTCTTTATCGTCTATGATGGGAGAAAAGGAGAAATGAAGACTCGATTTTGCTGAACGCCTGCTCATTGTCAATTTTGCCGGTTCATCTCTCAAGAAATCAGCAAAAAGACTCAGAATTGTAATCGCGAAGGGAAAGAATGCGGCCACGTGGCCTATTTTCCTGTGGATA…
tRNA-Lys-TTT-7-1	703.204	27.8103	CATTATGGAATGTTCTCTTGCATCTTCAAATTCTTCCTCCTTCGTCTCTCTTACCCTCTGCCTACAAAGGCTTCAAGAAAGAGATGCAAGACAATACTGAGGGATACGAACAAAAGTAGCTCCACAGTTGCCTCGAGAAGTTTAGGTTGCAGGTAATTGGCGAGAATGAAACCCTCTGTATCTAGCAACTCCGCAGTGCTTTGTGTAGAAGACGCTCCATCTCAGGTTACGAAAATCTACAGAAAGGAAATGTTTAAAAAGAGAAAAGGAAAATATTCCTAGGGATTATAATGTCTCTCTTAAGCAGGGTCTTCGAAAAGAGGATAATTCAAGTAATATGATTTACAAATTGCAACATGAAACAAAATGAACTGAACAAATGGAGAAATCTAGATTACA…
tRNA-Tyr-GTA-5-2	416.531	17.8801	CTTTCTCCCCATTTTGGGCCTCCCAGCCTGCACGGTAATTCTTTTTAGCCATTCGCCCTGCGGGAACGTGTCCGGGCAGGTTCCCAGCGCAGCTGTGGGTCTGCGCTTGGCCGAGCGACTGCCGGGTCACGACTTCTGCGTCTTCTTAACCCGTCTTTGGCATTGCCCGGGCCCCGAGTCACACAGGAGGCAGCGCCGGCTCCAGGGGGCCAGGCGGGGACCTTCTCCTCAGAGCCCCGGGCAGCTTCTGCGACCCGAGGGCTCGCAACGGCTGCCGTGAGGAGGTGGGGGGTCCGCGGGAAGAGGTATCTGGCGCTCCCGGAACCTGGGAATCAGAAAGAGAGAACACAATACTAAAAACACGAAGCCTAAAAATGACACAATGTTATGGAGACAAGG…
tRNA-iMet-CAT-1-1	995.284	47.2342	TGGCCCTTTCTGATACTCCGACTTCTTTCGGCCCACGTTCACAAAGTTTTCCGTCGAATACCTGAAACCTTTCGACCGCTTCGACCCACTTACCTCATGGCGCCTTAAAACACGAACAATGGAGGCCGCACCAACCGCCCCTTCCTCTGAGTAGCAGACAACTGAAGAGGCGTCTTGCCGGCGTGTCCCAATAAAACCCGGTGCGATTGGCTCCCGCCTTACCCCATCGCTTATGCCTATTGGCTTACTTTGTCAAACCGGGCTTATGAACCAATAAAAAACGCCTACTGTGTCAGGAACTAGCCAATAAGAACTGGTTCTATAGTAATGACGAATTTTTGATCAGACATTAGGTGGCACTAAAGAAGTCAGGACAACGACTACGTAGTGTTCTATAAC…
tRNA-iMet-CAT-1-2	856.338	38.4538	TCTATTCCCAGTTTGTTCTCTTCTTTCCCTGCTTATTAAAATTTGTAATTGCCATTTAAATATCTAACTGCCCCTCACAACTGCACCCAGTGTGTAGGTTTCGGGGTGGGGGTTTTTTTTTTTCCTTTTTTTAATTTTATTGAGACAGGGTCTCGCTATGTTGCCTGCCTGGGTCTTCCAAAGTGCAGTGACTACAGGCGTGAGCTACCGCGCCTAGCCCACCAGTGTATTGATATTTATTTTTCTATCCCTAGTTTTGTTTTCTGTTTGATTCTGGTGATTCCTTTTTCCAAAGTGAGTTGGCAACCTGTGGTAGCCAAAGAAGTAGGCAACTGCTCGTAGGTTTTTTCTTAAATTACGAGGTAGTCTGAACGCATCTCCTGTAAGTAGTTAAGAGTA…
tRNA-iMet-CAT-1-3	660.854	33.8586	ATTTTTTTTTTCCTGTGAACATTTTCGATGAAAATCTCAAGTAAAAAATGTTTGGAAGTAATAACGACTCCCTCCGGTATCCAGGAATGGCTGAAATTTGCCCAAGCATTTATAATTTCACCTTTATAAATTATGCCAATTAGCCTGCACTTTGTTTTCCCATAACTCGAAACATGCTTCCGTTTTAGAGAACTTCAACCTCAGCTGATTCGAATTTATCGAGGAAGAATTCTAAACCGCTGGTGTTTGGAAGTGGCGTGCAGCCCCATATGGATGGCCAGTGTGCACTTCTCATTCTCCAGGATAATTTGGCAAACGACAACAAATCATTTAAAATTAGGAAGATGCCGAAAATTGTAGCCTCTAATACATACTTGACAAGAGTAATGTTGAAACAGC…
tRNA-iMet-CAT-1-4	359.038	23.7774	GCATGAATGTGCCGTTTTTTTCCCCACATGTGGCTCAAGACCCCCTACAGATTATGAATTAGCAAATTACAACATGGAAAAAAGGAAAAGTACGTTTATTTCTTCAGAAGTGTTTAAATTTTTATAACTTACAATGACTTTAAAACATGACATTTGAAATATTAGCAGATTTTCTCTTATGTATTTACTGTACACATTCACACAATACACAGTGACAAACATTACATCGGAGAAGTGTACCTAAAATAACCTTTTTCCTATTTCTTATTAACTCTTTTCTTAGTAGTAGTCTAAGCCTATGGCCATATTACGAACAGATTACTGCTCTGGAAAAAAAAAAAAGAGAGAAGACATAATTTTGAGATTTGGAAACTTGACACGCTAGAAAAAAGGTGACTA…
tRNA-iMet-CAT-1-5	655.286	26.2115	ACTGCATCAAGGGGAAAACATCTCTTCTACGGTTGTCTATGAAATTTTTTGACAGAAACAAATAAGACTGTTAACACGATTCCTCTCCGGTGGCAGCTGCGTTCGCTCCACGACTGCCTGGATTCTACTCGAGAAGACTACACCTAGTGTTTTGCTTGGCGCCCTCCTCCTAGGCTCGCTATGATAAACGAGTGCTTGCTAAGAGGCTCAGACGATCTTTGGCAGGTTGGAAAAGCACAGATCTGGAGGTTATGACCTGAGGCCATCTGATTATCGGGTAGCGAATCTTCGACTTGCTTGGCAGAGATAGGGACAGTGTAAACGATCAGATACAAAATGAAATAATTAGACAATGAAAATTTTGTCGGTACTGAAAGGTGATTTTGATGATTGAAATTA…
tRNA-iMet-CAT-1-6	566.932	33.459	CACAGGACCACACAGTGCCCTTGTCTTACCAGGGACACGGAGGAGTCAAGGTGTTCCAAATGCAGACAGTGAGTGCACTATGGAAGGCGTGGGAAGCAAGCAAGCAAGCAAACAAACAAGCAAACAAACAAACGAACAAGCCCTGAATTCTAAATCCAACCCTAGAAGTCGGTGTATGAGAGCCTAACGGTTTGAAAATCAAGTTCCTGAGAAAGGATTTCAATCGGTTTTCTTAAGTTGCAAAGGAGCAAACAACAAGTTGTAGGTGACTATGTTGAGAAGGAAACGTGAGACAACTCGAGGATGAAAGACAGAGACTAGAGAAGATAAATGGATAAGGAAGAAAAAAATATTGACGCAGCTGGACAGCGGTGTTAGGAGATGTTTAAGTTACTTGGA…
tRNA-Met-CAT-3-1	787.523	15.7927	GAGTGTCTCCACGGAACTTCACAAGGGAGGAAAAGAGTGAACTCATTATTATTTGTCTTGTCTTCGTTTCAGAGGCGGTACATCTACGAAAGCCCTAATCATAGAGGGAAAGACTCCTCGTTCCTGGCCCAGAAATGAGATGAGAAATCCAGGGCCCCGTACAGGAAGGCCTTTCGCAAAGTCCAGACTCAATTGCCTTCGCAGCCCTTAAAGTTTCCTTAGGAAGGTCTGTGGGAGAACGAGGTTGGTTTAGGAATTGGCCCCTGCCTTGTACTACGTAGTTTTGTCATCCAAAGTGTTTTAGAAGTGAATTGAATCATAGTTACGCCTTATTTTGAAACACTGTAATTCAGAGAACGTAAAACCTTATTAAAATGCCTCATAATCATCTTGGTAGAG…
tRNA-Met-CAT-4-1	804.465	66.039	AATCAGTTGGTGATATTTTGAGGGGACTATCTCAGGTGACATAAGTGGAAATGCAAATTTAAATTAAGAGAGGTAAGTGTAAACTGCAGGCATGTTTGGGAGCTTTTCATTCATTCAACTAGCATTTAGTGAGAGCCCGCTATTCCAACTAAGGAGACTGTGGACAGTAATTATTGCCTTATATCTCTGAGGGGACGAAGATCCAGATCAATAGAGAATGAGGTCAGGCATAATTGTTCAGTACACTATGGCTTCCGATTGTGAGGTTCTTCCGATGGGCTAAAAAGGAGCCTACGCGTGCCTATTGGAAATAATCTTGGAAAACTAGCGACCTTGGGCGAAGAAAACTGAAGTCCCAAAATAACCCGCCTGGGGAAAGAAATTAGGAAATTCCTGTGG…
tRNA-Met-CAT-4-2	827.895	107.77	AATCAGTTGGTGATATTTTGAGGGGACTATCTCAGGTGACATAAGTGGAAATGCAAATTTAAATTAAGAGAGGTAAGTGTAAACTGCAGGCATGTTTGGGAGCTTTTCATTCATTCAACTAGCATTTAGTGAAAGCCCGCTATTCCAACTAAGGAGACTGTGGACAGTAATTATTGCCTTATATCTCTGAGGGGACGAAGATCCAGATCAATAGAGAATGAGGTCAGGCATAATTGTTCAGTACACTATGGCTTCCGATTGTGAGGTTCTTCCGATGGGCTAAAAAGGAGCCTACGCGTGCCTATTGGAAATAATCTTGGAGAACTAGCGACCCTGGGCGAAGAAAACTGAAGTCCCAAAATAGCCCACCTGGGGAAAGAAATTAGGAAATTCCTGTGG…
tRNA-Met-CAT-5-2	482.342	39.4436	AGATGCAAGTGGAGATATGAAGGAAGACAGTAGTATGATCAAGAGACAGGTTTGATGGCTATTTCTTCATTCATTTATCCAGGTGGTCAGTGAACTATCATGAACTGAGAACCTCCTGTCTCTTTTCAACAGAGGAGACTATGGAAAGTGTAAGAGTGACTAAGGTTTCTGAGGGAAGGAAAAGGGAAAAAGAGCAGCAAAAGACAGGTACAATTGATCCTGGTAACGCAGAACCCAGACGGTCCTATGAAATACTGGAAAGGCGTAGACTCCTCTGGTCGTGGGTATGGAATCTTCCTAGTGCAGCGTTGATTGATACAGAGTAATTTTCAAGTAGGATTGATTGTAGTTTTTGAAAGCTGAAACCGTAACGTAGGTGGGAAATACACTTCGACAAAA…
tRNA-Met-CAT-7-1	461.416	30.5226	AGATGCAAGTGGAGATATGAAGGAAGACAGTAGTATGATCAAGAGACAGGTTTGATGGCTATTTCTTCATTCATTTATCCAGGTGGTCAGTGAACTATCATGAACTGAGAACCTCCTGTCTCTTTTCAACAGAGGAGACCATGGAAAGTGTAAGAGTGACTAAGGTTTCTGAGGGAAGGAAAAGGGAAAAAGAGCAGCAAAAGACAGGTACAATTGATCCTGGTAACGCAGAACCCAGACGGTCCTATGAAATACTGGAAAGGTGTAGACTCCTCTGGTCGTGGGTATGGAATCTTCCTAGTGCAGCGTTGATTGATACAGAGTAATTTTCAAGTAGGATTGATTGTAGTTTTTGAAAGCTGAAACCGTAAAGTAGGTGGGAAATACACTTCGACAAAA…
tRNA-Trp-CCA-1-1	571.065	29.7093	GTAGGGTTATGCCCAGTCTACAGACGAGGAAACCAAGATCCAGGGAAGCTGAGTCACCGGCAGAGCTGGGATTACGTCTAAGATTTGTCCAGGGGGCGAGAACTGCAGCGACACCATGATTTATCATCTCCAGAAAACAAAAAAAAAGGCCTAGACACATAAAAATGGCTTCTCTGTAGAGTGAGCTCAACGAGCTCAATGTGATTCCAGTTAAGGAATTGGGCCTTAAGCCAAATGCGCCTAAACGCAACTTGCCTCTCTATTATTTATCCAGAGGATGAATTTAATTCCTACGTACATGCGCCCACATCTCGTCAGCTGGTGCCTCAGAGAAATGCGCTGACAAATCTTAAAGGTGGGGCTTCATGACAAAAGTCCGCCCGTTATTGCTGCTCAACA…
tRNA-Trp-CCA-3-1	728.574	55.4186	GCGGGTGTGCGGATGGGTTTGAGTGAAGTAAGTGCTAGCTAGGCCAGGTCTTGCGGGGCAGTGCAATGCTGGAATTCTCTTCCTGAAGAGGGAGTAGTCTAGCGCATTTACAGAAAGTAGTAGTACAAACTTCATAACCGTTCTTATTACTGTTTCACTGCTAATCTAAACCCAACACATAGACACTTTTTCTCGAAACAGAGAAATTCGAGAAATAGAAAGATTGAACTTGAGAAACCACTGTTTTTCATATATGGAGCATTTATTTGGGTTTGGGGTTAATATTTAATCCAGCCACTCCCTTATTTTTCTCAAAAAAGCCTTAGCAAAACTGTGAAAAGAGATCAAATCAAATAATAAAGAAATTGTTTGGGAGGAGGATAAGATTAGATACTTATC…
tRNA-Trp-CCA-3-2	287.029	28.7341	GCAGTGAACTTTGGAAACGAATTTAAAACTCACCTTGATCAGAGTTCCTTAATGAGGAGTTGGGAGAGGAAGGATCCTCATTATTCCCTCTTCGCTACCTCCTCTCTACAACCCCATTCCAAAGCGACTGACCTTCAACAGAATGTATTTCTATAAAGATAAAAACAACGAAACTCCCAAGACGTCTATATTTGGAATATACAGGGAAAACTAGGTAAGAAACGGAATGAAATATAAACAAGAACAGGTGAAAATGAAGCAATTCAGAGGCAGAGAAAATCAGTGATTGGGCGGACAGCAATTTTACCGAGAGGGAAGCAGCTAGGCACTATTTTGTATCTGTTAATAGCTGCCTGGTCTTCACCAGTACCGAAATTATTTTCATGAATCAGATTGACA…
tRNA-Trp-CCA-4-1	717.985	40.4383	CGCCATCTTGCGAAGGCCTGCGCCGGCTTAGTGGCGCCCCGCCAGATTACAACTCGAGGTCGCGAACTCAGCGCGCGGAACCTGTTGGGGGAGGGGAGAGAGGGCGGAGTCTCGCGACTAACGGGGCGGGGGCAGGGCGGGTAAGAACGGAAATCATTTGGTAAAGAAAAGGAAGGGCCAATTTCCTTTGATCCTGGAGACCCGACTAAACGGGAAGCCCCGTTCTCCCGCTTCCGCTGGTTACGTCCCAGCCTTGGTTAGAGGACTAGCAGTCAGGAAAGTTTGGACGCTGAAGGAATCGGTCTCCTGGTCCGACAGATACTGGGTGGAGGGGCAGAGAGTAAATGGAAGAGAAAGACTGGTACCCCTGGAAGAAACGCCATTTACTGGTGTCCTAAG…
tRNA-Trp-CCA-5-1	384.042	25.8831	ACTCCTGGCCTCAGGTGATCCGCCTAGCCTCGGCCACCCAAACTGCTGGGATTACAGGCGTGAGCCACCGCCCCCAGCTTGAACATAGTACTCTTTCGTTGATCTGGCCCTCGTGCAAATTCTTAGTGCTCCCCAAGCAGAGGGCTGGGGAGAAGAGAATCCGGATCCCTGACAACCCCGCCCCAGCCTTCTCTGCTAAGCTGCGTGAAACATTTTCCACTGTGGCTTCCCAAACGTGTCTCCTTAGGAGACTACACAGCCCGAGGCAGGTGAATTTTCCCGAATGACAAGAGGATTATTCCCGAACCCCGTGGTGGCGTCTGCTTCTATCCTGTTTCGTTTACTTTTACACTTCCCTCTGAATTACAAAAGGGAAAAAGAACTCTTTAGGGTCCATCT…
tRNA-Tyr-GTA-5-1	763.878	49.6156	GAGCCAGGCAGGAGCTGGACCTACAATCTTCTGATGCGTGGTCAGACACGTTATCCCTTGCGCCACTGGCCTACCACGCTACTCCTTCAGTCGCCGTTGGATTACTGTGTGTTGAGAACACACTCGGCAACCACTTTAAAGGACAACGCAGGCTGGTAAAGGAAAAGTACGACAAGGGGGGGCGGTGGAATCGCAGGGTCTTGGCATCGCGGACCCCAGACACCTGGGTTGAGGGCCTTTCCCGGGTCAGTCAGGCTAGCGAGCCGGAGCGTTCTGTCTTTCTGCGCACGCGTAGAGCACACAGGCCGGCTCTGGGGCTCTGCGCTCCTCGGATTACGCATGCTCAGTGCAATCTTCGGTTGCCTGGACTAGCGCTCCGGTTTTTCTGTGCTGAACCTC…
tRNA-Tyr-GTA-5-2	438.946	65.8952	AGAATGTCCCCAAGTCTCCTTTGCCCTGCGATGCTGGGGCAGATTGGCAAGGTCCCAAGAGAAGCACAATGGTAACCGACGCTGCCCTTGGCTGAACTTCTTCTGTTAAATCCTTCGGATGTGAGTAGACTTTTATTTAATAATTTTTTTTCTTTTTTTTCTTTTTTTCAAATGAGACTGCATCTCGCTATGTTGCCCAGGCTGGTTTTGAACTCCTGGGCTCAAGCAATCCCCCCACCTCACCCTCCCAAAGTGCTGGGATGCTGGGATTACAGGCGTGAGCCACCGCACCCGGTCTGTAGCCTTTAATAATGGATTTTAAATGTGTGTAACATTTTAAAATGTGCTTATTCTTTGTTAGAATTAGGGTGAAATATCTACTTGGCTGATTTTCCTTTC…
tRNA-Ala-AGC-11-1	530.501	55.2429	ATGGAAATTTTAGGGGTGCGGAGAGTGGTAGAAACTATTGGTTAGGCCAAGGCCGAACCTCATTGCTTGAAAAACTTGATTTTCCCTTCTGGCCGCATCCTCAATTTGCTTCCAGTTCCCGGTTTCCGCAGATGTGATTCCAGTGTTAAACTCTTCCCGGACCCCCAAGACAGCTGTTTCTATGGACTTCGCCTCCCTGGTTCACCTGCACTCGGTGGGCTTCTCCAGACGGGATCCGACATGGTAAAACAGGTTATAGATGGCGCTGAGGGGCGGAAGTCATGCTGAGGCTCTTTAGTCACCATTGTACACAGTTCTTCATTTTTTTCCTATTGGCTAGTGACGAAAGTCAATTGAAATAGCGAGAGTCCTGAATTACTTCCAGATATCAAAGAGGGT…
tRNA-Ala-AGC-12-3	258.929	17.0192	GGAGGAAAAAAAGCAGCAAGACAGTTACAGTTGTTTCTGGTCCCACTTTTATAAACACACACGCACACACACAGACACACGCACACACACAAAATCATTTAATCATTTTTAAGTATTTAATCATTTTTTAAAAATCTGTGATGCTTTACCTGGGCAGGTCTAGGCAGGTCCTCCTTTGCTGGGACGTGCCCTTTTCTGTCCCGGAATACTCTAAACTTGACATTTTGGCAGCGTGAAGTTTTCCCGTTGTGACTTTCTCCTTGTTCCCTTTTCTCCTCCTTCTTTGCAGAGAATGAGTAGCCACTGCTGTTTGCCCTGGCCCATCAATGAGAAGATCTGCTCTTAGAGCCCTGCTTTCCTGCTGAAGGCCCCGAAATCACCTGTGTTCCAGGCCACCCG…
tRNA-Ala-AGC-16-1	266.553	43.4525	CCATCTCACAACCCCCAGAGTCTCAGCTACAAGGAACAAGTGATAATGCCATCCCACTTTTATAAACACACACACACACACATGCAACACACACACAATCATTTAATCATTTTTAATTAATTATTTTTTAAAAATCAGTGACACTTTAGCTGGGCAGGTCTAGGTAGGTCTTCTTTGCTGGGACGTGTCTTTTTCTGTCCCGGAATACCCTAAACTTGACATTTTGGCAGCGTGAGTTTTCCCTTTGTGACTTTCTCCTTCTTCCCTTTTTTCCTCCTTCTTTGCAGAGAATGAGTAGCCACTGTGCCTTGCCCTGCGCCATCAATGAGAAGATCTGTCTTAGTAGAGCCCTGCTTTCCCGCTGAAGGCCCTGAAATTACCTGTGTTCCAGGCCACCCA…
tRNA-Ala-AGC-2-1	786.564	88.2846	TGGCTGCACCGACACGAACCCGTCTGCGTTTCTCCACCTGTCTTCCCTCGCCACCTGCATCTACTATGGTCTCTAAATGCCTCGCTTTGTACTTTGTGGCTTTCTGGCAGCCCTTTAAAGCAGCGGTGAAAGAAAGGAGAGAGTCAAGACACGGGAGAAAATGTTTCATCCCGGGTTCTTCTAGTGGTGCCCGGTAAGTGACTCCGGACTGACGAGCAGAAAAATCCCAGGGCCATCAATAGAGGGCCTTCGGTGTAGAATGCGGTTTGCTCAGCTGTCAGCAAAGAGGGACGCAAAACCTAAATTTGAGATATCAGAAATAACTAAATAAAATAGACCTTGGCTGATTACAACTAATGGTTCTGAAACCTAGCAAAAGGGTCAGATTCTGATCTTGAA…
tRNA-Ala-AGC-2-2	757.846	40.0797	TACGACCGGGACAAGCCGATCTGCAATTCCCCTCCTGTTTTCTCTGCCCCTTGGACTTAAATTCCCACGGCGGCGTTTAGGGCTTTCGTTTTATCTTTCTGCGTTATGCTCGCGGTTTCCTGGCAACCTTTCCAAGCAGAATCACCCCATCACAGACCTTTCTCTGGGGGGCGGCCAGGCAGGACGGCTCCCTTATAAACCCCGATAGGTGGTTGTCGAGCGGCCGTCCGAGAGGGTGACCTGCAGCGGGAGATCCCAGGCCCAGCACGGGACTTTCGATATAACATTCAGTTTTCCTTCTCTCAGCGCAGTCAGGAAACAATATCCAGTATAGCGAATTCAAAATTAAGTTCGACAAAATATGCTTCTTGGCACGACCGATAATAGTAACAGGTCATA…
tRNA-Ala-AGC-24-1	397.005	59.2241	GAGAAACAATTAGTAACACAGATATTAGATAAGTTACTTGAAGGATCAATCGATAAAAAGATACTTGGGCTTATTTCCAGGTTTGTGTTCTTAAAAAGTGATGCATTCAACAGAGCATTTGAGGTAACTGCTAATTAGGGACGGTACTTCCTTCTCTTTCATCTAATGGGAGAGTGAAATCAGATTAGAACTAGTGCTTTCCTAATGAGATCTTTTCTCTCTTTCTCAGGATCCCGACTCAGATTGAAAAAGCAGAGGATGGTCACTGCCTTCCAGGTCTGAGGCTGTCTCCCAGAAACTTCATTCCTCGCTTCGCCTTGGTAGGGAAGTTCCCGGAGGTGTTTGAAAAGCTGGAAACTTAAGTGGGACATGGAACGATATTTGTGTCCCAGTTATAAA…
tRNA-Ala-AGC-3-1	563.013	40.0727	GTTTTGGGCTTTTGGAAACGGAAGTGATTTGAGGGTCTTTGTTCCAAGAAAGGCGGTGCTGGGCCCGGGGACTGGAACTCGGTAGGCGAGGATCCCCTTTGACGCCCCCCTACAGTTTCCCTTCAAACACGTAGGTCTCAGCTGGTACCCTGGCTGCGCTACTGGCTTTGGCCTCCTGGGGCCTTATGGTTGAAAACAGCAGGAAATGAAGCTGGAAAAAGCGAGAGACAACAGATTGTCTGCTTTCAGGCTCCTTCCTTTGTAATTTCACTGTGTTGCTTTCTTTGGACGCTGCTTGTGCAGGACCCAGCCTAGCTGTTTCACAAATTGCGGAGTTTGCATTCATGATTTCATTGCAATTTACCGAATCTTTGAGAAATACTGATTATAAATCATGAA…
tRNA-Ala-AGC-4-1	1107.53	99.5059	AAGGCGTGTAGCGGTTTCTGGAGTTTGGGAATAGGACGCAGAGATGGGGTAAGGAATTGGAGGCAGTTCAGTAGTTTCCCTAAGTAAAGACAGTAGTTGGTAAAACATTTGCTATCTTTTCTGGAAGGATCTTTCCTGTGTCCTGAAAATCTTTTTTACAAATGAGAAAAGCATTCAGAAAAGGAAGGTCTGGGAGGATGTTTCTTAACTGAAATTTCCTCCTCTAGTCTGTTCTTAATCCTTACCAAATGTCTGCAAGATGCTGGTTAATCAAAATTTCTTGGTGATAGAGGGCTACAAAAAGGGGAAATGAAAATTTTAACGTTCGTTCATGAAAGAATAAATAAATGTTTAAAAAAAAAAAAAACTGAGGTAAATTTCTATATTCTTTCATAAAAG…
tRNA-Ala-AGC-5-1	549.194	43.126	TTTCACGCTGATATTGTGAATTAATTCCCCTCCAGTCTTATCTCCTCTCTTGGACCTCCGTTCCCTGAGTAGCTCTCCTAGTACTGGTCTTAGTATTCCCTAGTAGTACCGTTTATGTTTTTCTGGGAGCACTGCAGACAGAAAAGTAGGAAGTTGACTGTTTAAGATAATATTTCTACCTGGGATTCTCCTTGGTGGTGGACAAAAGCTGCCATTCGGGAAGTTCCCTAGGAACAGTCTTTGGAGGGTCCGCCATTATGAAAGACCCTAATAGCACTAAAGGGATCTTTCGGTCCAGAATGCAACTTGAGGGTTTCAGAAATAGTAGAGTTGGATAGAGTAGACTTTGACCTCGGTTTAAATCGTAGAACACTAGCAGATAACAGTGACAGCCAGTTA…
tRNA-Ala-AGC-6-1	256.306	32.5775	TCTATTTGTGTTGAATTTTAGGGTATTTTCACACACACTTGAGTCAGTTTTATTTTTTGACCATGTGAGACTAACACGCTTCCAAGAGTCAAAAGAATACAGAACATTATAATCAGAAAATTTGCAAGAGAATGTTGTATGCCAGGACACACTCAAATGATTGAATGCAAGTATGCTCCAGGAAATCTAACGCGATGGGGAGCCCACCGTGGGGTGAGTTGATCTTGGACTGACCACAAATCAGGAACAGTGCCTTTATTTGTACTATTAAGCTACCTTTCTTTTGGTGTAGCAGGGCCTAAGAGAGGAAACACTTCCTGTAGGAAATTGAGAGTGGAATTGAAAACATAAAGATTATCATGACACAGAGCCCAGACTCAGACAATAATAGTCATCAAA…
tRNA-Ala-AGC-8-1	878.958	36.2614	GATAGCTCAGTTGGTAGAGCGGAGGACTGTAGTGGATAGGGCGTGGCAATCCTTAGGTCGCTGGTTCGATTCCGGCTCGAAGGACTTCGTCTGTAATTTTTAACCTCAATTTAATTCAATTATCCCATAAGGGGAAAGGCTTGGAGGCCTCCTGTGACTTAGCATTCGTACTGCCGTCAGTCCATAGGGAACACCGTAGTATGTAGTATACGGTAACGCTCTTTCTGCGTTCAATGTACATGTGGTAACGTGTTTTAGAATGTTTTCTGCTTAAGCACACGATTATATGCTTGATTTTTAGAATCTTGCACATGGATGCCACTGTATTGTACTCTGCTAAATAAATGTCCTGAACTGTGGTTGATCCACTGGTCAGTGAACAGTGCAGTGAACCTGTAA…
tRNA-Ala-AGC-9-1	694.624	105.547	CCTACAGGAGGAAAGTGCTATTGAAGATGCGGCGCGTATGGCGTGAAGTTCTGGGGCTGGGAGAAGCTGCCCCACTACTTCCGGGCGGCCTTGCCTGCAGGGAGCAGGTGAGGATCACAGCTCTAGAGCGGGCTGCAATAGCTGTGCCCGCAAGCCAGGCAGTTCCGGGTGGTGCTTCTCCAACTGGAACGTGCTCTCTACTTCCGAGAGATGAAGAAGGCGAAATTGAGAAGTGAGGAGAGAGGTCTCCCTCATGACCTATTTTGGAAATCCGTATTCTTCACACTCTCAGGCTCGTAGAACTTTGCCCAAGGCAGTATCTGAGAAGCTCCGCCCTCAATCTTGTCCTGCCAGGGATTTGGCGGCCCAAAGTACCGGCAGGCTCCTGATAACCAGGAA…
tRNA-Ala-CGC-2-1	799.894	107.551	ATCTATTTGGACAGTTCCTTCTTCGAGCGGGGTCGAGAGCGAGAGGAGCGACAGCTCCCAAGGTACATTTCATCATTCAACGTACTCAGATGCAGGGAATTTGGGTTGCATTTTCCATGAGCCTTCGGCTAGCAGAAAATCTGTCAAAAGATCTTGAACAATCCCTTAATTCTTTCCGCCTGGGATTCAATTGCGCCAAGAGGACTAATTGTGCTAAAGCTATAAAAGTGTGCTTTGCTCTCAGTAACGACACAAGCTGGATGTTGTTAGTGTGTCCCGGAAGGAGGTTACTCAGGTGTAATCTGGGTTAGGCTTTAGGTGGAATTCATCCTCAGAGTTGGTCACTCCCTGGTCGAGCACGAGGTAATATAAAATGCTTCGCGTTTTTAACATGACAGG…
tRNA-Ala-CGC-3-1	620.339	82.4273	AGGTTTGGACCGGGGTTCTACCCGGCAGCAAAGCCAGAGGCCGGACACACCACGGCCTCCTGGATCTGCGCTGCCTGCGCAATAAGCCTGGGGAGGTGCCAGCTCCGGCAGGCATTGGGCACCCGGGAGTCCCGCCGCTGTGGCCGCGCAGGGCACCGGATCCCTCCAGGATCCCAGGCTCCCGACGTCCAGCAGAAGTGCTCTGGAGTGAGGCTTCATTGGTCCCAGGTGAGCGTTTCGTTGCCAGCTCGTTGCGCGAGGTCTGAATGCACAGTGGAAACAACTTAGGGTGGGTATGGGAAAAGAAGAAACATATTTCAGAAGCACTCGCCAATATAAATTTTTAAAAATAAAGATCTTAATACAGTAATTTGACTAGAGCTAGCAGACTGAATGAGT…
tRNA-Ala-TGC-2-1	336.786	34.0829	TGGGTATGCCTTACAAGATCAATCTATCCCAGTACTTTACCCACTGAACTGGCTTCTGATTACAGTTAGACTTTGTATAATACATCAGGAAATTTCCCAGTGGTTTGCTGTAACCATCTATGGTTCTACTTTTCTTTATTCTGGCCATTTCAATTGACTGGATCTGAATGATTTATATACATAGTCCTGCTCAGATAAAAGCCAGTTTTGCAACCCCTTGTTCTGTGTTGGGCCTGGTGAGTTTCCAATTACTCTAAAGGACTTAGTGACATTGATTTAAATCTTCTTTCTCACATTCATGACCTGCAAAATTCACACAATTCTTGCACAACAAACTATTTAAAACTAATTTTGGGGGGAAAAAAAAAATTGATCGAATACAGTATATTTTTAAAAACT…
tRNA-Ala-TGC-3-1	920.11	58.2306	CGCCTGTGTCCCAGTCCTTTCTTCCTCCCGAGCAATCAACTTTACAATTCTGGATTACGTTAATCAAATATTCCGTATTTTATTGCCTCAACCCCCACTTTTAAAAAACAAAACGTAGCATCCTGCACAATTTTCCTTTCTTCTCTTTTTCAGGTCACAGTTCATTTTTGGCATCGTGCCTGATGATTGTCTCTCCTTTTTCCACAGCTGCTCCCAGGTGCTTAGCCGGGCCTAATCCTCTCTCTTGGAATCCCTTGGTCAAGACCCGCTGGTTTGGAGTCAGCGGAGGACGCTGGAACAACTCTTGCCCTGCGATGCCGGGTTTTTGCAGCGGCTGAGACCCAGCGCGTACCGGTTGCCTTCCACTCCCGGTGTCCTGAGTTAAGCGACCAATAGGGA…
tRNA-Ala-TGC-3-2	541.749	55.1404	GGTCTCACAGAGAGAATAGTGGTTACTGCAGGTAGTGAAGGTGGGGGGAGGTGGGATAGCCAAAGGGGGGTTACTGGATACAAAAGTACAGCTGAATAGGAGGAATAAGTTCCAGTGTCCCTATAGAGTGAATACAACAACTTATTGTACGTTTTCAAATAGCTGGAAGCGTGGATTTTTAATGTCTCCCAGCACAGAGAAATGATACATGTTTGAAGGGATGGATGTGGTCATTGCCCTGATTTGAACATTACAAATTGTGTACATAGATCACAACATCACACCACACCTCATAAATGTGCACAATTGTTATGCGTCCAAACAATAATAAAAACCAAAAATAAAAATGAAACACGTGGAAACAGGAAAAACGCCTTTAAGAATAGAGTATAGCAAGGA…
tRNA-Ala-TGC-4-1	592.075	84.4616	ACCTGCGATGTGCACATCCTCTTATACCTACTCTGTATATTTTGGAACACCGAAAAGCATCGCCAACAAAGTCTCCCCTCTGTATTTAAAAATACGAAAGTACCCGGCCTCCCCGTCGGGGAATCGAACCCCGGTCTCCCGCGTGACAGGCGGGGATACTCACCACTATACTAACGAGGACAAGCCGTACTGTGTTCCCTGCAGCTCCCTTCTTATGTCCATACCATTCTCTCGCTATCGTTCCTAACCTTTCCGGGCCATCCAGGCTCCGCGCCGGGCACCCTGGCTGCTGGGCTTATCCAAGGCGGGTAGAGGCCCCTTTGAGTGGCTGGAGGCACTGCACGTTCCGAAGCTAAGGCACCTGAACTAGCAGAGCGAAGGGCACTTCCTGTATCACCA…
tRNA-Ala-TGC-5-1	495.445	38.7852	GGCTTTCCTCCATCAAATCTTATCTTTAATATTCCGATTGAGCAAACAACAATTATGAAGCGTTTTAGGCAGGAAAAGGCTGAATTTCAATGGCTTTGTGTCGTATCTGGGAGAAATTAAAAGAAACGAAAACCTGAACTTGATTCTTGCCAAGCATAATAGAAGGAGACCCTAAGAACTCAACGTCTTGAGGCCACAATGGAAACTTCTTGTGGTTATTATCTGACACTTTTCTAATCTTTCGTTTTTCGTTTCAAGTCCTACACAGTATTCTAAAGAATCTGTATCCCCCATTAGTACCAAGTATCTCCTGCTCAGAACAGCTCTCCGCACTCCATAATACTGACCACTACTACCAGCATGCTCACGGAGTCTCAGGAAATGAAAGTTACCTCCTGA…
tRNA-Ala-TGC-6-1	318.999	29.4787	CAATCAAATCTAACCTTTAATATTCCGGCTGAGTAAACAACAAATATGAAGCATTTTAGGTAAGAAAAAGCTGAATTTCAATAACTTTGCGTCATCTCTGAAAGAAATCGAAAGAATGAAAAACCAGAATTTGATTCCTTGCCAAGCATAACAGAAGAAGGAGATCCTGACAACTCAACGTTTTAAAGCCACATTGGAAACTTCTTTTGGCGGTTATCTGACACTTTTCTAATACTTTGCTTTCCATTTCAAGTCCTGTACAGTATACTAAAGAATCTGTATCCCCTCATTAGTACCGAGTATCTTCTACTCAGAGCAGCTGAAGGCGCTCCATGATACTAACCACTACTACCAGCATGCTCACGGAGCCAGTCTCAGAAAATGAAAGTTACCTCCTGA…
tRNA-Ala-TGC-7-1	377.846	40.7309	GGCTTTCCTCTATCAAATCTTACCTTTGATATTCCGACTGAGCAAACAACAATTATGAAGCGTTTTAGGCAGGAAAAGGCTGAATTTCAATGGCTTTGTGTTATATCTGGAAGAAATCAAAAGAAACGAAAATCAGAACTTGATTCTTGCCAAGCATAATAGAAGCAGACCCTAAGAACTCAACGTCTTCAGGCCACAAAGGAAACTTCTTGTGGTTATTATCTGACACTTTTCTAATCTTTCGTTTTTCGTTTCAAGTCCTACACAGTATTCTAAAGAATCTGTATCCCCCATTAGTACCAAGTATCTCCTGCTCAGAGTAGCTCTCCACGCTCTATGGTACTGACCACTATTACCAGCATGCTCACGGAGTCTCAGAAAATGAAAGTTACCTCCTGA…
tRNA-Arg-ACG-1-1	573.073	55.4407	TCGATATTTCACGTGTAAAAAGGCTTTCGATCTTTTACAAGTTAACATCAAAATGGATTTCTTGGGGATTCAGGGCAGGACAATTTCAATTTATGTCTCAGAGGTCCTCAAAATGGATTTCTCATTGCCCAAAGTAAACCTTATCTCTGATCTTTTACAAGTTACATCATAATGGATATTTCATTGTTCAGGAAGGAATCATTGTGCACAAGGATGGATTTCTCATTACCCACGAAGGAATCATACTTCATGAGTAAAACAAGTCAAAGGAACAAATAAAACTATATTTTGTTTTAATTGGAGGGTTTTGGGTTCAAAATCCTTATGATCAGAAAGAAATAAAATTTCATATATTCATGTATAGGAGGACGCGGTAATCCCAAAACGTTTTTTTCTATA…
tRNA-Arg-ACG-1-2	669.123	78.009	ATCCTCTTTCCCTGTTTTATTATTATTTTTCTCCAATCGCTTATCACTATTATTTTGTTTATTTAATGCTTTATTATCCGCTTCCGCCACTGCCATGTAATCTTGAGGGCAAGGGTCTCTCATGTTTTCTTCACCGTTATCTGCAGTGCCTTGAACACTAATACTGGTTGAATGAACGAACGCATTAATGGAGCGGTGATATTGGGGCAGAGAGGATGCAGGGCTTGCTTTTCACCGCCATTTTTCAGCCGGCAGAGACAGACCGAGAAAGGAATGAAGGCCACGGGGCGTGTGCAGAAGTAGCTACCAGAGAGTCCATGCGCTGCGAGCCTGGACCAGCGGGCAAACGCGGCTTACAGGCGTTCACCCAGATATTACGGGTACAACCTAGTTTCTTAT…
tRNA-Arg-ACG-1-3	995.309	141.947	GTGTGTCAGCTATTTCGGGGACGCAATTCAGGTCCCTCCCGCTGGACACGCGGCTCCCACCAGCACCCCCGACCGCCATCGCCGCCATCTTTCTCCTCGCGCTGTCCACGCCGGGATTCCTTGATACTAGTAGCCAATCACAAAGTCAAACTAGTGCCCCAGAAGGCGGGACGAGTCGCCTTAACAACCAGAGCGTCTGCCACAGCTCCCGAACAGGAGGGATGGGGAGTGGCTTTTCCTGCCAATCCGCGGGCTGCACAGTGGCGTACGGCATGGATCCACCAATCTCAGGGTCTGGTTCCTGACGAACTTCAATCTCCCAGAATGCTTAGTCTATCTGAAGAACGCCGTTGAGAGACTACACCGCCCATGAAACCCTGCAGTATAACCTTGAAGTAC…
tRNA-Arg-ACG-2-1	1092.23	115.274	CAGCTTCAGCTGCTCGTAGGCCGCCGTCGCCATCCTGCACAACCACCTCCTTCCTTCTCTCTCCGCCCGCCCCGCCCCGCGCCGCCACCTCGGCTACAACTCTACCGGTCACCCTGGCACAGCGGCCGCAGCTCCCAGCCTCTTCCCACCCCTTTCCCCGCCCCGCAGGAGAGCCGGCCTGAACGGGAGGCGGTGGAGGACAAATTAGTGCGCAAGCAAGAGCACGCGAGAGATGCCGCCGACGCGGCGGGTTGGAGTGCGACGAAGAGCGCCGTGACGAAGCCGCTGCGGATTGGTGGGGCGCGTTTTGGGGAAAGGCAGAGCAGCGGGAGCGCGGCGCAAGGGCAAAATGGATCGTTGGTACCCGGAAGCCCGTTCAAACTGTATAAGGGTGATCAG…
tRNA-Arg-ACG-2-2	826.587	94.2999	GTGGTGGCGCGCGCCTGTAATCCCAGCTCATCGAGAGGCTGAGGCAGGAGAATCGCTTGAGCCGGGGAGGCGGAGGTTGCAGTCAGCCGAGATCGCGCCACTCCACTCCAGCCTTGGTGACAGAAGGAGACTCCGTCTCATAAAGAAAAAAAAACGAAAAGAAAAGAAAAAAAGAAAGAAGTGGGCACATCAAGTAAACAAATGTCAACGACAGTAACTCTATTATGTACATGATGTTCCAAAGCAGAAAATTTCTTTATAAATATAAATATCTGAAGGGAGTGAAACTTATTTAAATTGACCACAAAGACAATCGCGCTTTGCTAGAATCCACAGTCTTGTTCAATGTACGCCTGGTTGTATTGCAAACCAACTATTTTCTTAGTGATCCTAATGAAG…
tRNA-Arg-ACG-2-3	675.123	79.956	CAGATGCACCGACTGCATAAATTAATGAAGCTTTCACAAGTGCAATAGACACAAGGGGGCGGTGGCTCACGCTTGTAATCCCAGCACTTTGGGAGGCCGAGGCGGGCGGATCACCTGATGTCAGGAGCTGGAGACCAGCCTGGCCGACATGGTGAAACCCCGTCTCTACTAAAAATACAAAAATCAGCCGGGAGTGGTGGCGCGCGCCTGTAATCCCAGATACTCAAGAGGCTGGGGCAGGAGAATCGCTTGAACCCGAGAGGCGGAGGTTGCAGTGAGCCGAGATCGCGCCAGTGCACTCTAGACTGGGCGAGAGAGCAGGACTCTGTCTCATTAAAAAACAAAAACAAAAACAAAAAGCGGGTACATCAATGATAGATAATCGACAGACGCAGACTG…
tRNA-Arg-CCG-1-1	866.688	111.957	TGAGCTTACAGGCTTTTCTTCCTGGAGGAAGCACCATCGTATCTTTGAGACGGAAAAGGTTAAAATAGATCAAACAATGATGCTCCCTCTTACGCTGTCATGTCCACTCCTTCATTGCAGACTTGAGTTCTTGGCTCATATTTCTGTACCCGAACGTGCATTATCATTATTAGTAACTTAGAGAAGAGAGCCTTCAAAGAAGGCAAAGATGTCACTTCTGATCATCTCGCAGTTTATAATTCTAAGGAATTGCTATTAGGAATTTTAGATGGAGTTTTATTCCTTCTGCCCACCTCCTCCCCCGCCTCTCCCCGCCCCCCTTCAAGTTGTTAAATCTCTAATTACGAAGTTAAAGGTTTGAAAACAGAAACTCAACGTTTCCTCACTACACTTCAGTCT…
tRNA-Arg-CCG-1-2	559.989	70.028	TTTCCTGGCCATCACTGCCCCGCTTCCAGCGTCGCCATCATTCCTTTCACACACCCCACTTGCCGAAAGTACGTTCTGTGCGCTCTCTCACCCTCCTCTTGATTGTTTTCCCTAAGGGGTGCAGCATCAGTTCAGAACTGAAAATCTCCCTATCCCACTTCTCGAAGCCATTAATCAGAGATTTCAACAGGGTTCACCGCTGATGACCCATCTAACTGCTCGTCCTCTCACAGTTTCTGACAACTGTGTATTAGTATTTGCAAGTTTTGGAAGGTGTTGTAAATAGTTTTTAACTGTTAGTGAATTTTAATTTCAAACGAGGAACTTTTTATTAAGCTGGATCTTTGAAGTCAGCACTTAAAAAGCCCCCTTCCCCACCATGTTACATTCCCTTTGTGT…
tRNA-Arg-CCG-1-3	1100.73	131.311	AGGAGACACGGCCTCCGCTTTCCAGGCGGCCAGAATAAAGTCTGGGGCCAAAAGCCTCTGAAACACACCTTTGCAGGTTCACCGTGATGGAGCAAGCACAGGGGCTGGGCAAGCAGCTTGCAGCCCCTGACCCAAAGCGGCGGGAGGCACATGGGGGAAAGCGCTCCCAAACGGCGTCTCGGAGGGGCCTGCTGCGGGGAGGGTGGGGTAGGGCGGGCTCGCCAGGGCTCGAACTCACAGTCCCGGGCCCGCGGCGGCGGTTTCCACCCAGCAGCCTCAGCGGCCCGGCGCGGTGGCCCAGCTCGGAGTCCCGCCCACCGGGAGCCTCGGAAGGACCGGCCTCCCCTCACTCTAAGCATGCGCGTTAAAGCGACAGCATAGGCTATAGAAAGCTTTATG…
tRNA-Arg-CCG-2-1	1081.48	61.2063	AAAATGAAGACGCCCAGGTCCGCCCCAGTCAACTGAACTAGAATGGGATGGGGCAGGCACTGGAACCTTGTTTAAAATTCCCCAGGTGAGCCCAATGGACAACTGGAGTTAAGAACGCTTGAAGAACCCGACAGGAAGGATAGCACCCAAACCCGGCGGGGTGGATGCCATGCAGTTACCGGGCAGGAGAGCTCGGAGGGTCACGCGCAGGCCCTCCGGGGCCCTTGCGGCCGCTCCGGGCCCATGGCGCAGCGCGCGGGAAGTCCAGGCGGCCGACAGGGACGCAGAAAAGCGCAGGCGCGCGCCGCCGCCGCTGGGGGCGGCTGCCAAATCACTTGCCTCTCGGCGCGAGACCGCGATGCGCGGGGGCGGGAGCGTGATGATGGCATCGCGTAAGGA…
tRNA-Arg-CCT-1-1	537.155	58.7965	TCAGTGTTTATGTTTCAATATTCATGATTAATACTTGTCTGTTCTCCTTCACTTCCTACGCTACTTTTTCCTAAAATTCCTGGATTTTTTATCAGTTCTGTAGAGGCGGACAGCAAGGCTCAGGGCGGTAGGAAGGAAACTCCTCCAAACCTCAGTCTTCATACCCCATGGTCCGGGTGTCCAGGCAACCACCAAGCGGACCCTCGGGGCTCCATGGGGCGTCCCAGTGCCGGGGGCTGGGGGCTGGTGCTCGCTAAGTAAGGATGGGGGCAGGTCCCTGCGCACCGCGGTATCTTCCCGCCCGCTCACCAAAAGTGCGCGCGGCAGGGACGGACCCACTCCATGGATCGCGCCTCTGTCAGGCCTTCTCTAGGAAAAGGGGACACTCGCTTATGAGGG…
tRNA-Arg-CCT-2-1	344.298	33.4877	CTGGGAATTGCGACCGCGTGGCCTAAGGGATGAGGCGTCTGACGTCAGATCATAAGATTGAGGGTTCCTTTGTGGTCGGGCTCTTTTGGAGCGAGCAGCCCTTGCCCGAATCCCAGCATAGTTTGAGGGTTTGTTCTTCCCTCCGCCCTCGTCCATCCCTATTCCTCCCAGCTATGCTCCACCGGCCTCTGCGCTCGCCGAGCACTTCTTCTCGGGGTTACAGGGCACCGCGGGCTCCTGGTCCCCGCGCGTCGTCACCGCATGGAGCTCTTGTGTAGCCCGGTGGGGACGCCGCGCCCAGCCAGCGGTTCATCCTGTCGTCCCCATGGCTTCTCAGGCTTGGAGCGCGGTGACCCACAGCAGGGCCGTGTTTGGGCACTATGGTTGAACACCTATCAA…
tRNA-Arg-CCT-3-1	547.173	70.8777	AAGCGGCGGGCTCGGGATGAGGAGCCAGTTGCTGAGCTGGCATCGCGTGCCCCTTCCCATACACTCTACCCATCGCAAGTGCATCATTCGCTACTAATTACCCCTAGACTTGGGTTGTCTCCTGAGTGGAGACGACGGCTTGTGAAGGAGTTGATCCAGGCACCTCTCGCACCCTAAGCGAAGATCATACCCCTAGACCAAAGAGCGGAGCCAAAAATCTGACGTTCGGTGTCTTTCAGGTCCCTCTGCACGTGCGCCGTCTCTTTGGGGTCCCGAGGATGCTCAGGAGCGGACGAGATCTGAACCGAAGCTTGGATTGCAGTGGAGGGGCGGGAGAAAGGCCAGGGTAGGACGGGCAGGCTGTGCAGGAACCACCGCGGAGTGATGGAGAAACTGGTC…
tRNA-Arg-CCT-4-1	689.334	65.1901	AATTCGCAACACCGGAAAAGGTCCGGCTGCTTCCGGTAAAAACCCACCAGAGCTGACGTTCAGAGGGCGAGTCTCGAAGATCCGGCCAATTTGCCCAGCGCGCTGTGCTCCGCGACGGCGCATGCCCGCTTTTGCGCAGGCGCGGGGACTACGGCGCAGGCGCGGAGACTATTGCGCAGGCAAGCGCGTACGCAGAAGCGTGCGCGCGCCCGTTCAACGTCCGGAGCATCGGTGCAGTTTCGAGGGTAAAGCCTTTGGCGCGGTGATGTGGACTTTTGTTCTCTAACTACAACTCCCAGCATACGTCACCCCTCACGTGGGCGCTAGGTGTGGTTTCGTGGGATAGGGTAAGGCGAAAATGAAGTGACGATGACGTACCAAAGAGGAAAATAGTTGAAT…
tRNA-Arg-CCT-5-1	725.318	94.7074	GCGCGAGGACGCAGACTGCAGAGCTCTACGGGGAATGGGAGTTTTCTCTCGTTCACTATGGCGTCCCCGGCGACCCGAATGGAGGCTGCTGCGTTGCAAGAACTGGGCTAAGACTATTTTTTTTGAGACAGGATCTCACTCCCGTCGCCCAGGCTGGAGTGCAGTGGCGCCATCTCGGCTCCCTGCAGCCTCCACTTCCTAGGCTCAAGCGATCCTCCAGCCTCAGCCTCCCAAGTAGATGGGACTACAGGCGAGCGCAACCACAACCGGCTAATTTTAAAATTTTTGTAGAGACGGGGTCTCGCTATGTTGCTCAAGCTGGCATACTTCCTTGAATAAATGCCCAAACCAATTCTAGGGTCATTTTCTAGCCACCCGCGATAAGTTATTCTGTCTTTT…
tRNA-Arg-TCG-2-1	716.289	82.4382	GCTGCGGCTACGAACACAATTGCAGTATTTTTTTTTTTTGACAGAGTCTCGCACTGTAGCCCCGGCTGGAGTCTGGAGTGCAGCGGCACGCAGGCGCCCGCCACCACGCCCAGCTAATTTTTGTATTTTTAGTAGAGACGGGGGTTTCTCTGTTTTGGCCAGACTGGTCTCGAACTCCCGACCTCGTGATTCGCCTGCCTCGGCCTCCCAAAGTGCTGGGATTACAGGCGTGAGCCACCGCGCCCGGCCATTAGATTTTTTTTTACCATTAGATTAAACTTCGTCTTTCCCCAACCAGGCTGTAAGTTTTTTTCAGGGGTTGGAAATTCCTTGGTTTACAACAATGATTTCACTATACTTGGTACATTTACAGCTCATAGGGAGGAGATTATTTTCCAT…
tRNA-Arg-TCG-3-1	1174.2	171.267	GGGACCAGGAGCCCGCGGTGCCCTGTAACCCCGAGAAGAAGTGCTCGGCGAGCGCAGAGGCCGGTGGAGCATAGCTGGGAGGAATAGGGATGGACGAGGGCGGAGGGAAGAACAAACCCTCAAACTATGCTGGGATTCGGGCAAGGGCTGCTCGCTCCAAAAGAGCCCGACCACAAAGGAACCCTCAATCTTATGATCTGACGTCAGACGCCTCATCCCTTAGGCCACGCGGTCGCAATTCCCAGGGAGGCTCAGAGACTAGTCCAGGTGCCGCTCCGCTCGGGGGTGACTAGGCGGGCGGCTGGGGCCAGAGGAAGGGTGAGCGCTTCGCTCAACAGGCGGCCAGGGTGCGAGCAGTGAAGCTGCGGCACGCCGGAGCGTTTAATGGCCATCAAATTG…
tRNA-Arg-TCG-4-1	637.469	67.9989	TTTTCTTAACAACTATCTGGGCAGACCCTGCAAGAACCTAGTCTGTAAATGGTGAATGTGGATGAGCATCATAGGGAAGAAACCTTGAGTAAGCTTATTTTAACATATCCTTCGATGCAGACAATATGCAGAATTTTAGCATCTTTTAGATGCCATAAACTCCGCTTCTTCTGCCTTGGGAGTCAGAACAAACGACTTTTCTCTCCAAGGAGTAGTTATATTACCACAAGACTAAAATAATTGTCGATACCAACCGTTTATAAATCCCGATTCTGTGGCCCCAAATATCCCACCTAATCTAAAGTTTTCATTTTCTCATTGGCGAAAACACGGGCGCTGTAGATGCCAACACGGGGGGTTGGAGGGGGCGGGTGGGGGGAAGCTCGTTTTATTTTCTAA…
tRNA-Arg-TCG-5-1	907.87	128.508	GGGGGTCTTTCTCGTTCACCTGGTGATTTTCATTTATTTCCAGAGGGTCTCAATGCTGAATGCAAACTGATCATGTGTAGTAGTGATTATAGAGAGACATTCAATGCTTTTCTTTTTCCCTTTCTTTACAACTTTTTGTCACCAGCTGAGAGAAGCAACGTGGTGCATGTGCAAAATTTGGTGTAACATTTGGTGTCAAGTTAAGGGTAGGAGTTTGGAGAAAATCCAAATACTCACTTTGCATTACCTTGTTATTGTGTGACACTGGCAAGTTATTTAGCTTTTGTATAATTTACACTATCTTTGAAATTAGGTTAACAACAGAAATCATGTCATATAAGTAGAACCATACAATATATATATAAAATCCAGGTTAATAGCCAATCTTACAACATTTCT…
tRNA-Arg-TCG-6-1	660.501	86.8179	TTTTCTGTTCCTAGCTTAGGGAAAACGTCTCTCCTCTGCGTCCCTCACCACCCCAGGGAAGATTATCGCCTTCAGTTAAACTGGGAAATCTGTGGCTCTGAGATTTGGCTCTGAAATCTCTGGCTTTAATTCACCCAACAAAGGTCACACCTCTACCAATGGCAGTGCCCAGACTAGAGCCTGATCCGTCCTCCTCTGCCAGGGGAGACTGAGGCATGGTGTGTGCCAGGCAGCCACATGGGGAGTCCACACTGGGAAGTGGAAGCCTGGGGAACCCTAGGTAAAGGTGGCCTGCCTGATGCAGGATTTACAATGTGAGCTGGTTTTTCTCTATCTTAGGAAGAGAAGAGGAAAACTTTCTGCTAATGTTATCGGTGGAGGCCATCCAGGCTCTTGGCA…
tRNA-Arg-TCT-2-1	710.173	72.2266	TTTTAGACTGGAAATGAAGAACCATCGAGACTGTGGACCGCATAGCAGCAGATGGCAGAACAGATAAACGAGAAGAGACAAAAACACACAGAAATTTACAACAAAACTAGTTTATTTGGGTGGGACTATATCTGGGAGTGGGGAGCGCCTGAGCCGGAAACACCCCCCAAGCGGGCAGCCGGAGCTCTGCACTCGCTCGCTCAGCCATTTTCGGTTGCTCTCCCTCCCTGTTTTTTCGACCCATGTGCGCCCTCTCTCTCACCTGGCTAACATGCTTTGCGCCCGCTACCTCTACCTGGCTTGGCCTCTGAGATCCAAACCGCGCCCTCCTGGCATGTCCCGCCCAAGTCCCTTAGCCCCGCTCCCCAACCCTGCCCCATTCCCACTCTAGTACCCGTA…
tRNA-Arg-TCT-4-1	874.503	112.769	TGTCTGAGAATAGCTGGACTGGGATGAAACCACAGTGAGGGAGTGGGGGTGGAGGTAGAGATGGCTTCTGCGTTTTCTGCAGGGTTGGGTGCACTCTGCTTAATTAGCATGAGAATCGAGAGATTTTCGTATCATCCCTAAGGGATGGAGAGGAAAGGAGAGCAAAGGCTCTAGTTCTGTCCTGTTCCATCAGGGATTCTGAGTCTGGGAAATTGACTGCTGTCACATTCCCCCAATCCTCTGGGGACCATCGGACCCAGAGTATTGAGAAAAGCTTTGATGAAGCCGGCTGGTGGATCTCCACTCCAGATTTTCCAGCTGTCCCTGTCCCCCCCCACCGCTCAGAGAGCAGGATGCTGAGATGGCTCGGTGATGCAGAAGGTATGTGCTTTTTCAGTT…
tRNA-Asn-GTT-1-1	559.359	69.4364	AAAATATTTTTAATGCTCACGATAATAAGCTTATTATGAGTCAGCACTAAACGTGTGCACATGCATACATAAGTTGTCTACATCAGCAAAAAAAGCTTATCGTCGTACTTCTCTGACCAAAATCAACGGAACCCCCGAACCCACAGAGAGCATCCATTTTGGATTCCCCGAAGACCCTTCGTTCCTGCATTCTCTTCTGCTCTCCTTTTCTCAACCTCTTCTGCTGGAAGCTGAGTCCTGCTCCAGATCTAGGCAAGTGCTAGCGCAGAAAAAAGACCTGCCTCGCTCAGGGCTATGAGCCGCGCCCTGAAGCACGGAAAGCTAATTGTGTCACTGGTTTCAAATCAACCTCAATTTTTTTGGAGACGTGAGTGCTGAGCATTTTTTCTTCAGTGAAGT…
tRNA-Asn-GTT-10-1	441.014	58.2557	TACATGAGGAAACTCAGACATGGAGGGGTTAAATAGTTGCCCTGGTTTCATAGGAGACAGAGCCAAGGTTGTGAAATAAGGAAGCCTAGCTCCTTAGCTCATTTTCTTTTCTTTTCTTTTTTTTTTTTTTTTGAGGTGGAGTTTTTGCTGTTGTTGCCCAGGCTGGAGTGCAAGGGTGCGATCTCAGCTCATTGCAACCTCCGCCTCTCAGGTTCAAGCAATTCTCCTGCCTCAGCCTCCTAAGTAGCTGGGATTACAGGCATGCACCACCACCCCCAGCTAATTTTGTGTTTTTAGTGGAGGCAGGTTTTCACCATGTTGGTCAGGCTTTGGAGATTACCCAATCATTTTGCAAAAGGCGGATGGTGCTAGCTAGCGTTTAGTGACAGCTTACCCTCT…
tRNA-Asn-GTT-11-1	423.08	54.8864	CCTCACCACCATCCCTGCCCTGGTGGAGCCCCGGGCGGAACACAGGATCCGAAGATGGCAGCGGAAGCTCCGCAGCAGCCCAACAGCGACTGGGCAGGGTGGATACAGGCTCCTTCACTGGGTGAAGGCGGCACAAAGAACCGGAAGAACCATCCCGGGAGCCCACCGGGCGTTCAGCTTCCCTTGGGACCCCAGGCGTCTCGGGCTGGGTCGCCGACCGGGGCGTTTCTGGGGTCTCTCCCTCTGGCTCCAGAATCTCCTAACGCGCAGGTGTCCAACGTGACCAGCGCGATTCACCGCTCTAATATCTCTGGTTTTCCAAGAACTTGCTCAGTCGTCCTGCCAGGCGGGCCCTGGGAATAGAAGGGACAGAGGAAGTTTAGTGAGTGCGCCCTTCCT…
tRNA-Asn-GTT-11-2	317.552	45.5432	CCTCACCACCATCCCTGCCCTGGTGGAGCCCCGGGCGGAACACAGGATCCGAAGATGGCAGCGGAAGCTCCGCAGCAGCCCAACAGCGACTGGGCAGGGTGGATACAGGCTCCTTCACTGGGTGAAGGCGGCACAAAGAACCGGAAGAACCATCCCGGGAGCCCACCGGGCGTTCAGCTTCCCTTGGGACCCCAGGCGTCTCGGGCTGGGTCGCCGACCGGGGAGTTTCTGGGGTCTCTCCCTCTGGCTCCAGAATCTCCTAACGCGCAGGTGTCCAACGTGACCAGCGCGATTCACCGCTCTAATATCTCTGGTTTTCCAAGGACTTGCTCAGTCGTCCTGCCAGGCGGGCCCTGGGAATAGAAGGGACGGAGGAAGTTTAGTGAGTGCGCCCTTCCT…
tRNA-Asn-GTT-2-2	653.3	75.5	TTTGAAATTCAGAAAGAAGTGATGTAACTGGGCTTCAAAAAACTACCGATTTAAGGACATCAAGCTGACTTCCTAAGTGTGTATCTCTAGTTCAAATCAGCAATGAGCTATTCTCCCAACACTCACTACACCCTTTCTCCATTCCCCATTTCCTCAAGCCAATAGTTAATTTGATTTTACTCGTGTCTGGGTCTCGACTTTGGGAGCCAATTGCTTTCTGCTGCTGCTAAGAAACTGGGGAGGAAGCAAGCAAGTATCTGAATGTCACATAGCAGGAATGGTTTCATGTTGTAGGTTTTAGAATTACCCAACTCAGACCTAGACTTGCAGTCACGTAGTAGTGAACCAGAACTCTAGGTAGCGAAATCGTCATGTGTTTACCTAAATATCTATAAATAT…
tRNA-Asn-GTT-2-3	741.356	96.1008	AGCCAAATAAAATTCAGATGACCTTGGGAATACTACACAAGTAAATCACGAGAGATGAGCGAACGAAGCACTGGGCAAATTGTTCGAAACAAAGGGAAAGTTTCTCAGCTCACAAGATGAAAGCTTTGATTTTCTCATAAAAGAAAACTAATAAGAAATAGTTATTTTCCTGAAATACAACGTTCCAAATGGGAGTTGGCGGGGGGGAGCAACAGTATTTTAATACATTTTGCAATCTGCAATGCTGCTTGATTTTGTTGTATAATTTTGCGATATGCTTAAAAGGTGGAAAATAGAATTAAGAGGGTTGGAAACGTGAAGTAAAATATTTTGGTTCTGATAGTACCAATCAGAAAGCAGAAACAGCCACACACTGCCTTTATTATTCTTCATAAAGGC…
tRNA-Asn-GTT-2-5	960.257	109.532	ATGATGCAGGTGGGAAGGGGAAGGCGTCGCGTGTAGGCGTCGCGGGTATTTTGCGGCTGCAGGGGTTCAGCTGTGAAAGGGAGTTTGGAAGCCGAAGCTTGTTCTGATTTGGGGGACTTCCTGCGGCCCGACTTCACGTATCCTCAATCTCAGGTCACCCTAAAAAGGGACGTTCCGCGCCTCTCCACGTTTGAGGTAGAACCTGAGGATAGCCAGAGTCGACCTCTCGCCGTTCCAATGGAGGAAGGGCGTGCACGTCCCGCGTCCTCTCCTCCCAAGCTCTTTCGCCTCCCTCCCCCATCAGGATCCTTCCCTTTCTCCCCCGGGTTCCACTTATTTCGCCCGATGGCGGCATCTCTTACGGCGTCTGCGCCGTCCAGGCTCGCTCCCATTGACTCG…
tRNA-Asn-GTT-2-6	618.075	103.939	TCAGGGAAGGGGGAAGTTTGAGCTGAAATTATGACCTCTTAGGGGTGGGAAGAGGAGGCTTTGGGGTTGTGAGGTCTGAGCCCCCTTACTTTGGGATGAGTCCACATCGCGGCGACTCCTCTGCAGAATGCGGTGATGTTGCGGTAAGGGGTCCGGGATAGCTGCGAGGCAGCTGGACCAATCCTGAACGAAAGACATCAGTGATCGCAAGAGGCGCTAAAACTTCTGCCGAAACCCGGGATCGAACCAGGGACCTTTAGATCTTCAGTCTAACGCTCTCCCAACTGAGCTATTTCGGCTGGGCGGCAGAGTCGCTCTCGCCGGGACTCCGTCCCGCGCTGCGCCTTCCCTGCGCAGGCGCAGTCGTTTCGCGTCAGCAGGCCCCACATCCTTTGTAAG…
tRNA-Asn-GTT-2-7	943.354	156.855	AGGATCCGAAGATGGCAGCGGAAGCTCCGCAGCGGCCCCAAAAGCGACTGGGCAGGGAGGGCACAGGCTCCCTCACTGGGTGAAGGCGGCGCAAAGAATGGGAAGAGCCATCCCGGGAGCCACCGGGCGTTCAGCCTCCCTAGGGCCCCCAGGCGGCTCGGGCCGGGGTCTCAACCGGGGCGTTTCCGGGGGTTTCTGAAGCAGGCGAGGGGCAGGGCGGGCGAAGGCCATTCGGCTATCCTTCTGGCTCCAGAATCTCCCAACGCGCAGGTGTCCAACGTGACCAGCGCGACTTACCGCTCCAATCTCTCCAGTTTTCCAAGGCCTTGCTCAGTCCTCCTGCCGGGCGGGCCCTGAGGATGCAAGGGACGGAGGAAGTTTCGTGCGTGCGCCCTTCCT…
tRNA-Asn-GTT-2-8	1000.5	128.517	CAGGATCCGAAGATGGCAGCGGAAGATCCGCAGCGGCCCCAAAAGCGACTGGGCAGGGAGGGCACAGGCTCCCTCACTGGGTGAAGGCGGCGCAAAGAACGGGAAGAGCCATCCCGGGAGCCACCGGGCGTTCAGCCTCCCTAGGGCCCCCAGGCGGTTCGGGCCGGGGTCTCAACCGGGGCGTTTCCGGGGGTTTCTGAAGCAGGTGAGGGGCAGGGCGGGCGAAGGCCATTCGGCTATCCTTCTGGCTCCAGAATCTCCCAACGCGCAGGTGTCCAACGTGACCAGCGCGACTTACCGCTCCAATCTCTCCGGTCTTCCAAGGCCTGCTCAGTCGTCCTGCCGGGCGGGCCCTGAGGATGCAAGGGACGGAGGAAGTTTCGTGCGTGCGCCCTTCCT…
tRNA-Asn-GTT-25-1	1047.07	152.813	AGGATCCGAAGATGGCAGCGGAAGCTCCGCAGCGGCCCCAAAAGCGACTGGGCAGGGAGGGCACAGGCTCCCTCACTGGGTGAAGGCGGCGCAAAGAACGGGAAGAGCCATCCCGGGAGCCACCGGGCGTTCAGCCTCCCTAGGGCCCCCAGGCGGCTTGGGCCGCGGTCTCAACCGGGGCGTTTCCGGGGGTTTCTGAAGCAGGCGAGGGGCAGGGCGGGCGAAGGCCATTCGGCTATCCTTCTGGCTCCAGAATCTCCCAACGCGCAGGTGTCCAACGTGACCAGCGCGACTTACCGCTCCAATCTCTCCGGTCTTCCAAGGCCTTGCTCAGTCGTCCTGCTGGGCGGGCCCTGAGGATGCAAGGGACGGAGGAAGTTTCGTGCGTGCGCCCTTCCT…
tRNA-Asn-GTT-27-1	585.846	54.9463	AGTTGATTTCTTGGGCAGGTGGCCCCAGGTTGTGGATCAGAGTTATATTTTTACGTACAGTCCGGCCATTGTTCGATTGTATATTCTGTCTCTCAAATGTATTATTAATTCAACAAGTCCTAATTGAGCGCCCTGGGCGTTTCAGCTTCCCTGGGGCCCAAGTCGCTCTAACAGGAGTCGCGATCCCGGCATCTCCGGAAGCGCCGGCTTCTGAGGCAGGTGAGGGGGCAAGGCGGGGTGCGGGGTGTTTCGGAATCACTCAGTGCACAGGTTTCAAGCTTGACAAACAAGTAGATTCGTCGCTCTGACTGCTCCGGCTTTCCGAGGCTTTGGAGATTACCCAGTCATTTTGCAAAAGGCGGATAGTGCTAGCTAGCGTTTAGTGACAGCTTACCCTCT…
tRNA-Asn-GTT-6-1	389.066	53.3683	GGATCCGAAGATGGCAGCGGAAGCTCCGCAGCAGCCCAAAAGCGACTGAGCAGGGTGGATACAGGCTCCTTCACTGGGTGAAGGCGGCACAAAGAACGGGAAGAACCATCCCGGGAGCCCACCAGGCGTTCAGCTTCCCCTTGGGACCTCAGGCGGCTCGGGCTGGGTCGCCGACCGCGGAGTTTCTGGGGGCTTCTGAAGCAAGAGAGGGGCAGGGCGGGCGAAGGCCATTCGGCTCTCCGTCTGGCTCCAGAATCTCCTAACGCGCAGGTATCCAATGTGACCAGCGCAACTCACCGCTCTAATCTCTCTGGTTTTCCAAAGCCTTGCTCAGTCGTCCTGCCAGGCGGGCGCTGAGAATAGAAGGGACGGAGGAAGTTTAGTGAGTGTGCCCTTCCT…
tRNA-Asn-GTT-7-1	836.799	108.717	TCCGAAGATGGCAGCGGAAGCTCCGCAGCGGCCCCAAAAGCGACTGGGCAGGGAGGGCACAGGCTCCCTCACTGGGTGAAGTCGGCGCAAAGAACGGGAAGAGCCATCCCGGGAGCCACCGGGCGTTCAGCCTCCCTAGGGCCCCCAGGCGGCTCGGGCCGGGGTCTCAACCGGGGCGTTTCCGGGGGTTTCTGAAGCAGGCGAGGGGCAGGGCGGGCCAAGGCCATTCGGCTATCCTTCTGGCTCCAGAATCTCCCAATGCGCAGGTGTCCAACGTGACCAGCGCGACTTACCACTCCAATCTCTCCGGTCTTCCAAGGCCTTGCTCAGTCGTCCTGCCGGGCGGGCCCTGAGGATGCAAGGGACGGAGGAAGTTTCGTGCGTGCGCCCTTCCTATAG…
tRNA-Asn-GTT-8-1	733.756	47.8911	CATAAGGAAGTTGATTTCTTGGGCAGGTGGCCCCAGGTTGTGGATCAGAGTTATATTTTTACGTATAGTCCGGCCATTGTTCGATTGTATATTCTGTCTCTCAAATGTATTATTAATTCAACAAGTCCTAATTGAGCGCCCTGGGCGTTTCAGCTTCCCTGGGGCCCAAGTCGCTCTAACAGGAGTCGCGATCCCGGCATCTCCGGAAGCGCCGGCTTCTGAGGCAGGCAAGGCGGGGTGCGGGGCGTTTCGGAATCACTCAATGCACAGGTTTCAAACTTGACAAACAAGTAGATTCGTCGCTCTGACTGCTCCGGCTTTCCGAGGCTTTGGAGATTACCCAGTCATTTTGCAAAAGGCGGATGGTGCTAGCTAGCGTTTAGTGACAGCTTACCCTCT…
tRNA-Asn-GTT-9-1	645.738	86.2826	GGATCCGAAGAAGGCAGCGGAAGCTCCGCAGCGCCCCGAATGCGACTGAGCAGGGAGGGCACAGGCTCCCTCACTGGGTGAAGGCTGTGCAAAGAACGGGAAGAGCCATCCCGGGAGCCCACCAGGCGTTCAGCTTCCCTTGAGCCCCCTGGCTGCTCGAACCCGGGTCGCAGACCGGGGCGTTTCCAGGGGCTTCTGAAGCAGGCGAGGGGCAGGGCGGGCGAAGGCCATTCGGCTGTCCTTCTGGCTCCAGAATCTCCTAACGCGCAGGTGTCCAACGTGACCAGCGCGATTCACCGCTCTAATCGCTCCGGTTTTCCAAGGCCTTGCTCAGTCATCCTGCCGGACGAGCCCTGAAGCTGGAAGGCACAGGGGAAATTTGTTGAAGGCGCCCTTCCC…
tRNA-Asn-GTT-9-2	440.152	70.1809	GGATCCGAAGAAGGCAGCGGAAGCTCTGCAGCGCCCCGAATGCGACTGAGCAGGGAGGGCACAGGCTCCCTCACTGGGTGAAGGCTGTGCAAAGAACGGGAAGAGCCATCCCGGGAGCCCACCAGGCGTTCAGCTTCCCTTGAGCCCCCTGGCTGCTCGAACCCGGGTCGCAGACCGGGGCGTTTCCGGGGGCTTCTGAAGCAGGCGAGGGGCAGGGCGGGCGAAGGCCATTCGGCTGTCCTTCTGGCTCCAGAATCTCCTAACGCGCAGGTGTCCAACGTGACCAGCGCGATTCACCGCTCTAATCGCTCCGGTTTTCCAAGGCCTTGCTCAGTCATCCTGCCGGACAAGCCCTGAGGCTGGAAGGCACAGGGGAAATTTGTTGAAGGCGCCCTTCCC…
tRNA-Asp-GTC-1-1	644.098	79.779	GGCAACCCTAACTGTCCCCGACATCTGGCAGCCATATGCTATCCTTGAACTTGAACTTCAGAGTGAAAGTATAAATTTGTAAGGGGAAGGCTCAGCCGCAAGTCACATACCAGTGGTCAGTTAAAAAAAAAAAACTCAGGACGGCAACCTAAATCATTTAGAACGCGTCAAGAGCCTCGGAAAAACTATTTTCACACACTTCTCTAGCACTAACATGGGAAGCGCGTTTCCTTCACATATTCCACACCTTTTATTCTTCCCACCAACATCAAGAATACAAAGCGCCCAGAGAGGACAATAAGCCTAAGCAGCGGCTCCAAGAGACCGGACTTTCGTACTTCCCGGGGGCAGGCGGAAGGTTACGGAGCGCTGGAAGGATCTTACTGCTCCTTGAAGGGC…
tRNA-Asp-GTC-2-10	480.989	66.2956	CTTCCAAGGGAGCTTTCTTCGCAGGCAGGTTGTTGAGGGTTGCCTGGGTCCTCTTCCAAGCTTTTGTAACCACGTGACTGTAATTTGCCCGAAAAAGGCGGAAAAGTCTGGAGATGCCGGGGATTGAACCCGGGGCCTCATACGTGCAAAGCATGCGCTCTACCACTGAGCTACATCCCCTACCCCTTGTGTTGGTCTTTTCTGGGGATGGTGATACAGGAAGTGCCCTTCGCTCTGCTAGTTCAGGTGCCTTAGCTTCGGAACGTGCAGTGCCTCCAGCCACTCAAAGGGGCCTCTACCCGCCTTGGATAAGCCCAGCAGCCAGGGTGCCCGGCGCGGAGCCTGGATGGCCCGGAAAGGTTAGGAACGATAGCGAGAGAATGGTATGGACATAAGAAG…
tRNA-Asp-GTC-2-11	543.292	59.4867	GCTCTTTTGTGGCACCGCGGTAGCAGAAAGCATCTCAATCCCCAGACCCGCCTGGCATGTCAGGAAGAGACGAGGCACGCCCAGACTTGGGCAGGTCCCTCCCTTTCTGCTTCCTGACTTCCTTCCTGGTGTCTCAACTCGGCCACCACAGCCTGGTTTCGCTTTGATTGACACGCGTCAATCTATAGTTGTGGATGACAGTGTTCGGGAGAGCCCAGGAACTGTCAAAACTTGGTTCTCTGCAGTCCTGAAGGCACTCTGTCTCTTTCGGTCACTCCATCTGACGATTGGTGCCTGAAATACACCTACGGTTTCTGGTCAGCGTTTATCAGTGGTTGGAAGAACAGAACCCCTAGGAACCCTGCTGTCAGCACGCAGAGTGTAAAGTCTCAGATCAAG…
tRNA-Asp-GTC-2-7	577.718	58.8997	CCGTTAGCGGTACCTTTGTACGGTTCTTGGGGACGCCTCTCGTTTCCCTGCCTTCCAAACCCTCCTGAAGCCTATACCTGTTACAAGTCTTGATAGTGCTTTCCTCTTCATGGAAATTTAGTCCTAGTCAGAGGTCCAAGTCTTTGGTCAATTATCAGTTTCTGTGGAATCAATGGTTCAACTGCTTTGGTCACCCGGTCTCGCTGGTTGCAAATGACTAGAAACACTGTCAGAGATCTCGACACCACCACAATCGAAAGACCAGGCTGTCCTGACAGACCCCGTCGTTTTGGCTTAGGCGGCAGATTAAAGTGTAAATTCGCCAAGTATAATCAATTTAGTAGAATACAAACTTACAGACTTAAAAAAGTGGGCAAGAATACTTAAGTTTATTAGAGG…
tRNA-Asp-GTC-2-9	735.73	48.2243	ACTTCCTCTTTTTCCTTCCCCCCGGGGGAAAAAGGAGGTGCATAGACGAAGCCGATTCCTTCCAATTGATCAAAGGCTTTTACTTTCTATATTTAACAAAGCCCCGAGCAGTGTCCGCGAGGAGCCAGAGGGAAAGGAAACTCCCCCTCCACTCCCCGTTTGGGTAAATCAAATAAGGTCAAGTTTTTCCCGTCTCCACCTCCTCCATGTCTCAAATGCACATTTGTTGATGCCTGTTTGTTCATTTTTGCTTTCTGTTTTTTAACGTCTGCTTTCTGAACTGGAAACGATCGCCTTAAAATGGCATGAAGTCAAGTCGGACCTGTTGTTTTGTGGGAAATACAAGATACTTAATTCTTTGGAAAGTGTTTAGGGAAAGCTACGTTTACCTTAAAACAG…
tRNA-Asp-GTC-3-1	423.484	57.1492	GTACGATTTTTATCATGGTAAACAGAAGCAGAGGAAGGGCATCTAACTCACATTGGTCCGAGAAAAAATCCTGGGGGACGGTGACCTTGAGGTAAACCTGTAACGAATAAACTTGAGTTGAAGAAGAAAGGAGGATATTTCGAGCAGAGGAAGCTTTTTAAGTTTACTGTACTCCTTACTATTAATGAACATTTCTTTGCTATTCATGACCTAGAACTATTTTCAGCAAAGTCATAATCTTTTGCAGAACTGCCGTTTTCAGATTTTCGAAGCAACATGGGAAATCTGTTTCATAGAATCTTATAACAACTTTTTAATATGAAGATTAGCATATTTTTAGGAATTCTCTGCCAAGAACAAATTCAGTAGCCAATGTATAAATGCCATTTCAATTGAGTT…
tRNA-Cys-GCA-1-1	644.576	83.1608	CTTACTCCTGAAATGGTTATACCCCTTACATATCTTAATCCTTGGTGGCAGTGGCTGCTCATGGATAGGCACAGAACCCAAGCCAAACCAACCACAGTCCTTCTCTAGAATTTTTTAGACTCAAGTCTTTTTCTCTCTGGCAATCAAAGTGTGGAGCTATGAACCTACAAATGTTGGAGGCAGGGTCTCAGCTGCGTGGAGAGTTGGGTTTGAGACATTAAAACTAACTTAAGAGGGAACCAAAGAATAAAGCTACAGGGAGAGAGTCCTGAGAACATTTGAGTTCCTGGAAGTCAGCTTCTTGTCTGATATTTACATTATATTTTATTTTCTATCAGCTGAAATTTAATCTCTGCCACTTACCATCATGTTAATACAACACGATTCCAAAGCTGAAAT…
tRNA-Cys-GCA-10-1	672.973	84.3653	AATCTAGTATTTGGAACAAATAAAACCAAATGTGGCTGGGCACACTGGCTTAGCACTTTGGGAGTTTGGCTCAGCACTTTGGGAGGCTGAGGCCGCAGGAACACCTGAGGCCAGGAGTTTGAGGCTAGTAGGGGCTCTTTGCACTCCAGAACAATCAGGCCCAGGGTCCAAACCCAGGCCCTCAAGCTATGTCTACATCTGGATTTAATCCCACCATTCTCCTTTTCCCAAAAAGCTAAGGCTGCAGCTTAATTGGCCGGATGCTGGCAGGTGTGGAGGGGGTTGTACAGAAGAGCTGCTCTGTTGTGCATTACATAACTCCACACCTGTAGCTCCTGGAGAGCTACAGGAGACAGGGTGGCCAGAGCGTAGCTTGTGAATGACTGTGATTATTAATAC…
tRNA-Cys-GCA-12-1	710.521	88.5093	CGTGGAAGGGAACAGTTTAAACCAGGAGCCTCAAACCATGTGTCAGAGTGGTATAGGAGGTTTGTTAGAATCATGTCATCCAAGTTCTGTTCCCAGAGAGTCTGGCTTAGGAGTCCTCAAGTGGGGCCCAATAACTTTTGCTTTTACCCAGCTCTGCCCAGACCAGCTTCACCTCCAAAGGGTCTGTTGAGCAACCAGTTCTTTGAGTCCTGCTTCTCTAGGTGAGTCTGAAGGATGTTCTGTCTGCAAACCTGTGATTTTAATAGAATTAAAGAAGGAAGAATGCTGGTTACAAGTAGAGCTGGCAGGCAGGTGTAAAATAGGAAAGGGGTATATGGTGACAGAGCAAGTATGCATCTCATGATGGTGACAGCCAGGGGTGTGGCCATACAGGTTTAT…
tRNA-Cys-GCA-13-1	840.953	97.5739	GGTGGGTGGCGGTGGGGGGTGGGGGGCGGTCATTAAAAAGTGATCTTAGCTGAAAAGCTGGCAAATCCAGTATCCAGAAAATGTGGGTTCTATCTTTGAAGTGTTGCAGGCTTGGCCAAACCATTGGGCATTTTGAGTCTCTGTTTGCAGGCCCCGGCACAAAACCCACAACATAGGTGTCACTAGAGAGCCTTCCAGCTGTCGGGGGACTGCTCCCCAGATCCCTGCACTTACTCAGGAACTGAGAGTGGAGAGGTGGCAGAGCTGTGGGAGAAGGAACTGGTTGCTTCCTCTAAGACAGGGTGTTGAGTTGGCAGCAAGTCAGGCCTTGTAACTCAGAAACCCATCCTGAAGCGGAATCTAGGACAGCAGGTCTGGGTGTGGCTGCACAGGGAAAGG…
tRNA-Cys-GCA-14-1	619.769	68.3354	AGTCCCAGCTACTCGGGAGGCTGAGGCAGGAGAATGGCGTGAACCCGGGAGGCGGAGCTTGCAGTGAGCCAAGATGGCGCCACTGCACTGCAGCCTGGGCAACAGAGCGAGACTCCATCTCAAAAAAATAATAAAAATAAATAATAAAATAAGAGAATTCCCAGATGCCAGAGGTAAAAAAGGCTGTAGTGGAAAAAAAAGGGGGCGCTATAGTGATGGAAAAGAGGGATCCCACTGCACATCCGTACAAGACCCTCAAGCCAGAATCAGAGAGGACTTAGACTTCTCTTTTCTCTCCCACCACTTTACTTGGGTCCAGATCACTCTAAATAGTTTATCATAGACACCAAACTATTCTGAATCACTGCAGGCAATGTCTGATCAGAAAACACTACATTT…
tRNA-Cys-GCA-16-1	911.674	86.8382	ACCATGCAAAAAACCAAGAATAGTTGACATGAGAATAAAAAGAGAGGAGATGAGCAGAAAAGCCCCCAATTCTATCCACTGGGGTAGGGGTGAGGGTGGAAAGAAGGGACGTGGGGACACATTCAAGTTAGTGGACTTTAAGGAGGAGATGAAGGAAGAAAGGAGTGGCCCTGCTCTTGGCAATGATTCTTCAAGCAGGTGTCTTGGAAGTGGTCCTAAGACGAGATGGAAGTGAGCTGAGGAGGCTTCTAGGGGACCAAGTAGGGAGGGATTAATAAGGAAGAAGAGGGCCAAAAGGGCTAATTTGCTGTGAGGCAAAATGTCCAAATCTCTAAAACTTTCTAAGAGTCAACGTAAATTTCAGTGCATAGATGTGAGTGTTGCAACATAGGTGAAAAG…
tRNA-Cys-GCA-17-1	538.376	48.2015	TTCTAAAACTTTTTTTCCTACTAAAATACGGTAGTGTTGTATCATTTTATTTTACTCTATTTTATTTTGTTTATGTGAAGATTTTACTTAACTATACAACTTTTTAAAATAAGAATATTTTCCTAATAAAAAGAAAGCAATTTTTAAAAAAGTATAAACCCACAGGACAAAAAGCAGATGGGCGAGCGATAACTGATTTCACACAGAAGAAAGAAAAGGCGGCGACTGCAAGAGCCTGCGGAGGAATCATCCTACCGGGGGGAAACAGCCCCTAGGGGAAATGAGGGCAGAAGGCGTGGGTGTGAGGGATGCAGCCAGCAGATCCTCGCGGGCTCAGTGGGAATGAACAAGGATCTCTGTACACTGTAGGACACCCGAGCATTGCAACACCATGAAATA…
tRNA-Cys-GCA-19-1	813.109	35.2941	CCAGTGTTTCCAAACTGTAAGTCAGAATGGTGCAGGGAGTTGGTTAGAAGCACACATGTCCCTAGGTCCTTTCCCAGATAGTGTGGCTTAGGAGTCCTCAAGTGGGGCTCAAGAACTTTTGCTTTTACCCAGCTCTGCCCAGCCCAGCCTCACCTTTAAAGGGTCTGTTGAGCAACCAGTTCTTTTGAGTCCCTCTGTTCTAGGCGAGTCTGAAGGATGTTCTGGCTGCAAACCGCAGTGATTTTAATGTCCCTGCCTTCAGTCACACACTGGAGAAGGAAGGATGCTGGTTGTAAGTAGAGCTGGCAGGCAGGTGTGGAGTAGGAAGGGGGTATATCGTGACGAAGCAAGTACATATCTCATAATGGTGACAGTCAGGGTGTGGCCATACAGGTTTAT…
tRNA-Cys-GCA-2-1	646.492	47.7671	AGCATCCCCAATCTCGTCCCCTTGGGCTAGATGAATGGGCATTATTTATTAACTATGAATGAACACAAAGCTCCGGGTTCAACTAAAACCAAAACTCTTCGCTGGATGGAGTAGTTTCCTTTTAACTGAATTCCAGTGCTTTAGGGAATTTGTGGCTTCATAGTCTCATCACCAAAACTTACTTACTAACCAAAACAAAGTAAAAAATATCAGTGAGTGTGTGAGGTTTCACGGTTTAATCAGAAACAGAGGGGGAGGCCATCACTGTAATGAAGTCCAACAAAAGACACATTACATAAAATCAAAAGAAAGCCAAAGAACATAATATGCTCAAGCTCACACCTGTCCATGGAATAATAACATTGTGTTCCATTTTTCACTATGCAAAAGGAAAAACCT…
tRNA-Cys-GCA-2-3	948.301	67.2298	AGGCGAGCGCACCCCCAGGTCAGCCTGGCTCTTTCTTGGCGGGAAGGAGGCTGAGTTTCTAAGGGCTGGGCTGGGGAAGACAGGTCGGGAGAAGCCGCGTGAGCATGTGGGAGGGAGAAAGAAGCTCCGAGACGTGGCAAGGGGTCTTCTGCAGGGCAGGAGAGTGGGACGCCCCCGAAGTGAAATATTTCGAGAGACTTCTCCTTCCACACCCCAGGAATATATTTTCTTATACTGCCAGTGGGGATCTTCAGCTCAGAGCTTCAGGGAACAACCCCTGCTTCCAAGTGAGTAATTCTTCTGGGAGTTGTATTTTTTCCATCTCTTGTAAACGTCTTACCCCACTTCCACTTCCCTTCGGGAACGCCACACAGCGCCTGCGCAGCAATACCACTAAAC…
tRNA-Cys-GCA-20-1	545.861	21.7023	CCTAGGAACTCCCCCAACTTCACCAAGTCTTTCATGAACTGGATTTAATGCAAAGATCCCAGACTGAGAGATATCTATATATGTCAGTACTGCATGTGTCTCAATTTGTGTCTCCAAACTGCTATTTTGTAGTGTAAACAAGAAGACATCAAACATGGAGACCTAAAGGCTGTTCCAGCAGTAAACGGAAACACTCCTCTCAGCTGCTCCTGTCACCACGGACTGAGGGAAAGCGGGGAGATTGTGCAGGCATGTGAGCAGGGGCCAGGGTTTGGCAACTGGGGATGGACTTTTCTGGGGTGAGTTTGTGGTAAAATCAGTTGCTGGTCTTACTCTCTAAAAGTAAGCAGGAACTTTCAATGTGCTGTAGGACTCCTGGGTGCGATTACCAACATGAAA…
tRNA-Cys-GCA-22-1	934.972	74.6461	TCTCTGATCCATGTCAGGGCCTGGGAACTTCCCTGTTTCATGAACTGGATTTAATGGACAGATTCCAGATTGAGAGATCTTCAGATGTCGGTATTGCATGTCTCAATTTGTGTCTCCAAACTGCTATTTTGTAGTGTAACAAGAAGAAATCAGACATGTAGACCTAAAGGCTGTTCCAGCAGTAAACGGAAACACTCCTCCCAGCTGCTCCTGTCACCACAAACTGAGGGAGGGCAAGGAGATGTGCCGGCATGTGAGCAGGGTCCAGGGTTTGGGAATTGGGGATGGACTTTTCTGGGGTGAGTTTATGGTAAAATCAGTTGCTGGTCTTACTCTCTAAAAGTAAGCAGGAACTTTCAATGTGCTATAGGACTGCTGGGTGCGATTACCAACATGAAA…
tRNA-Cys-GCA-23-1	751.339	33.9185	GGCATCCATGCTGCTGACCTATCAGCACGAGACATGCTTATGGTTTCATACAGCCTAATTTTGGGATGATTTGTTGTGACACATTGTTGTGGAAATAGCTGACTAATACAGCCTTGATTCTTACACCTGCCTCTCCCCCAACCCTCATCCCCTATTCCCATCAGGTACTGAGTAAGGGAATGGGAGGAGATAGTTGAAGGAGTTCAGGTTGTGGCTACAGAGTAGGAAAGTACCATTAGACCAGTGAAGGGTCTCTGGGAAATGGAGGGGTGAACTCATGACCAGAAGGGCGGTCTCTAGTCAGTTGTGGTAGAGTTGCCAGTTTCCATAAGCTGGCTGGGAATGAATACAATTTATAGTGCACTGTAGAATCCTTGGGTGTGGCAACACAGGTGAAAT…
tRNA-Cys-GCA-3-1	739.458	42.4492	TCCAAACCATGAGTTAGAATGTTGCAGGTTTTTTAGAAGCACACATGTCCCTAGGTCCCTTCCCAGAGAGTCTGGCTTAGGAGTCCTCAAGTGGGGCCCAAGAACTTTCGATTTTACCCAGCTCTGCCCTGCCCTGCCCAGCCCAGCCCATCCTCACCTCCAGCGGGTCTGCTGAACAACCAATTCTTTTGAGTCCCTCTGTTCTAGGCGAGTCTGAAGGATGTTTTGGCTGCAAACCTCAGTGATTTTAATGTCCCTGCCTTCAGTCACACACTGGAGGAAGAAGGATGCTGGTTGTAAGTAGAGCTAGCAGGCAGGTGTGGAGTGGGAAGGGGGTGTATCATGGCAAAGCAAGTACACATCTCATGACGGTGACAGGATATGGCCATACAGGTTTAT…
tRNA-Cys-GCA-6-1	868.268	49.0765	AAATCTGATAAAAATATGCACAATATACAATATGTGCAAATACATAATATTTGCCTATAATTTCAGAATTGAACATGAACATCTGAAGTCAATTTGTGGATTCCCACTTCAGATCTCCTCCATGTCCAATACTTGTTGGTAGCCCCTAATGCTCAAAACATTCATTGACGTGCCCAGAGATCTATGGGCAGCTGGTGGTGTATTTTTTTAAAGCTGGAATATTAGACTGAGGATACAGCATTGAGCTTCAGGTGCTGGGAAGAGAATGAGTATAAATGCTCTGGGAAAAACAAAAGATGGTACGGCTAGGAGGAAACTGGGGATGAGTTTAAATTCGAAAGGAATGTTAGACACCAAAGGTATTTATGAGGTGTTTTGCAGGTCATAAAAATGGAATAA…
tRNA-Cys-GCA-7-1	622.471	57.7802	TTTAAGCAAAAAGCATTTCATAGAGTGAGTAGTTTCAAAGATTGACTACTTTTTTTTTTTCTCCTGCCTCAGCCTCCCTAGTAGCTGGGATTACAGGTGCCCACCACCACGCCCAGCTAATTTTTTTTGTATTTTTAGCGGAGACGGGGTTTCACCATGTCAGTCAGGCCGATCTCAAACTCCTGACCTCACCTTAGCCTCCCAAAGCGCTGGGATCACAAGCGTGAGCCATCGTGCCCAGCCCAGGATGTCATTTTTCAAGTGTTCCCTTTCAGTTTATTAGTGGTCAAGGGACAAGCCAAAGCAGATGATGGACAATTAAGAAGGTGGGGCTTTAGAACACAAAGCTTGCCAGAACTCCTGTGGGTGGAACTTGAATGTATTGAGTCACCGTAAGTG…
tRNA-Cys-GCA-9-1	664.375	54.4402	TATCTGGAGTGCTAGTTATGAGCTCAATTCTGTGAAGTCATGAAGAGGAATAAGAATCTCAGTTGCTAGGAGCCTTAGCTAAGAGAAGCTCAACAGGAATCCAGTCATCCACATTATATTGATGTTGCCATTTGTGGAGAATCTGATTATTTTTACTTGGAATTGAGGTTTGCCTTCTGTGAGATATGGTGGACAGGAATAAGGCTCTGGGTACTGGCCAGTCTAAGAAGAGTTTCTTGGCTCCTGAGAACTTAGTTTTCAGGAGTCCTGTCTTTTTTCATAATAAACCTCTTCTAAAGCTTGTAATGCCCAGACTTCCTTCAGACAACATTCTAATTATAGCTCCCCTGAGTCACTGGAGGTTTTTAGAACCAGAATGTTGAGAGAGAGAGAGAGAGA…
tRNA-Cys-GCA-9-2	895.363	45.2524	TGTTGGGGATCAACCCCACAATCTGACTCATGCAGTAGAAAGTGGGACAATAGGTCATCTTGTGTCTCAGGGTGTGAGGCTGTGGCCAGGTCTCGTTTCAGACCTGCTAGTCTTTCTATGCAGAGACTTTTCTGCTCCTCAGCACCCTAGTACAGGAAGGCAGGAGGGGAACTAGGCTTCTGTTAAGCTGGGACAGCCAGTGACTGCCCACTGCAGGGCAGATGGAACAGGGGTGGCAGAGGTAAAGATATGCCTGGCACATGAAATATGGTCAGGTGTTCACAGGTAGACCAGGGAGTGAGTGATGGCAGTGAGGGCCAGGCTATCATGGGCAGGCTCCCCACACCCCTCAGGAACATGGCTGAGTCCAGAAACAGCCATCAGCTGCACAGTTGTAAA…
tRNA-Cys-GCA-9-3	739.908	64.8803	AACTTTCTTTTACAAAAGCAATTTGCTTATCACTTGGAAAATTATCATGAACAGTATTGTATGTCAAATACAAGTCCCAGACACAGGCACTGGGCCTCCTTGCAGTGCATGGGAAGGTGGTGTCACCCAGTTAGAGTTCTGTCCCCAGTCTAGCACACCTCACATGATGCTCAACAACTGCTACTGTCAAAGAGGATTATCTGGATGACTTGAAGGGTCTTTCCAGTCATAAAGGTCAACAAGGCCACCAGGGTGTCCTCAGCCAGGTCCACACAGAAGCGATGGGAAAAGAAGTGTTAGTGACAGGAGGGAGGCCAGAATTCAGAGAGACAGAACTGGCCTGGACATCCCAACCTGCAGAGCTGAGTCGTGTTCTTGGTGTGTCGACACATGAAAAGG…
tRNA-Cys-GCA-9-4	726.003	104.833	TACCATTTTGAGCCAATAGAAGACAAGGACAAGAGAAGATAAGAGAGTCTCTTTTAGTAACAGGGTCCTGAACCCAAAGTCAGAAAGAGTAGACTGAATCTGTCAATAAGGAGTGTGTGTGCCTGGGAAGAACATTAATGTTGAATCTCTGTTGTCAAACGTGCACTACGAAGGGCACAGATGAGTGACTCTGAAGGCCCTTCCAGCTATAAATGCCGGTGTCAGTCCTCTTCCTGAAAGTACAAGGAAGCTGCTACAGGAAGAGGAACTGTCACTTGTTTTGCATCAGGGAGATAAAATTGCAGTTAGGGAGGTTTGGCAGCTTTGAGGAGGCCCAGCTGGAATGAGCATCTGTGGTAAAATTTTATAGGAATGTTGGGCATGACTGCACAGTTAAAA…
tRNA-Gln-TTG-1-1	840.727	95.5336	CTGGGGTTTGAACCGTTGTTCCCCACATGCTAGTCCGCTTCCCTTCCCGCTTGGCCAAAATACCTTTTCTAAGGCACTCCCCACGTAAATAAATAAATAAACAACCCAGGCTCCGTGCGCCGCGCCTCCTGCCCTGGAGCTGGGGTTGGAGCAGGCTTTCCCTGGACCCAGTCCGGCCCCACATCGCCAACCCCGCCAGCCTGCTGCCTTTCCGACCTCCCAGCCCCCGGAGGAGCGCAGGAAGACATGATATCCCCGGGACCAGAAACGCCGGGAACACGAAGGACGCAGAAGCCCTCGCCACGCCGCCCGTGGGGCCCCGGTCCAGGGCCCAGTCCCTCAAACACGGACACCGCTGCCGCTCTGGAAAGGCCGCCCAGAGCCCTCCTAGCTTGAGGA…
tRNA-Gln-TTG-2-1	486.886	57.2981	ATTTTGTAAGATTTGCAAAAGTATGCTAGTATAGTGAAAATTAGTTAAGACAGCTTCCTCTCCCTACTCCAGCTTATCCTCAGATACATCATACAGGCCTTAGAGTACCCATAATTTTATGTTGATAACAGCTGTTCTTTTTCTTAAAGAGGACTTTCTAAATTGTTAAGTTTCAGACCTCACAAATCTGCCCCGGTTGATTTCTGGAAGCTAATTTATGCTCCCAACAAAAGCGCAGGAAAGAGTGAAGAGATCTCCCTGAATTTTATTTTGACAGTTACTCCTTCTTCAGCAGCAAAGCGTCAGCTTTCCTGTCAGCGTGAGTCTCACTGAAGCCTGACCTAACTCTTTCGGATCGGAACTAGAAAGTTTATTATCAAGGAGGTATTTAACCACGAC…
tRNA-Gln-TTG-3-1	257.814	18.6632	AGCGTACACCTGATCACTTAAGCACCTTAACATCCCATCCCAGTCGGCAGCACGATGCTTTCCTGCAGAACAGCATCCTCTAATCTTTCACCTGGAATTTCACATCTGTTCTCTCTTGCCCCTCCTCTCTTGTTGGATGCGAGTTCCTCGGATTTAAATTATCATACGCAAGTTTAAGGATACGTCTTTCACCTACCAGACCTCAGTTCTTTCCTTTTTTGAACAATACTCAAACGGGTTCAAGTTTTTTCAGTTTCTAAGACGGACTTGGTCCAGATAGGTTTGTAGTGCATGTGAGTCTCTTGGAGCTTCTGCTACATGGGATGCAGATAGTATTAATTTAATAAATATTAATAGAATACTGCATCGAATAGACATGCTCTGTAATCAGTATTTTTA…
tRNA-Gln-TTG-3-2	498.351	33.753	AAACAGATCCTTTCTGGTTCCCCTCGTGTCATCCTACTTTCAGAGGCCGGAATTGCAGAGGAAACACCAGATAGAGAATCTCCAAAACTGTTGCTAAGATGTTTTAAGAGATGTCTAAGTGTTGATATTTTCTTTTATAAACCCTTACGTAGAAAAAAGTATCGTGACCTAAAATTTCAGCAAATGCGAAGTTCTGATTAATCAAGGAACGCTCCTATTCATAATCTCCGTGGGCAGATCAGAACAAGTTTTTGGAAAGGTGAGTTCTGTTCTTGCTTTCTGCCTGCTGGAGCAGTTTTGTTACTTTCTCGGAATCTGGGACTATGCACCTATTTTGAGAGGCCAAAGTAAACAGCACTCTCAATAGACCAATTCCACGTACTACATTCATGTTATCAA…
tRNA-Gln-TTG-3-3	1281.82	107.484	TTCAGAATAAAAGTCAAAATCCTAACAAGGTCCTACACAGCATTGTAATTGTATGTGAGAGGATGATTCAGTGGGAGAGTACAAACAAGGATGGAAGCACGGATTTTACTATTAGAAAAGGCCCCAGAAAACCTAGATGAAAGATCCAAGGTCGTTTTGCAAAAATTGTGCACTCCTATGGTTAATTCTTTATGCAGTATTGTCCTGAGCATTGCAAGATTCCCAGTATCTCTGGTTCTGACCTGTGAAAGCCAGTTGTGCCCCAGTCATTGAAACAAGCAAAACACCCAGGCATTTCCAAAATACTCCTGTAGAGGGCAGTACAGTTTTGTTTAAAAACCCATTATTTCATACTTAGCAGTTAAGAGCTAGTGACTCAGGGATAAATATTTGTCAGAA…
tRNA-Gln-TTG-4-1	278.246	30.2351	CGAGGTGGGTAGATCACAAGGTCAAGAAATTGAGACCATCCTGGCGAACATAGTGGAACCCTGTTGTGGGGCTAGGGGAGGGATAGCATTAGGAGAAGTACCTAATGTAGATGATGGTTTGATGGGTGCAGCAAACCACCATGGCACGGGTATACCTATGTAACAAACCTGCACATTCTGTACATGTATTCCAAAACTTAAAGTATAATAATAAAGAAAAAGAAAAAATAGTTGGAAAGAATGAACAAGACCTACTATTTGATAGCACAACTAGTCAATAATAACTTGATTGTATATTATAAAATAACTAAAAGAGTGTAATTGGATTGTTTGTAACATGAAGGATAAATGCTTAAGAGGATGGATACCTCATTCTCCATGATGTGATTATTTCACATA…
tRNA-Glu-CTC-1-1	708.747	98.9975	CCCAACATAGGAAAGGCCCAGTATGCAAGAATCTCAGAATCTAGGCAGTGAAAAATAATATGAAAAAGAATAAGTGGAAATAAACTTTTAGTTAGAATAATGTAATTTTTTTTTTTTTTTTGAGGAAGGCTCTGGCCCTGTCATCAAGTTGGAGTGCAGTGGCACGATCACGGCTCGCTGCAACCTCCGCCTACCAGGCTCAAGCGATCCGGCCTCTCGGGTAGATGGGACTACAGGCAAGCGCCACCACGCCCGGCTAATTTTTTTGTGCTTTTGATAGAGCCCGGGTTTGCCACTTTGCCCAGGCTGGTCTCGAACTAGGAGCTCCAGCAATCTGGCCACTTTGGCTTCAGTGTTTAGCAGTTACAGGCACGAACCGCAGCACTTAGTAGAATCATA…
tRNA-Glu-TTC-3-1	780.747	110.377	ATTCCTTATGATGTTGAGGGTGCTGGCGTCTGGGTCCTTTATGATGCAGAGGGTGCCCCCGTCTCACCCTGGGCGCCTCCGCGCTCCCGCCTCCTCCTGGCAACCTGGTGCGCGGCTCCGGACCTGGCGACCCACGACCGGCTGGTCACTTGCTGCCACCTCGCAAAGGCGCATCTCTAGTTCAGTGGTGAGCTGCGGCCGGGTCGCTGCAACTCGCTCCAGGCCTCCGGACTCGTGGCCTCGGTGTCCCTCGCGGAGCCCTCGGTGTGTCGCTTGCAGGCTCTTTTTTTGAAGAAAGCAGGGAGGGAATGGCCTTGTGAGAGACTCCAGGAGCAAAGAGCGACCCTCACAAGGCCCAAGTCCTCCCAGAGCTCAGGGAAGCTGTCGCTTCTGACAGAA…
tRNA-Glu-TTC-4-1	809.977	124.114	ATTCCTTATGACGTTGAGGGTGCTGGCGTCTGGGTCCTTTATGATGCAGAGGGTGCCCCCGTCTCACCCCGGGCGCCTCCGCGCTCCCGCCTCCTCCTGGCAACCTGGTGCGCGGCTCCGGACCTGGCGACGCACGACCGACTGGTCACTTGCTGCCACCTCGCAAAGGCGCATCTCTAGTCCAGTGGTGAGCTGCGGCCGGGTCGCTGCAACTCGCTCCAGGCCTTCGGACTCGTGGCCTCGGTGTCCCTCGCGGAGCCCTCGGTGTGTCGCTTGCAGGCTCTTTTTTTGAAGAAAGCAGGGAGGGAATGGCCTTGTGAGAGACTCCAGGAGCAAAGAGCGACCCTCACAAGGCCCAAGTCCTCCCAGAGCTCAGGGAAGCTGTCGCTTCTGACAGAA…
tRNA-Gly-CCC-1-1	530.467	48.8923	TCTGTCCTTTTATTTCCTCTTTCTTCTAATTCTGCTTCTGCTACTGATTTCCTCCCTGGATTTGAACTTTACTTACCTAAACTACCAGTTAGGTTACCTTCTTAGAACCTCTAAGGCAGCAGTTTGAGGTTGACGATGGAAGATTTAGGATTAGAAAAAAGAAACGTGAATGAATTTCTGATGTTTTATTATAGGGGTTTGTAATGCAGGTAGAAAGAAAGACCTTTTTCAGAGTTAAGAGTTTGATCCGACAAATGAGCTATTTTGATATTTATAACGTTGTCTAGTAAAAGTTTCCTGTAAAAACACATTTGGTTTGGATGTCTTTGTTAGCTTTTAGTCGACACTTGAAAAAACCGCTTGGAACGGTTTCTAAGTCTTTGTGGATACTGTTTTCTG…
tRNA-Gly-CCC-1-2	394.857	40.1451	TCTGTCCTTTTATTTCCTCTTTCTTCTAATTCTGCTTCTGCTACTGATTTCCTCCCTGGATTTGAACTTTACTTACCTAAACTACCAGTTAGGTTACCTTCTTAGAACCTCTAAGGCAGCAGTTTGAGGTTGACGATGGAAGATTTAGGATTAGAAAAAAGAAACGTGAATGAATTTCTGATGTTTTATTATAGGGGTTTGTAATGCAGGTAGAAAGAAGGACCTTTTTCAGAGTTAAGAGTTTGATCCGACAAATGAGCTATTTTGATATTTATAACGTTGTCTAGTAAAAGTTTCCTGTAAAAACACATTTGGTTTGGATGTCTTTGTTAGCTTTTAGTCGACACTTGAAAAAACCGCTTGGAACGGTTTCTAAGTCTTTGTGGATACTCTTTTCTG…
tRNA-Gly-CCC-2-1	682.861	72.5838	GCCTAAACAGCTATTTCTTAAATGCTTTTCAATGTGCAATCAATACACGGAAGAAATGCAAATATAAATAAAAATCTGGCATCTGGAAATATCCTCCCCGCGCTGAAAAATCTGGCTAGCACCAACGACGCAAATTCTTAATAAAATCCTTACTTTTTTAAGTAAAACTTTTTTTCTTTTTTCTTATTTCTTAAGTAAACATTTTAAATTGAAATTTTTTTTCTGTACAGAGAAAGTTGAAACATCCATTCCTATGTTTGGGATGAGAAAAGATAAATTATTTATGTTATTGGAAAACAGAAGATTACAGACTGTCAATAAACTTTTACTTTTAAATGAATAAATAATACATGACAATTCTTTTCACATGAGAGAACGTCTGCTTCTATTTCCTCCTAA…
tRNA-Gly-GCC-1-2	361.97	51.553	TGAAAAAAAAAACACCTCACGAAAGAAAGAAAGACAGAAAGAAACAACAAAAACAAAACACAAAAACTCTGGGTCTGTGCCGGGGATCCGCGCTCAGCAAGGCCCGCCACAGCAAATCTGCCCACACGGGCATTCGGGCGCGGGCCACGGCCGGTCCTTCCCCTGGAGACCCCGGCGGGCAGTCTCTCGACCCTGGGCGGCAGAGAAAGCGCAAGATGGGACGAGTCGGCCTCTCTCCCTCCGCTCTCCCTCCGCGCCCCGCCTCAGGTCCCTCGACGTGACGAGAGCCTCCCCTTCTGCTCGCCCCATCGGGCCAGCCTCTCGTGGACGCTGCAATAGGACGGAGGCCCACGGCAGGCGGTGACCAGTGAACGGCGGCTGGTGGCGAGTTCCGCTGTG…
tRNA-Gly-GCC-1-5	444.012	69.4893	AACTTTTTTGTTGCTGTTGAGGCAGTGTCTCACTCTGTCACCTAGGCTGGATTGCAAGTGGCATGACCACAGCTCGCTGCAGCCTTGACCTCCCAGGCTCAAGCAATCCTCCCTCCTCAGGCTCCTGAGTAGCTGGGACTACAGGCACGTGCCACCATGCCCGGCTCATTTTCTTTTTTTTTAGTTTTTTTTTTTAGAGACAAGAGTCTCCCTGTGTTGCCCAGGCTGGTCTCGAACTCCTGGGCTCAAGCAATCCTCCCCACTCGGCCTCCCAAAGTGCTGAGATTACAGGCATGAGCCACCATGCCCAGCCAAGTGACCAAAATATTATCATCTTCCTTCTCCATTATCTAGTCTCTTGCAACAAAGAACACCTTCCAGTCGCGTTCCAATCATGTT…
tRNA-Gly-GCC-2-1	1223.04	126.962	TGAGCCGCGAGGCTGGGCGGCTACGCCAGGCCAGCCCGCCTCTGACTCAGGCTGCTGAAAGAAATGCGGGGAAGGTTCTAGCTCCTCCGGGCTGGCTCTGAGGACGCGCGGTTGTGGCAGAGGCTGCAAAAGCAGCAACTTTAGAGGCAAGGTCTCCCCGGGGCTGTGGGAGGTCGGATCCCTGAGGCACACAGGGGCCTGCGGGCTGCCTTGGAGGGCCGCTGAGAGCCCAGCGGCTCAGGAAGGCCGAAGATATGTTACCATGCGAATACAGATATATAAGATATATACACGTATATCTTAAAACAGTTTTATCTTGAACAAAATATTTTCCAAACCGCGATTTAAGACGGTGCCTGGTTCCTTAGTGAATGGCCAGAGATAGTGAGCTTTAAGAGA…
tRNA-Gly-GCC-2-2	764.737	80.1176	TCAGTGTTCAAATTTCTGTTCCCTGTTTCTTTGCCTCTGTTCCCAATTTCTAACAAATCTCCATTATGTATTTGTCTGAATAGGTAAAATAATAAAAGAAAAAAATGGCAGGGGGTTGGAGGGAGAGTTGTTATAAATTATCTAAGTGTCTGAAGATAGGCTAGGTGATTGTGTAATCCTGTGCATACATGACAAAATCTTCATTTGCCTCCTTCACCAAAGAGAGTTTCAGAAGAATCTCATAAAGTTCTAAAGTAGTATAATGAAAATTTTTGTAAATGTTAATGTTTTTCTAATTTTTTATAACTATGTGATTAAAAATTTAATTGCTTTCTCTGTTTTTGAATACACAAATACGTGATTGTTTAGAGAATTACCAGGGTGTAAGTGTCTTCTAGT…
tRNA-Gly-GCC-2-4	527.325	64.3165	GCAAGACAGCAAAACAAGACAAATCAACCAGTGGTAAAAGAAATCACAGCATTCAGTAGAATAACCCACAAGGCCATAAAACAAGAGAAACAAGTGAATGACAGTTTCAGCTAATTTGTCAAGAAATTTTTTATAGGGAAGACTAAGCCTACTCAGATCTTTAAGGATAACAGAGTAAGGTCTGGAACCTGCCCACAGGAGCCAAAAGAATTGCTGAGCATTCTCCCATTGCCATTCATGGACTTTTCTTTTGAACAGCTGAGCAGAATGTCAAGCATGCATGCCCCACCTCCTCCCATAGGTTTGGCTGGTAAAATCCAGCAGCTGTCCATGCTGGACCCATCTCAGGTGTCAGGTTACAGCTGTGCCATCACCACTGTGAATCAGAGCAACAAAACA…
tRNA-Gly-GCC-2-6	502.42	54.3803	AAGCCTTTCTTGCCATCATAGCCCGAGCCGGGAGAGGCACAGACCTTGAGGAGGGGGCTCCCATTTGGGATCAGGGCCCCCAGCACATCCCACCTCTCCGTCCTTCAGCCAAATGGGAACGCAAATGTGTGTCCCCATCAGCCCCCGCCGCCCCCCTCCTTGGGAACCTGGGCTCGGGCTGAATTTTTCTCACCTGCACGCGAGGCTGGGGGCCCCCGGCTGTTCGCACCCGGGTGTGGGGCCGCCCCTGGCCATATGGGGCGGCTTTATGGCCCGGTGGCCGGATCCGGACGAGAGGAAGGATGACTTGGCGCTCCACCCACGGCAACCATTCGGGACCACTTCCCTGGCCTACACCGTTGCCTGTCCGGGTCCGCCTCAACCTCTTACAATCTCAGA…
tRNA-Gly-GCC-3-1	670.196	78.3563	TTCACCTTCTGCTCTGTTTGTTTGAAGTTCACAGTGCCTCTTAATCCATAGTCAGAAAATAGAGTAACAGTTGCCTGGGTTTGAAGAAAAGGAGAATTGGGACTGACTGCTTACAGATGCCCGGTTTCTTTTTGGGGTTATGGAGATGTTCTAGAATTAAATAGAGGTGATGGGTGCACAACTTTGTGAATGTACTAAAAACTACCTAGTTGAACACTTTGAAAATGGTGAAATTTTTGTTATGTGAAATGTTATATGAATTATATCTCAATTTAAAAAAAAAAAAGTCAGTGCCTATTCCTCTAAATTAGAACCCAACAGCCCCTGCCACCTTTCTGCTTATGTGGCAAGAAGTCAAGCCCGCTAGAAAGGAACCACTCCATCCTGTGGGTCGTGGCC…
tRNA-Gly-GCC-5-1	968.347	148.667	GGGCAGTGGTTCGGTAAAGATTTAATACAGCCAATCATATGGAGCACCTATCATGCGCCAGGCACTGTTCACGCAAGAGGTGACAAAATAGGTCTCGCTCTGGGCTGGTGGACGTTGGAGAGGAGATGGATGCTTCAGGAAGGAGCTGTACAAGTGGCCTGTGAGTTGCCCCTTGCTTTCGTCTTTATGGGACTGGGACTGTGGATGAACCCAGGGCCTCTGGATAGAATGTGAACTCCAGTTCATAGGCCTCAACTCTCAAAACAGCGTACTAAGGCCTGGCAAGGATGGTTCTACATCAACTTGTTTGGTCTCCCAAACTGGACAAACCAGCCAGGTGAGACCCAATCATCTGGCAGAGTGCCTAAGTATTGACAGACACAGCCCCTTGCCAAAAGC…
tRNA-Gly-TCC-1-1	1409.15	226.998	GGGCGGGACGAGGCGCGCGGGCGCTGCTCACCGGGACGTGGGGCGGCGGCCGGACTGGGCAGGTCGTCCCGGGTCCAGCGGCGCCTCACGGTCGCGGCTCCATGCCCGGGACTGCGACCCCGGAAGTGGCGGGAGCGGGGGACGACAGCCGCGGCGGACACAGGGGACCCGCCGGCTCAGGCACCTTTGACCCGGAAGTTGAGCGACCCAGGCGGCGGCCTGGGATTGGACACCACCAGGCACGTACCAAGGCGTCCGCGGCGCTTGGGGGGGAGCCCGCGGCGCGGCGGCCTAAGGTGCGTAACGCCCCATGAACGACATCTTCCGGTGGGTTAGGGAGAGACACCCCCCTGTGACTTGGTATCACTCAGTCAAACCCATGATCCCCCACTATTAAGG…
tRNA-Gly-TCC-2-1	725.995	107.4	ACAGTATATTTTGGAAGTACTTACAGATTAGACATGAAGAACTTCCTCATTCTTTCTTCTGGCACATAGCATTCCGTTGTATGGATTTTCCATAATTAGTTTAGCCAGCTTCCTATTATAGACACTTAGGTTATTTCTAGCCCTTTGCTCTTTGGAAAAAAAAATGCTGTCATATACGGTCTTGTACATATGTAATTTTGCGCATGTGTGGAATAAATGTCCAGGAAACTAGAATTGACTTTTCTTAAAGCTGTGAAACAAGATACTACTACAGAATTTTTAATAGGAGAAATTCCAGAGAGCTTCCTTTTAATTTTCCTCTTGTAGGTTTTTCCTGCAGTCTAAATTGCTTAGCCTAGAAATAAACGGGAAGACAAACCTGATTATTTAGTTCTGATA…
tRNA-Gly-TCC-2-6	851.466	51.7117	CAAGGTAGACCCTGTGTCGGCCCGTCTCCCTCGGATCCTCCGCACCAATCACTGTTGCTGAATCCGACACCCGGCGGATCCAGTGCGGAGTCTCGAACAGCTGCGGAGCTGGGAGCTACGGGACATGAAGAGAGCGGGGTGGAAGAGAAGACGGCGGAGGAAAATCCCCCGGCGATGCTCAACTGCGGCTTTCTCTCTCGGCTGTGAGCCGGCTCCGCCCTCCAGCTTCCAGAGCCGGTGGCTTCTGCGTTCACCGCCCCGCGCCGTTTGCGGGGCGGGGCTGATTCATAAGAATCGGTTCTCACCAATGGAGGGCTTAGCTTGTTTAACCTCAGGATCATAAACAAAAGACACTGCTAGAACGGTCGGGAAAGTCATACGCTTTGCTTATCTTATATA…
tRNA-Gly-TCC-3-1	589.454	66.4444	TTTAGGCGCATTTGGCTTAAGGCCCAATTCCTTAACTGGAATCACATTGAGCTCGTTGAGCTCACTCTACAGAGAAGCCATTTTTATGTGTCTAGGCCTTTTTTTTTGTTTTCTGGAGATGATAAATCATGGTGTCGCTGCAGTTCTCGCCCCCTGGACAAATCTTAGACGTAATCCCAGCTCTGCCGGTGACTCAGCTTCCCTGGATCTTGGTTTCCTCGTCTGTAGACTGGGCATAACCCTACAGGTTCATGTGGGGTGGGTGGCGCGCGCTAGCGGTGAAGGTCACTCACAATTGCGCGCTGGGCAGACGACGGCAGCCATTACTTTTACCTCGATCGCTGTTTTCCTGGATCCGCACGGGTCCAACCCGACTCATCCCAACCAACCTGAGGTATG…
tRNA-His-GTG-1-1	642.852	70.2632	GAGAAACCTCAATTCCGTGGTACAGGCTGCAGATGTAATTTGAAAAATCCTTCGAGGCTGCCCCTCTCATCCCTGGGCGAAGCAGCTTGATTCCTTGGAGGGGGAAGAGGGAAATGGAGGCAGAGAGGTGAGAGGAGAGAGGCGAGAGGCGGCGTGGTCCCGGGTTGCAGCTGACGCTTTCTGCCCTCTAGTCAGGACCTTGGCCCGCCGCCGCCCAGCGGAGCGGGTGGTGCTATCGCTGGCATCGAGGGATTTAGAGTCTAAGAAACTGATTCAGGTGTCGGAGCTTCAAGGTTGCAGAGTGAAAAAGTTTGGAATTGATTGATGCGGACGTCAGGGACTGGCCAAATAAAAGTAGCACGAAATAGCCATTCCTATTTCAAGAGGCATTAAATCCAG…
tRNA-His-GTG-1-2	432.709	62.3301	AGTGATGGCTCTTTCCGTTCTTGGCTCCGCCTTCACCCGACTTTCTACGCCGCTTGGGCTCCCCTAGCTCAACTCGGCTTCGGTCGGTGCGGCGGGAGAGAGAAAGGGTGAAAAGCAGAAATACAGAGAGGCGGGAGAGAAGCAGAGGAGGTGCGGACCAGGACAGAGAGACCTCCTGAGAAAGGCTGGTGCAGGGAGACCGAGGCTGGTGCAGGGAGGCCCAGGCTGCAGTGGAGGAGATGAGAATTATTCTCAACCTGTATTAGGATTGGGAGGGAGGGAGGGAGGCGAAAGCAAAGCGGGCATGAAAGGGAGAAAAACGTGAACCCCCTGTGGCTGTCTGGGAACAAAGCCGCCTAATAATGGAAACCTATTGACGTCAAAACTGCTAGAGCAAGG…
tRNA-His-GTG-1-3	553.302	52.7013	AAGCAAGCAGAACGCCCCGTGGGCTCTAGTGATGGCTCTTCCCCTTCTTGGCTCCGCCTTCACCCGATTCTCTACTGCTGCTTGCGCTCCCCTCGCTCACCTCGGCCTCGGTCGGTGGGGCGGGAGAGAGGAGGGGTGAAAAGCAGAAATACGGAGAGGCCCCACAGAAGCAGAGGAGGTGCGGACCAGGACAGAGAGACCTCCCGAGAGAGGCTGGTGCAGGGAGGCCCAGGCTGGAGTGGAGGAGATGAGAATTGTTCTCATCACGTATGAAGATTGGGAGGAAGGGAGGGAAAAGCAGAGCGGGCATGAAAGAAAAGCGCGAGTCCCCTGTGGCTGTCTGGGAACGAATCCGCCTAATAATCGAAATCCATTGACGTCAAAAGGGCTAGAGCAAGC…
tRNA-His-GTG-1-4	365.293	98.6906	AAGCAAGCAGAACGCCCCGTGGGCTCTAGTGATGGCTCTTCCCCTTCTTGGCTCCGCCTTCACCCGATTCTCTACTGCTGCTTGCGCTCCCCTCGCTCACCTCGGCCTCGGTCGGTGGGGCGGGAGAGAGGAGGGGTGAAAAGCAGAAATACGGAGAGGCCCCACAGAAGCAGAGGAGGTGCGGACCAGGACAGAGAGACCTCCCGAGAGAGGCTGGTGCAGGGAGGCCCAGGCTGGAGTGGAGGAGATGAGAATTGTTCTCATCACGTATGAAGATTGGGAGGAAGGGAGGGAAAAGCAGAGCGGGCATGAAAGAAAAGCGCGAGTCCCCTGTGGCTGTCTGGGAACGAATCCGCCTAATAATCGAAATCCATTGACGTCAAAAGGGCTAGAGCAAGC…
tRNA-His-GTG-1-5	1488.57	121.813	CCAGATTCCATGCCAAGCCCCCGAAGATTCTGACTAGTTTGGCAAAAAATGGGATCTGGCAGGTCCACTTCAAAGCAGCGCCCTCTTCCTTTTGTTGCCAAAGATCTGAGGACCACACTGCTAAACTGAGCAAGAAACATGCGTGGGTTGGAGATAGAAGTGAGAATAATGAGTTTACAAGCACAGTATTACCAACCCCCAAAAACAACCACCACGCTGGGAAAATTCCATATAATGAAACTTAATGTGTTACCTTTGGCTTCTTTGCCATAAGCAAAATATTGGGGACGGGGAGTGGATAAGGAAGTAAACTGGGTAGGTGTGTAAATAAGGACGAAAGACTGCACCATTCTTTAGATGACAAAAACAGACGTTTCTGGGAAATAAGCAAAGGAAGAG…
tRNA-His-GTG-1-6	478.453	69.383	ATGGAAATAAGGCTAGTGGTGAAAAGATGCACAAAAGAGGCTCAGACTCATATGTTATTCAATGCAGCATTATTTGGTGGTGGTTGGGGTGGGAAATCCATATCCATTATTGATTAAACATAGGAAGTGTGAGTCAACAGACTGGTATCTCTTAGTCTTGTTACCTTCATCACCATTTCCTGGACAGCAAACCCAGTGAATCCTCTCCTATCACAACTTTCCCAATCAGCCCAGAAGACAATGCTCATTTTATTTTCAAGGAATTTATTATTGTTCCTCTAAATAATTAGAAATTACGGGAACACAGCTTCTCTTTCCAAATATTAAGAAAATGTACGTATTTAGGCAATAGATGGCAGTGTTTCCACAAATTTTAATATTGCAATAGCTCTTAGAGAA…
tRNA-His-GTG-1-7	889.693	124.686	ACAGAGGCGGCATTGGGTCACCGCTGGAGGATGCAGCAGGAGGGAGGACCCGTGAGGAGCGCCCCCTGTAGGACCGGAACCCTGGAGGGTTCGCGGCAAGGGTCTCCGGGGCATAGGAAACGGGCATCCCCCAAGGGTAGTCTGAGTTCCGCCCAGCCCCATTCCTGGATGCTCACGCCGTCTCCCCTAAACTCCCACTGCGCTCACCGGGAGCCCATCTCATCATCACCACAGCCCGTGGCTAATGGGCCAAAACAGAAGAAGAAAAGCAACTGGCGGAGTACAACGCGCCTGCGCATTATCAGACTCAGGGACAGGCTGGAACCTCGCCCCGTAAGTAGGCCATTTAATGACGCGCAAACTGGGAAGGCCTATGACTGTTGAAGAGGATAATCAGAA…
tRNA-His-GTG-1-8	574.76	89.5563	GCCGGGCCTGCAATGATGTGAAGCCCCTGAGGACGCCCGAATGGTGGCCCAAAGTCTCTCTGACGCTCACCATGCCCTGACTATCATGCTATCTGAACGACTTTGGCTGGGACTGGAGCTCTTAAATTTTACAAGAAGGAAAATCAGTTCTGACCCACCACCATACAACTTCCTTGAGGCGCGAGGTAAGGGGAACCCCAAGAGCAGCCTCCACGGTGGAGAAATCGGCCACCGTGTCTGGTGCGCAGGCAAGTGTGGACCAAAATCGAGAAAGCAGAGATTAATGCTCTTGCGTGCCCTCAGATGGCTGCGAGGGTGGAGATAGGCTAGAACAAACAATGACAAATCAATGACATTGCAAGGGGGCGGGGCTTTCAACAGAGAAGAGTTCAGGCGACA…
tRNA-His-GTG-1-9	404.413	25.7278	TACCTCGCGCCTCAAGGAAGTTGTATGGTGGTGGGTCAGAACTGATTTTCCTTCTTGTAAAATTTAAGAGCTCCAGTCCCAGCCAAAGTCGTTCAGATAGCATGATAGTCAGGGCATGGTGAGCGTCAGAGAGACTTTGGGCCACCATTCGGGCGTCCTCAGGGGCTTCACATCATTGCAGGCCCGGCCTCATAGGAATCCTTTGGTTGCAAAGCACTTTCATGTCCCTTCTTTTGCGGTCCGTGCGTACAGCCAAGAGGAGACTTCGGGCTAGGGAGTCCACAGCGCTCCCGGCTGCTCTTGCGGGTGAACGTGGGTGCGGGAGGAACCTGGTAGATAATGGACGCTTAGGAAAGCTGGAATGGCCGCCATCTAGACGAGAAGGGCAACACTGGGTCA…
tRNA-Ile-AAT-1-1	378.009	61.0171	GCAGAGGAGCCTGGGTGGGGACTTATATTGGCCTTGACGGCCCGTGGAAAGGAACTGGCGGCAATTCCTTCCGTTTTCCGTCAATTTCTTCACGGGTTGCTCGGAAGCTACGGAAGCAAAGTAGAAAGGAGTGATAGGGACAGGCCACAGTACCGGCGGACGGTGATGGCGTTGCGTTTAAAAGGGTGGTCACTGAAACCCTTTGTCATGAAACACTGAAGCAGGTGACATTTGAACTTTCCTTCCGCAGAATTGTATTTTAACTGAAATTTCCAGGTTAGAAGAAATTTGCCGAGGATCGTAACCAAGTTAGCAAAGATCGTAGGTTCTTTCCAACTCCAAGAACTTCAGAAAAGTTTCTTTGGTGATTGGAATAACGCTCCCCTTTAAACTCCTCAA…
tRNA-Ile-AAT-12-1	633.817	106.985	GCAGAGGAGCCTGGGTGGGGACTTATATTGGCCTTGACGGCCCGTGGAAAGAAACTGGCGGTAATTCCTTCCGTTTTCCGTCAATTTCTTCACGGGTTGCTCGGAAGCTACGGAAGCAAAGTAGAAAGGAGTGATAAGGGCAGGCCACAGTACCGGCGGACGGTGATGGCGTTGCGTTTAAAAGGGTGGTCACTGAAACCCCTTGTCATGAAACACTGAAGCAGGTGACATTTGAACTTTCCTTCCTCAGAATTGTATTTTAACTGAAATGTCAGGGTTCGGAGAAATTTGCCGAGGATCGTAACCAAGTTAGCAAAGATCGCAGGTTCTTTCCAGTTCCGAGAAGTTCAGAAAAGTTTCTTCGGTGATTGGAATAACGTTCGCCTTTAAACTTCTCAA…
tRNA-Ile-AAT-2-1	1154.44	132.642	GAAGGCTTCGAGAAGAGCCGACCTGTCTGGAAGGGTCTCCAAGAACAGAGAGGACTCTGCAACCATCACTCGGGAGCCGCGTCCTTTCATCCTTGAGACAGCTCCGTGGTCCAACGGTTCCCCGATCCGCTGGCCGAGATCTCAAGCTTGGATGCAACTTCGGATTCGCCCCAGGCAGGAGGAAGGAAGCCCCGATTGGAAACGTTGACTTGAATCTTCTCGGATCAGAATTAGCAGGTTAAGAAAAACTGTTTCCCCGTAAGAAGCAGGGTTCTTTGGTGTTCAATGTGGAGCTCCGCCACTCCCAGCCCGGGTGAAGGAAAACTGGGAAACAGAATGAATGTGATTATCTATTCGAAGATAAATTTCCACAAAGCATGCCGTTTGATAGTAGCTTAT…
tRNA-Ile-AAT-5-1	1173.1	167.809	GAATTGTATATGGAGCACGGGGAACAAGATTGCTTTGAAGTATTTTGAACTATCTATGTGAAACAAATGGAATTGAGAACACAGAAAAACATGCCCAATGGGGAGATGACAGAAGAGGAGCAACCTGGAAAGTTGCCCGGAACCCATTAATGAGCCCTATTTGTGGTATATGGTTTGCCTTTAGGGCAGAAATAATCTTGGCTTGAGAACATGGAAAGGGGAGGGAAGACGGGCTATTGTTAGTCCTGTGAGTCATAGGATGATAAAAATAGGACAAATATCGAAAGAAGGATGAATCTCAGCTCAGCACGGGCGAATTTGGCTGCTCTAGTGCACCGGTCTCCCGTAGGGGAATAACAAAAATGAAAACATTCCGAAACACTGATGAAATTCTTGATG…
tRNA-Ile-AAT-5-2	844.849	53.8778	AGCCCACCTGGCTGGAATGGTCTCAAGGAGCAGAGAGGAATCCGCACCCTCCGAGTCCTCCGAACCCTCCGATCCTGCGAACCTGCGGCGGCTCTGCGGTTGGTTCCGTGAGGAACTGGCCGCGATCGCAAGCTTGGAGCTGCTTTTTGGTTTGTTCTGAGTCCTTCACCTGGTGAGGGGAAGGAAGCCCTGCTTGGGGTCGTTGAATCTGAGTTTTCTCCAGTCAGAATCAGTGGTTTGAGATTGTTTTCCCTGAAACAGCATGGTTTTCCTGTGCCTACAGTGAGGAATTCTCCTTTTCTTAAAAAAAAATATATTTTATTAATAAAAGGGAAAGTAACGCTTCTATTACAAAAAAAAAAAAATTCAGCGGGCATGGATCAGGTATGATTTAAATAA…
tRNA-Ile-AAT-5-3	402.356	60.867	AAAACTCAGAACGACCAGCTTCTGCTCCCAGATCGTCCCCCGGGTCTCTGGACCCCTCCCAAGGTCAAAAGGAAGGAAGCCCCTCTCGTGAATGGTTCTCTGTAGTATTTTCTCCGGGCGGAATAGGTGAGTTTGAGAAAATCTCATTTCCCACGGGAGAGGCGAAGTTCCTTTCTGCTGGAGGTAGAGTTTTTGGCCTTGTCCTTGTTTTTGTTTTTGTTTTCCTTCTTCCCTGCGGGAGTGCAGGAAGGGAAAATGCAAAACACCAACAGAAGTTTGAAGAAACAATATTACGTAGTCGCAATTAAAATTATTTTAAAAGACATCCCTTTGAGGAGAGGAAAAGAATTTCCTTTAGTGTTAAAGAAACACAAAAACAACAAACATTTTGCTTTTTTA…
tRNA-Ile-AAT-6-1	526.349	26.0385	GCAGAGGAGCCTGGGTGGGGACTTATATTGGCCTTGACGGCCCGTGGAAAGAAACTGGCGGTAATTCCTTCCGTTTTCCGTCAATTTCTTCACGGGTTGCTCAGAAGCTACGGAAGCAAAGTAGAAAGGAGTGAGAAGGGCAGGCCAAAGTACCGGCGGAAGGTGATGGCGTTGCGTTTAAAAGGGTGGTCACTGAAACCCCTTGTCATGAAACAGTGAAGCAGGTGACATTTGAACTTTCCTTCCTCAGAATTGTATTTTAATTGAAATGTCAGGGTTCGGAGAAATTTGCCGAGGATCATAAACAAGTTAGCAAAGATCGCAGGTTCTTTCCAGTTCCGAGAAGTTCAGAAAAGTTTCTTTGGTGATTGAAATAACGTTCGCCTTTAAACTTCTCAA…
tRNA-Ile-AAT-7-1	351.921	52.4591	AGCAGAGGAGCCTGGGTGGGGACTTATACTGGCCTTGACGGCCCGTGGAAAGGAACTGGCGGCAATTCCTTCCGTTTTCCGTCAATTTCTTCACGGGTCGCTCAGAAGCTACGGAAGCAAAGTAGAAAGGAGTGATAGGGACAGGCCACAGTACCGGCGGACGGTGATGGCGTTGCGTTTAAAAGGGTGGTCACTGAAACCCTTTGTCGTGAAACACTGAAGCAGGTGACATTTGAACTTTCCTTCCGCAGAATTGTATTTTAACTGAAATTTCCAGGTTAGAAGAAATTTGCCGAGGATCGTAACCAAGTTAGCAAAGATCGTAGGTTCTTTCCAACTCCAAGAACTTCAGAAAAGTTTCTTTGGTGATTGGAATAACGTTCGCCTTTAAACTTCTCA…
tRNA-Ile-AAT-8-1	445.605	59.8041	AGTCACTAAAGGGAAGTTTGCAACTTGCGATCCAGTACACTGACATGACTCTAAAAAGAGAAGGCTGCCGACTCTGGGCGTACTGCCTTTGAATTAGCCATACTCCGCAAGGAGCAGTGCCGTTCAAAAAAAAAAATTTGTTGTCTAACAACAACAAAAATAAAATAAAAAGAGGAGGTTCCCTTCACTCACCATTGAAAATCCTATTACAGCGCTTTTTCCACATCCTCTGTCAAAAATTTCTCCGTGAATTTTCTAGTCTGGCTCAGAGTTAAAATAGTTTGGACTTCCTTGCTAAAGTCTGTAAATATAGTCTCAAAGGTCTCTTGAAAGGAGTAAGAAAGAAAAAAGTTCTGTTTTATTTAGAAAAACAAAAATATCAACGAATTTATATATGGT…
tRNA-Ile-AAT-9-1	243.174	27.2577	CCCCTAACTAAGGCCTTGAATTTCCAGGCCCCAATGCAGAAAGGCAGAACCCAAGCAGAGCCTGGTGGACTCCCAGAGTTGATGAGGAGTTGATAGACTGGGAGACTGGGGCAGCTAGAGTGAATATGATAGCATACCAGAAAGAAGAGAGCTGTAATAAGAGATAACTCCAGAAAGAACTTCTGAAGTATTCAGCTTAATATTCATGAGTATGTGCAGGTATGGAACCTATACAGGACAGAAAAGACTACCCAGAATGATCAGAGGTAATATGATATTGAATTGTCTAAAGTAACTAAGAAATTGTTTCTCCTTGTGAGACAAACAGGAATTATATTGCTGAATTTAATGCTTTCACCACAAAAAAGGATGAGGGTCTAGATTAATGGGGAGGGGGAG…
tRNA-Ile-GAT-1-1	1245.59	162.924	TAGATGGTCGGGCGGTCGGTTATCTCAGTTGGTGAGCGCGTGGTGCTGATACCGCCATGGTCGCAGGCTTGATCCCCGCACCGGCCCTAGTCCCAGTTTTTTGTTGGTTTGTTTCTTTGTTTTCTCCCCATGAACTGTTTCTGCAACTCTTTTTCAAAATGCGCCTTTCAGGTTCTGTAAGCCCCATGCGGGCAGGAGCGACTTGCGGGATCTCTTGGACTCGGCCCAGAGGTTGTCGAGGACAGCCTGGCAGGGAGGAGCGGGAGAAACCCGGCCAGCGCTGGGGCGGTGGCTCCTCCCCGGAGTCCCCGCGGCTGGGGCAAAGCGGAAGGCAGCCAGAGGCGCGCGGGCTTGGCGAGGAATCGCTCGTGGACGGGCGCGAACGTGGAGCCCTTTTAT…
tRNA-Ile-GAT-1-2	1412.4	133.074	TAGATGGTCGGGCGGTCGGTTATCTCAGTTGGTGAGCGCGTGGTGCTGATACCGCCATGGTCGCGGGCTTGATCCCCGCACCGGCCCTAGTCCCAGTTTTTTGTTGGTTTGTTTCTTTGTTTTCTCCCCATGAACTGTTTCTGCAACTCTTTTTCAAAATGCGCCTTTCAGGTTCTGTAAGCCCCATGCGGGCAGGAGCGACTTGCGGGATCTCTTGGACTCGGCCCAGAGGTTGTCGAGGACAGCCTGGCAGGGAGGAGCGGGAGAAACCCGGCCAGCGCTGGGGCGGTGGCTCCTCCCCGGAGTCCCCGCGGCTGGGGCAAAGCGGAAGGCAGCCAGAGGCGCGCGGGCTTGGCGAGGAATCGCTCGTGGACGGGCGCGAACGTGGAGCCCTTTTAT…
tRNA-Ile-TAT-2-2	447.288	22.6426	CACCACCCGCACTCCACTCGCAGACTGCGGGCCTTCCTCCGACGCTGGGAGAAGGACCCTGGGAGAGGCAAGGGAAGGGCTCCGGAACCAGCGCAGCAGCGGGACGCTAGCCCGCCCACACGGCGGCCACTTGAAGGTCCTCCAGGGAACACCTGAGGCAGTGGGAGCGTCTGCCCTTTCCTAAGTCTCCTTGGAAAGAAGTATTCGCTTTCGTTTCCGCAAACAAAGCATGCTCCGCGCTTTCAGGACCGGTGGCTCCCGTGGAGACCGCAGCGGAACCCAGTCCGCCTTCGCACGCGTCCGGGGGAGAAGCGGCCCCAGGACTAAGGGCGCGCGCCCGAGGAACCGGTGCTGTGACGACCAGAGCAAACACGCCGGATGTTCCTGTGTAGGCTGTGT…
tRNA-Ile-TAT-2-3	699.994	63.0181	GGCGGGCTCCGCTTCTTCGCGTCCTGGCTCTGAAAGCAACCACAGGCCAGCGGGGCGGTGCTAGGTGAAGCTACGAAGAAGCCAAATAGCTCGCGTCTTCTACAAAAACCGTGTTCTTGCTAGAACGTTGGCAAGGAGAAGCCGGAGTCTCTCCTTTTTCTCCTCGGCTTTTCTCGGGCTTTCTGAAAAGAGCACCTGCATATTCCCAGGAAATTTTGGCTCCTGATGGCATGGGGGAGGATCACATTCATCTTCCAGGAGAGATGGAGATATCTTGATCAAATTGTGTTTTATGCAAGAGGCGAGGGGCTGCGAAGGGAGGATCTCGGGCAGCTCAGCGCGCTGCCGCTCCGGCGCGAGGCCGGGGTCGAGCGCTTCAGTAGCTCATGGCTCTGTAGA…
tRNA-iMet-CAT-2-1	577.361	83.2952	TTGGGAAAGAAATTTTATTGGGGACAGGAAACAAGCGAACTGGCTAATATACTTTCTCTCTAAGGAGAGTAGTCTGACTTAATGCCTTCCTCGATTCTCTCTAAGGGCTTCTGAGGGCTTTGCTTGACTTTTCTCCTGTTTCTGCTCCTGAGCCCAAAGCAGCTCTTAAAGAAAGAAATGTCAGGTTTTGAAGCATGTTTGGTAGATTTGGAAAGGGCAACTCGCAACTTGAAGGGGATTGTTGGAATCAACTGGTTCTAGAGTGAGCTGATCTTAAGAGGCCAAGAGGAAAAAAGAAAAACCGGGAAAGAAACAGTGAAAGAAAAACAGAAAGAGGCAAAACAGTGTAACAACAACAACAACAACAACAACAAAATGGCTGATCACCTGCATGATAAA…
tRNA-Leu-AAG-2-1	637.996	47.6996	CTAGGACTATGGTCACACACCATCACGCCCGGCTAATGTTTACATCTTTTGTAGAGACAGGGTTTCGCCATGTTGCCCAGGCTGGGGTTTTTTGCTTGTTTTTCTTTAGGTTTTTATTTTATTTTATTTTTCATTGTATTTGTTTTTGATTTTTTGAAGTGAGAGTGTCGAAGTCTTCCCCTGCTCTGGAGTGCATTCCCCAAAGAGGGTGGCTTTATGACTGGCCTTCCTAAAGCAGATCCTGAGGCCTGGGCATTGAGAATCCTGTGTCAGGGCACTGGTGGAGCCGTTTCCCAGCCAGTGGCTTTGGCGGAGCGGATCCTGCCATGGTCCTGCCCTGTGGATTCGCCCCAACTCCCTGTTGGCCCAGAGCCCCTTCGCACGCTTCATAACTGAAGG…
tRNA-Leu-AAG-2-2	389.096	36.4786	AGGGCGAGGGGAGGAGGTCTCAGGATTTTTCCTCGCTTTTCTTAGAAGCAACAGGCTCAAACCAAACGGTTGGCCTTGCTTACTCCTGAAGTCGAGAGGCTTACTCCCTGGAATCCAAGTGGATGTGGAGCCCATGGCGTCCTCTGGCGCTCTCGGTCTCTTCGACCCCTTTTTACTGTGTTGATGATAAATGGGGCAGGATTCCCCTCCTGCACCACCTGCAGCATCCTGTCCAGGATCCATCTGGGAGCTGAGAAGAAGCAAAGTGTCAGGGATCGGGGGTTCTCGGGCTATGCTGAGAAGCAAGGAATGCTGAAGAAGGGGCCTGAGGGAAGGGCTTATGGTGATGTGGGAATGGGAATGAAAGGACTGGAAAGGGGCGACAGTCACTTGGGTGAA…
tRNA-Leu-AAG-2-3	805.788	103.178	CAAATCAGGGACCGTCCCGAGTTATCCGGTGGTCGGAAGGCATCTCGTCCTTAACAGGTACCGACCGCCGTGCGCGCGGCCGGCGAAAGCTGTCGCCGCAGGGCGCCCTCCGTGAAGAGACCCCGAGGCAGAAGAGGGCCCCGACGCTGCCCGGTGACCCGCCTTGCCTGGCACGGGGCTGGCGCTCCAAACCGTTAGACCTGACAAGGTTGCCCTCCCTCTCTCGCGACGCCTTTCACAACATGTATTATAACTCTTTCCACCAATTTCAAATAGTGCGGCTTAAAAGATGAAGGAGAGCTAAACAAACCAGAAAGAAAAGAAAGAAAAAATCCGGTAAAACTACAAATACAGGATCATGAAGTTGGCAGGCGGGGAGGGTAAAAGAGGAAAGGGTAG…
tRNA-Leu-AAG-2-4	696.582	89.6971	ATTTGTGTAAGTAAAAATTTAAACATAATTTTTCAGAGACAACTGCCCAGACCAGCTCCAGGGTTTGGCCGTCAGATCCCCTGGTGCATGTTTCTGATCAGATCAATTTCTTCTCCCGGAGACACCCAATCCGGGTCGTATGGATTACCTGTGGGTTAACCAGGGGTCTCCGGGTTAACCATCCAACTCAGAGTAAAGTTTCTAAAAATGCGTTTTGCTCTAATACCTATTCGGAACCAACCTGGGTCTAAAGACTGGAGCAAGTGTTTATTTTCCAAAACACGGCTTTTTAAAATAATTCTATAGGGATCACCTTGAACACACGTTAAGCAAAAAAAAAACCTCAGCGAAAACGCCTCGCAATGTCCAGATTAAATGCAAAAGCAAAAGCATTAAGTA…
tRNA-Leu-AAG-3-1	484.881	88.1976	TCGGCCAAAACCACTTGAAACTCGCTCAGCGGCGTCGGGGCTCCAGCCAGGCGTCACCTTCCACAGCGAACCTGCGAACCACAGCGTCCCCTGGGGGTCTCCGTCCGCGTGGCCGCTTCCTCTTACATCGGTGACGCAAGGGAAGGGCGTCTAGGATCCGCCGGTTTCCTTCCTCACTGCTCCCATCAGTGCGAAAGCAACGTGTTGGGGGTTCGGGGTGTGTGGCGGCTGAACAGCTGCCTGAAGTTCTCTGATGGCGCTGGAGGGAGCTCCAGAGAAGAGGTCATGGGGAGAAGGCACACCTTAAACGCCCCGGGGTGGGGGGGGGGGGCGACATTCCCTAATGGGAAAAAAGACACACCTTAAACGCAGTAGAGGGCGACATTCTCTACTAGGGAA…
tRNA-Leu-AAG-4-1	430.634	50.3188	GGGATGACAGCTCCTCTGTTTTCTGGTTGCAAACATCAAAAATAACATCTTGCTCCAGACCCCCAAACGCAGCTGACAAACTGGAGACTCGATCTCAGAGTCCTCAGAGTCCCCGTGCTGCGTCGGCCTAGGCGTGGGATTTCTAATCATGTTCTTAAGAACCGATTCTCTTGGGATTTGTTGGATATTAGGTACTGGCTTCCTGTCCCTTTACTCTCAGGTATTAGAAACAGCATGGGAGACAAATGCAAATCTCAGCTGCAGGACAAAGGACTGGGACTAGGAACCTATTTGTAGATTTTATCGGTAGTTGAGACCGCTACGGAATCATTTGTGTAGAAATGCTCTGAGAAAAAAAAATAGTAAGACGCAGAATAATCTTGTGTCTTTTAAATCATT…
tRNA-Leu-CAA-1-2	1191.45	177.778	CATTTCTTCCCTGCTGAGCTCTTTGATTAGTTTGCTAAGCAGCATCTCGGGAACAGCCCCCGTGCTATGTGTTCTTTCTTGTCATGGATATGTGTTTTTTCTTGTCATGCTATGTGTTCTTTCTTGTTCAAGGCAGAGTCGCGGCTGGGTTGTTAGGATGCTCGCGCCCCTGTACCCGGGGCGTGCAGGGAAGTGTAAGAAGGGGGCGAAGGGCGAGAAACGCTGAATTCTAGCCTGAATTGGTAGGAGAGCCTCGCAAGCTGAGTCACGGTTCCTGATTCCATTTAAATAGAACGTTTTGTTCACTTGTAGGAATTTCCTTTTCCATTTCTTTCATTAAATCGCGAACGTAGTAATGACTTAACGCTGGTTACGCATTCATTACAATCGAAGATTATA…
tRNA-Leu-CAA-2-1	1017	150.612	TCCCACTGGCCCTGGGGCAGCATCAAGTTGGAGCTACTGCATCAGGACTTAAGTCACAAAGAGCAAAGTGACCCCACAGGGTCAGGGTCGTAAGCAGAGGTCTATGCGAGTCAGGAGGCCTGGGTCAGAGGGAGAGGGCAGGGCCGAGAGCGGGGAGTTACTGGAGGAAGGGGAGAGGTGACGTGGAAACGTCTCCTTCATATCTTGTTCCTCAATTCCCATCTTGGTCTCCAGTACTGTAAGAATTATTCAATTCCGCACTAACAGTTGTATTCTTCTACCTTTCCATTCTGTAATCAGTGAGTTCGGAGCTCCTGTTTAGTCGGGCAAATTCCAGAGAGAACTTTTGCGGCTGGGATTCAGCCAGAAGGCGAGCCGTAAGCCGTGATTACTCATCAT…
tRNA-Leu-CAA-3-1	917.258	62.5324	TTCTGCTTCAAAGTATTCACAGTGTATTTTGGGCTAGGTGGGGGAACCGGAAAAGTAAAAATAAAAATATTGCATGACTTTTGTTTCTCTCTACAAAGCACCTGCTTAGGACGCTGAATACTGAGCTTTGAGGGTCCCTCTAGCCAGGAAACTGTTACGGAGCCAGATGGTAACTTAGGAAGCACTGTTCTGAGTATTTGCCACTTTCCCTATTGTTTCATTTCTGAATTAACCCGAAAGATAGCAACATAAGGTATTTTGATGATGCTATGTTTAGCATCATTTAGAATAGCACCGGGCAAAATAATAAATACCGTTGTGAAAACCAGGAGCGTACGCCACCCATCCGAGGTCTTTTCCTCCTTTGTCGGAGTCAGCGTCTGCTGACTACGAGTTACA…
tRNA-Leu-CAA-4-1	895.007	86.2205	GCTATAATAATGATGATAATGAAGAAAAACAAAAGCATCCATTCGTCACTTAGTGGCAAGCGTTTTTCCAACTACTTTCCGAGTAGTAACTGCTTGCCAGAGTTTCCCCAGCTTGGGCCGGAAGGTGAGGCGGTAGCTCGAGCTTTGCCTTTCTCAGGCATTGTCCTGCGTTTGCGGGGCCAGGCGCTGGCACACGGTCACTAACCCCTGGTCGTTAGCTTCGATTCCCGGCCTGGGAGAGCGCTATCGGCCACTCCTGGCTGCATTGCAGTCGCGGCTTTCTCCAGAGCTCCGCCGGGAACGGGAAGCGCTGAAACGTCGCGACCAGTCAGTAGGGTTCCCACGGCCGCAACTCGGGTGTGACGCGGCAGGCTGGCACCAGCGGACACAAGTATGAGG…
tRNA-Leu-CAA-6-1	473.484	62.5169	GATTTTCCTCCGCCGTCTTCTCTTCCCCCCCGCACTCCTCATGTCCCGTAGCTCCCAGCTCCGCAGCTGTTCGAGACTCCGCACTGGATCCGCCGGGTGTCGGATTCAGCAACAGTGATTGGTGCGGAGGATCCGAGGGAGACGGGCCGACACAGGGTCTACCTTGACATGGCTCGACCCCTCTACAGAAGCAGAGGGGCGCTCGAAGAGTCGCCAGGGAAAATGGAGCCTTAAGGTTTAGTTTGGGTAGTGAGGAAAGAGGAAAGAGCTGTCGGAGGCTGTTTCATTTTTCCCGCTTTGCGACAAGGTCTAGAGAGAGTTACAATTTTATTTGAAACAGTAAATAGACACATTAATGTGACCTGATAGCGTGCACCATCAGTATATGATAAAATTAGG…
tRNA-Leu-TAA-1-1	1238.23	64.3827	AACTAAACGCCGCCCTGTGGGCCGCGTCCCTGCACCACCAACCAGGCGCCTCCAGAACGCGCTCCCAGGAACCCAGAAGTTTGCTGGTGTGTGTTTGCGGCGCCCGCGCACCTCGAAACTGAAAGCGCAACTGGAGGGCCTGGAGTCTCGCCCCAGCCAAAGGCCCGCGAGCGCCGCTGCCGCGGCCTCCACCCCAACCGAGAGCGCGCCGCTCCGCTGCAGTTGTCTTCACTGCCGCAGCGGGCCGGGGGCAACAGTGAGCCGCGGCGGCGAGAAACCGAGGTACCGGCGTGGCGGCCGCCCCAGCCCGGGCTGAGAGAGCCGAGACAGTGGCGGCGAAAACTCTCTGCGTTCTGGAGGGAGGGTGCGGGCAGGAGGAGGTAGAGGATGCCTTGTAAG…
tRNA-Leu-TAA-2-1	303.32	49.7758	CCAGTCCTGATGCCTCCAATGACATCAGTGTGTCTGGGGTGGAGGTTTGAATTCAGCAGGCAAAACAGTGATCTCTGAAGAAAAAATCGGGACAGTGCCTTTAGTGAAGTAGAAGTAGTAGGTGGTGTTAATGCTGTGGTTTCCACTAGGGCACTCCCTCCCCTCATCTCTCCACCCTTCCCCTCCAACCGCTCCCTTGTTTTTCTTTTCAAATCAGGTACAAACAAAAATTTCTCCGGAAATTTTTGACCAAGTGAGGAGACTCAGGAGAAGTGATTGATGAACACATGCTGTGTTTTCCTATTATATCCTCCTTATATTTTAATACAATTCAGTAAAAACAGGAATAATTCGGTACTTCCTTGACTCTCAGTGCAAATGCCTTTGTTGTTATAAAAA…
tRNA-Leu-TAA-4-1	777.856	68.9238	TAAAAACTCTTCTGTATGTCAATGTATGGGAGACTCTTTTCTCTGACATGTTCTTTCCTACACCCAGCAATCGCCTGAACCCGGGAGGCGGAGGTTGCTGAATCTTTAGGATTCAGCTCTGATCCTAGCATTGACAGGCGTGGATTTCCCTCAACACGCCTCATTTTAATGGAAGTCCAAGGAATCAGGGATGGTTCGTCTTTCCCTAACACCTAGCATAATGCCTGTCGCAAATTAGTGATTAAGTCATACTTTTGGAAATATATCTTTTCATTTGTTTATTTCCAAGCAATATTAGAAAGATTTATTAACTTTGTACACTCTTTTAAACATGGTCCTAGTTTTCGCGGATATAAAATTACTCATAATCTTCCAGAAACTACAAATTCTAGCCTAGTA…
tRNA-Leu-TAG-1-1	536.242	69.2709	GCGCGGTTTGGATCTCAGAGGCCAAGCCAGGTAGAGGTAGCGGGCGCAAAGCATGTTAGCCAGGTGAGAGAGAGGGCGCACATGGGTCGAAAAAACAGGGAGGGAGAGCAACCGAAAATGGCTGAGCGAGCGAGTGCAGAGCTCCGGCTGCCCGCTTGGGGGGTGTTTCCGGCTCAGGCGCTCCCCACTCCCAGATATAGTCCCACCCAAATAAACTAGTTTTGTTGTAAATTTCTGTGTGTTTTTGTCTCTTCTCGTTTATCTGTTCTGCCATCTGCTGCTATGCGGTCCACAGTCTCGATGGTTCTTCATTTCCAGTCTAAAAGATGTGGAAAAGGAGACGAATCAATTTGGCACTCTTAAGATTTGCCCCATTCCTTACTTCTAGTCTCTTAGGAG…
tRNA-Leu-TAG-2-1	856.237	146.297	GTGAACGAAAGGGCGCCTAATAAGTGACGTGAACTTCGACCCCATGGCACTCTAAGCAATATTTGTACCCACAGAACCACGATCCAACAGCAAGGAGTTCTTATTCTTCAGTCTTCTCGAATAACTTTCAAATCACCAGTAGGATTTTTAAAGTCTCCGTGTTTTATTGCCTAGGTTAAAGAAAAGATAAAGGTCTTCCAAAGACATTGACGCTAATAATCTTCCATTACCTGCTAGCCCACTTCCCAGGGCGAGTGAGAATTCAGTAATTCCTCCTCTCCTTGAGTTTGCTTAGATCCCTAAGGATGAATGAAAATGCTATCCGGAACCCTGCTTCCGCGAAGAAAATTCAGAATTTTGCACTTGTACGCTGGGGCAAAATGCTGACAGAATGAAGAA…
tRNA-Lys-CTT-4-1	347.975	66.9168	CAGTGAGCTTCAGACATTCTGTCTGCAGCTCCAAAGATGGGTTAATTTGCCCGATACACAGCAGAACTCTCCTGTTCCTGTAATTCGAGTGGCCTCCAAAAAGAGGTTGTCGTTGACTCTTTTAGGTGCGTGCAGTGTGGGTATGTTTTTTCTCTTTCTGAAAGGAGGACATTTCAGCGGACGGCAGAGAATACAGATTTATGCCAGCGCCCTGCGGAAGGAGCCTCTGGCGGGTCATCTCCATTTATGGGAGATCGCAGAGCGGTGAGCAAAGTCTTGCACCAGCGGGGATGTCGGGGTGGAACTGAACCTGTTGTAGGGGACCCCCAGTGTGCCCTGGTTTCTGGGGCTGATTCATTACGTCACTTAGTTTCTACTATTCTCATGCCACCCCGCCAA…
tRNA-Lys-TTT-2-1	767.249	101.983	AAATTAGCCAGGCATGATGGCACATGCCTGTAATCCCAGCTACTCAGATGGCTGAGGCAGGAGAATCGCTTGAACCCAGGAGATGGAGGTTGCGGTGAGCCGAGATCATGCCATGGCATTCCAGCCTGGGCAATAAGAGCGAAACTCCGTCTCAAAAACAAAGAAAAAGAAAATGTGGTATATATACACAGTGGAATACTATTCAGCCATAAAAGAGAATGGAATCCTGTCATTTGCAACAACATGGATGAATCTGGAGGGCATTATGTTAAGTGAAATAAGCCAAACACAGAAAGACAAATACAGCACGATCTCACTCACGGGAATCTAGAGAGTTGGTCTTGTAGAAGTGGTGAGTACGACAGTGGCCACCAGAGGCAGGGAGATTAGGGGAAAGGG…
tRNA-Lys-TTT-3-1	747.742	95.4462	GCTAAAACAAAAAACAAAAAAAACCCTTTAATTCTAATTAAAACCTAAATGTAGCTACTTAAAAGGAAGCAGGCCGGGCGCGGTGGCTCACGCCTATAATCCCAGTACTTTGGAAGGCCAAGGTGGGCGGATCATGAGGTCAAGAAATCGAGACCGTCCTGGCCAACATGATGAAACTCCGTCTTTTCCAAAAATACAAAAATTAGCTGGGAGTGGTAGCGCGCGCCTGTAGTCTCAGCTACTCGGGAGGCTGAGGCAGGAGAATCACTTGAACCCGGGAGGCGGTGGTTGCAGTGAGCCGAGATCGCGCTACTGCACTCCAGCCTGGCGACAGAGTAAGACACCATCTCAAAACTGAAAAAAAAAAAAAAAGAAAAAAAGGTAGCAACCTATATGGAG…
tRNA-Met-CAT-2-1	698.993	89.0976	TTCTTGCCACCCTCCGCCGCTTGCACCGGACCCAGGCGCTCATCCCCCGCTTCCCCCGCGCCCCAGCCCGGTCACGCCTCGGAGCTTGTCCCCACCTGGCCGTGCTCAGAGTCTGCCTGCCCGGCGTCCCACACGCACCGCAGGGCCCCACCGCCTCTTGGTGAGCCGCGGTGGCTCGGGTCCCGGGTCCCCAATAGGCTGCGCTCCCGGCAGGCAGCTTTCTTCCCGGCGCGGGGCTCGTTCCCTGAGGCCAGGCCGCTCAGTGGCCGCAAGAGCGACCTTCCCACATGTCCCCAGGTGTGCGCACAAGCCCGGGGTGAGACCAGAAGCTGCTGCCTGCAGAGCCCGACCTTGCGTAGATGACTCCGCGAGTGCAAGGGGCTGCAGGCATTTTCTTAC…
tRNA-Met-CAT-5-1	465.659	52.9191	GTAGATGCAAGTGGAGATATGAAGGAAGACAGTAGTATGATCAAGAGACAGGTTTGATGGCTATTTCTTCATTCATTTATCCAGGTGGTCAGTGAACTATCATGAACTGAGAACCTCCTGTCTCTTTTCAACAGAGGAGACTATGGAAAGTGTAAGAGTGACTAAGGTTTCTGAGGGAAGGAAAAGGGAAAAAGAGCAGCAAAAGACAGGTACAATTGATCCTGGTAACGCAGAACCCAGACGGTCCTATGAAATACTGGAAAGGCGTAGACTCCTCTGGTCGTGGGTATGGAATCTTCCTAGTGCAGCGTTGATTGATACAGAGTAATTTTCAAGTAGGATTGATTGTAGTTTTTGAAAGCTGAAACCGTAACGTAGGTGGGAAATACACTTCGACAA…
tRNA-Met-CAT-6-1	813.778	86.0433	GCGCGGCTCCCAGCAGCTGCAGGAACAGGCGCCCTTTGGGCGGCGCCGCATGGCAGGGCCTCCCTTTCCAGACCGGGCGCGCATCCCCGGATCTCTTGGGCCGCGCCGGCCGCCGCCCCTCCAAGCCCTCCCCGGGGCTTCCGCAGGGAGCTCGGGATCCCCGAAGGTCCCTGCAGAGCTCCGCAGCTCGGGCCTTTTGGTTACCATAAGGCGGAGACGATGGAACGCGCGTTGTTTCAATGGACAAAAGGGCTTCTAGGCGCCCTTTGGGGTTCTGGCTGCTGCCTCTGTATTTGGAGGCTGTAAGGCGCATCTTTCTACTCACCGGCCGGCGCGGCACAGTTTCGGGCGCCGGAAGCGGGACGCACGGGCGCGAGGGGCGACCCCTATCTCCACAAA…
tRNA-Phe-GAA-1-1	217.654	15.9125	AGGATTTCCTTAGTCAGAAGCTATAAACCTGCCACCACATTAACGTGCCCAATAATCCTCTGTTCCTTTTTGCCATATCGTTGAAGAGCAAGACAGAAAAACAAGAGCCCAGAGAAAAGGAAAAGCCTAGAAAATTTTCTTTTGAATTCCCTTGGTATTCTGAGCAGTGACCATGTAGGGGAGCATGTTCTTACTTTGCTCTATTCTTCATTTTTGCCTTTTCTTTCCCTGGCTTTTGCTAACCCATTCATTGTCCTTAAAATTGGGTCCTGTTTTCAGACATAAATTGGGGAAGAATCTATATTTTGGGGGTGAAGGGGTGAGTGAATGACAGGTGATATTGAAGACAACAGAATTGGAAGATATACTGACCCTACAAATGAGTTTTTATATTTTGAA…
tRNA-Phe-GAA-1-2	434.267	29.5251	TTATGAAGCGAGAACTCAACACATACGCACACAGTTGACTTCTACTTTTCCGACGAGTTAGTGCACGGTCATGCTCTCGTATTCACTGACCTCCTGTTTTGCACCAACCAATAAAATCTGGACGGCAGAGGGCGTGGCAATGCCATAAGAGTAATTTGGGAAGTTCGTAACTGGATGATGGAACGTGCTCTGTTTCGATGTGTGCATTCAACCGAGAATAAATTGTAGCATCAATTTGTAATTGTCTTCTTGCTTTTCTTTGCATAAAGTGGTGAGCCATTTGAAGAACGAAATAATTTTTTAATTTGTCTTTGGTTCCTTCGGAGTACCTGTCATTGTGGGTTTTTTTTTTAATAAATACCTAATAGTAAATAAAAAACATAAGTAATAAATTCATTA…
tRNA-Phe-GAA-1-3	340.867	22.4272	AAAATAATACAGTTTGGAAGGTGAAATGAAGAACTAAAAGCCTGGAAGTGGGAGGAAACAGGATTATTATTATTGTTATTATTATTATTTGAGACGGAGTTTCGCTCTTGTCGCCCAGGCTGGAGTGCAATGGCGCCATCTCGGCTCACTGCAACCTCCGCCTCCCAGGTTCAAGCGATGCTCCCGCCTCAGCCTCCTAAGTAGCTGGGATTACAGGGGCTCGCTACCACGCCCGGCTAATTTTTTTTGTATTTTTAGTAGAGACGGGGTTTCACCATATTGGCCAGGCTGGTCTCGAACTCCCGAGTTCAGGTAATCCACCCGCCTCGGGCTCCCAAAGCGCTGGCATTACAGACATGAGCCACCACGCCCGGTTTTTTTTTTTCTTTTAAATTTCCT…
tRNA-Phe-GAA-1-4	980.713	96.7317	AAGGGGGCTTGAGAAACCCGAGCTCTGAACCAGGTGGGATTCATTCATTCACGCATGCATTCATTCATGTAGTCAGTCAGTCAATCAGTCAACAAATATTTGTCAAGGCCCCACAATGTGCTAGGCACTGTTCTAGGTACTGAGGGACACAGCGGTGCCCGAGGTAGACAAGGTTCCTGCTCCTCTTGTGTTTGTCATGCTTGCTGGGGAGACGGACAAGGAAAATGATAAAGTTAACAGTAAATAGTAAAGGCTGGGCCATGGCGGGAGATGTGATCAGAGAAGGCTTCTCAGAGGTCGTGGCCTTGACAGACGAACAGGCCACCGCACGCAGTCCCTGCTGAACCTGCATTCCCAGCGTCTGTGTCAAAGACCCGGGGCGGCAAAACGACCAGGAGG…
tRNA-Phe-GAA-1-5	578.774	47.1821	CTCCTCACCTGGGGCCTGGAACTTTTCGGGGAGCAAGGTGACGAATGTGGATAGTCACAGGCAGGGGCAGATCGAAGGGAAGGGGCTACCAGGCCTGGGCAGGAGCTCCCCGAGGCGACCCCGCTGCTTCGGATCTCGCGGGGACCGGCCCTGGGAGGACGGAACCAGCATCCCGAGGAGCCGCCATCGGGGGCCTGGACCCAGCTCCTGGACCGTGCGGGCTGCGCGCGCCGAGAGCAATCTAAGAAAGTAAGGCGCGTGTGCAGCGCCCAGTGGCAGCGTAGAAGGAGGGAGGTGGAAGAATTCCGACGACACCGTTTAACAGGACAAGGAAGAAATGCTGTACATGATCACCAGGAAAAGACAAGCAAGCCAGTTGGACGCAAAGCGCTCAGTGAT…
tRNA-Phe-GAA-1-6	200.422	11.9861	GCCGCCCAAAGCGGCTCGGAGCGCATGCGGAAACCGGAACCTGGAGCCGGGAGGTTCCGCTGCGCTTTCGGCCTCCGTGGTCGTGTTGCGCCGTGCACCCCCAGATCACCCGAGGCGGAAAGGTCATCGGAGTGCGCACGTGGGGGCCGCGGGTCTGCGGCGGACCGACAAAAACAGAGGCGACACTCATTTTCTTGTTATTCCAGGAGGGCAAAAGTCACCACGCGTCCCTGGGTGGGCTCGAACCACCAACCTTTCGGTTAACAGCCGAACGCGCTAACCGATTGCGCCACAGAGACGACACTGCGCTCCGGCGCCCTGGGAGACCTTACAAAGGATGTGGGGCCTGCTGACGCGAAACGACTGCGCCTGCGCAGGGAAGGCGCAGCGCGGGACGGA…
tRNA-Phe-GAA-2-1	648.791	96.6701	CAAGAAAAACAAGTATATTTTAAAAATTTATGGCAGTATTGTTTTTAATAATGAGATATAGAAAAAGGTAAAAAAGCTGATAGTTGTCAGTTTGATTACATAGATTATGTTATAACCATACAATCCAATACTGGCGAACGTGGATTAAAAAGTATGATAGGTCTACATAACTGCCATGAAAAAAGTCCATAATATGTTTTTAAATGAAAAAAGCAAATTGCAGGGAACTTAAAACAACAACAACAACAAAAAACCCTGAGAAAAGTGATTTATCACTTCAGTTTGTAAACAAGGGCCTTGCCTTATCACCTTTGTAACATTTGTAAAATGCCTACCTCTAGCTGAATCCATATGATCTTTGTTACCACGGAACAAATACTATTTTATTATAATTATGTA…
tRNA-Phe-GAA-3-1	295.861	54.6097	CTTTTTTCGGAAGCTATAAGCCCACTACCGTGTTAAAGTGTCCACTAATCTTCTGTTCCTTTATGACATGCCATTGAAGAGCAAGCCAGAAAAAGAAAATCCGAAAAAAGAGAAAAGGAAATGCCTACATAATTTCATTTTGAATTCCTTAGTTTTCTGAGCAGTGTTTTATACGGTGACCAAGCATGGGAGTATCTTCCTCATTTGACCTATTCCTCGCCTTTTCTTTCCCATCTTTTGCTGGGGAAAATTGGATCCTATTTCACACATAAATTGCAGCAGAACTTATATTTCTTGGGTGGAGGGGAGGTGAGTGAATGACGGGTGATATTGAAGACAACAGAATTAGGCGTTGGAAGATACACTGACCCTACAAATGGCAGTTTCTGTATTTTGAAG…
tRNA-Pro-AGG-1-1	683.993	125.121	CCACGTTGGGCGACTTGTTTTCTTCCTTGCTACCTTGGAGTTCTGGAAACAGCCAGCATTTAATGAACACTACCAGGTGCCACATCGCGCTCTGTGATGGTATCCCCTCAATGATTGAATTTTGGTCTCCGCGCGCTCCCAGCAGCAAGGATTGTCAGTGAAATGACCAAAGGCAGCACCGGGACGGGCTGGTTGCCAGCCAGGGGCAGAGGGGCGGGGGCGGGTGAGAACTGAGGGGCCACAGGATGGGTGTGAGGGGTGCAGGGGCCTCTCCCCACTTTGTGCGGTGCGGAGAGGGGCCGGGGCGCTGGCCCACCCACTGAGTCTGCAATCCCAGTCTCCTGTCACTTTGCTTTCGCAGGCTTGAGCTTTATCGCTCCAAGTACTCCACGGCTGCCA…
tRNA-Pro-AGG-2-1	367.695	57.2309	CTAGATAGGTAGGGCTTTGAATATTACAATAAAAAATATCGGCAAGAAACCGAGATTTTAACATTATAGAAAAGTGCGAAAAAGAACGAATGAAACATCCAGAACTCACTCAGTAACGGAGAGAGTCTGGAATCTGCCACAGTGACATTGTCCCACACTAATAGCCATTTATTAGCCATGAATAGAAATACAATTACAATTTTCGAAATAAGAGGTCGATATTATACTGATAGTGACAATTTTGCTGTCTTCTGTGTTACTGATTTTCAAAGAGCAAAACAGAAAAGAAAGAAAATTGAAAACGCGGTATCTATAGAAAGCAAACACAACCCAAAGATCGAATCCTAACATGCGAGCAACCACTTGAGGGCGCAGGACTAAATAGCTATGTGTTCCTTT…
tRNA-Pro-AGG-2-2	448.218	50.6362	AGTGATTTTTCAGGTGTTTTACTATTTTCTGTGGAAAATGCTGATCGCAACTCACGAGCTCCACGTGGGCTTTGTTAGCCCCACACCTGTGGGTGAGCTCTAGCGCTTGTCAAAAACGAAACTTACTGGGCCTCGCCTCCAGAGACTTTTACTCAGATTTGAGAAGGAACCCAGATTTCTGCGTTTTAAACAAACGCCACAGCTGTTTCTCAGAAAGGCTGTGTCAAGAGCCCTTTGAGATAACAGTCCTTAGGATTGGATTGAGGGAAAATTCGGAGAAATTCTGAGAGCCTCATTGACCTGATAATTTTTTTAACAAAATTAATTAAAGGTATTATCAGTTATAGTTGCATATAGCTACACGTACATTTAAAAAAAAAGAAATTTGGTAAATATTTA…
tRNA-Pro-AGG-2-3	600.125	49.2858	TGCTTTTCTGGTGGTCTGATCATGAAGTAAGAAAGAAGAGTAGTTCTCAATTGAGTGCAAGAGACCCCAGATGGGCTCACCAGCCCTGGTGGTCCCCACGGAAGTGGTGGTTGCTGGATCCTGGCCTCTTCCCCAGCAGCTCCTCCGTGAACTCTGCTTGGGAGTCCTGGCGGGGTAACTGGCAGGTCACGGGGAAGAATAGACCCTGCCTGGAGGCCCAGGCAGAGGAGCATCCGTGTGGCTCCGCAATGAGCTACGGAGGAGGAGGAGAGAACTCAGGAGCAATGCCTGCTGGAGCACAGTGGCCTGGGCTGGAAGCCAGCCTGGAAGGGGGAGGAGAGAGGCCCGTTCTAAGAACTACAGACTGCTGCTGTGGCTGCTGCTGATGTGGCAGGGAGA…
tRNA-Pro-AGG-2-5	820.087	58.2991	TGCCTCGGGGTCTCTTCACGGAGGGCGCCCTGCGGCGACAGCTTTCGCCGGCCGCGCGCACGGCGGTCGGTACCTGTTAAGGACGAGATGCCTTCCGACCACCGGATAACTCGGGACGGTCCCTGATTTGCCTGCTCCCTGTCCAACAGCATCTTCGGCTCACTCGGAAGTGAAAACATGCAATTTCATGTTATAACATGCAATTTCATGTCATAAATTATTCCCACTGACGCCTGAACATTTTTCCTAAAAGGGATCTGCAGTCACAAGGCGCCGCCTTCCGGAATTTAGGTGAGAAAACCTGCAGTGGTTTACTTTATCCACTAGGTGTCACCCATGCCCATAGTTATAAAAGAAGACAGTGACCAACTGTAGACGTGGCTGAAAGTTTTATTAAAG…
tRNA-Pro-AGG-2-6	758.385	72.6063	TATAAGATGAAAGGAAGAGAAACTAAAAGCAGACGAGGGCTCCATAGCTCAGGGGTTAGAGCGCTGGTCTTGTAAACCAGGGGTCGCGAGTTCAATTCTCGCTGGGGCCTGTGTGTTTTTTCCTCCTACCCACAGGGATTTCCACATCAGGAGGTAAGCGGGGTCGGACAACGCGGCAGCAACGTGACTGCCGCTTGGCACATCTGCATGTCTTCGGCGCCTCTTCGGCTGTCATTTAGGCTACGGGGGTTCACGCCTGCTGCAGAAGCTGCCAGTCTCAATGACTCTTGGGGCGTGTGGTTTACCTCTACTATTCAAATAAGTACGCATTCTTGCCGATAGAAGGCACCCAAGAACCTAGTTTATCAGAAAAATGCCTAATGATTTGAATGAGCCTTA…
tRNA-Pro-AGG-2-7	1002.81	179.995	CACCCATCTGCACCACGCCGCCGGGCTGCAGCGTTTCCAAGGCGGGCGTCCAGTGGTCGCGGTTCGCGGACCCTCCGCGCAGCCGCTGCCAGCTCTTGAGAGGTTCCCATGTCCCGCCGGAGCTGGAGCTCCTCACTACGCGACGCGGCGTGACGCGCGGATCCCCAGCCCAGGGCTGAGAGGCGGAGGCGGGCGAGGGCCCGGGGGGCCCCGGATTGTGGGGGCACAGGGGATGCTCCCCATTTTGTGCGGCGCAGGGAGAAGCGGGGGCTCAGGGCTCCCTCCGCGTCCACCCGCGCTTGAACTTGTCTCTTCCAGACTTCAGGAAATCGGAGTCTCCTCCTAGCTCTGCTCTGCTGGGTCCCCACCTCTGGCCACGAGGACTCCACGAAGGCCACA…
tRNA-Pro-AGG-2-8	760.817	38.4386	TGAACACCCATTGGTGCCACGCTGAGGGACTGCAGCGTTTCCAAGGCGAGCTTGCAGTGATCGAGGCTCGCAGACCCTCAGCGCAGCCGCTGCCTGCTATTGGGAGGTTCCCATGTCCTGCGGAAGCTGGAGCTCCTCACTGCGCGCCTCGGAGACGCCGAATCCCCAACTCAAGGCCGAGTGGCGGTGGCGGGCGAGGACCCAGGGCCCTTCTGGATTGTGGTAGCGCCAGGGCTGCTCCCCATTTTGTGCGTCGCGGAGGAGGGGCCGGGGCTCTGGGCTTCCGCCACACCCATCCTCACTTGAAATTGCCCCTTCCAGGCGGGTCTGAAATAAGATTCTACTCACTGGGTCCTGCTGGGTCCGCCCCAGCCGCCCCCAGGATGCTAGGACGCCCAC…
tRNA-Pro-CGG-1-1	1156.46	107.886	AGCGAGCAGGCCCAGCTCTGCGTGCACTGACGGGCTGGGCGCGGGCGGGGCGCCGCCGGGACTTGGCACCGGGCTGCGTCCTGAGGCGCCCTGCCCCGCCCCGCACTTTCCTCAGCCCGGGCTCCCGGGCGCCCGCCAACACTGCGAGTGGAACAGCCGGGGCGAGCCCGTAAGCCGGAAGGCGGCTTCCGGGAGCGCGTGCGAACGTGGAGGCCACGCCGGCGATGGGGGGTTGGAACGGCCGGACCAGGCAAAAGCCGGTCCCTCCCTGCTCCTCCACGCTGTGGGGCAGTAAGCGCTCCGGACCCGAGGCTTAGGGAATCAGAGGACACGCAGTATAAGGGTCGCAGGTCGTGGTTGCTCGGAACACGAGGTGAGAGGCGGAACAAGGCTGAAGGG…
tRNA-Pro-CGG-1-2	773.091	89.1196	ACGTCTGAGTCAGGGCAGAGGCGCTGGGCTCCATCCGAGGGAGGCTATGGGGGCGCCTCTGGGATGGAGCCAACCACCGGCGCAGTCGGATGAAAGGTGGGCTGGCCGCTCAGCCATCCTCCTAGGGCAAGGCCTTGGGTATGAGTCAGCAGCCCCAGGTGTGAGCGCAGACCCGGTAACCCCGGCGCAGGGGAAAATACAGCGGGGAGCCCCAGGCTGCAGGCCTGACCCTGAGCATCCCCTACCAAGCCCAGTGTGGATGGGCTCTGTCTCCAAGGGGCTGGTTCACCAGGGTCTCCCCGCAGCGACCCCAGAATTCTGCCAATCACTTGGGGACGGCGATGAGCTCTATCCACTTCGGAATCAGCCGATTTGTGCCGGATTGGTGGCAGGTGTCTG…
tRNA-Pro-CGG-2-1	604.523	79.6659	TTCTTTCTGAAAAACTTCTGGTAGCGAAAATATTCCTTGTTAGAGCAAATCATCTAGAAGTCCCTCAGTAACAGTAATATCCAACTTTCAAAAAGGGTAGAAGTGAGATAAGGAAACTTGAAAACTCAAATTTTTCTAAAATATTTTAATTGAAAGCTAAAAATGGAAAAAATGAGTTAAATTACTTAGAGTAGTATAGCAAAGTAGAATAAAGGAGAAATGTTTCTACAGGTGACAAGTTTTACCATAGTATGGTAATTTAAGCTACCAGCAGACCATCCACAGAAATAGCCTTTCCAACCCTTTCATTTATGTAAATGATTGATGGAGTGATAAATATTATTTGGTAACAAATTCTTTGAGGAATAAAAATAAATAATTTGGGAATAAATCCTACAG…
tRNA-Pro-TGG-1-1	715.94	69.8059	CCACGTGGAGTGCTGGGTGCTGTAGGCGAGAGGTCTGAGGTAGTGGCTTTTAGAGCTCAACATCTTGGTAATGTTGGTTCGACCTTTTCCCCTGCCAGTCCCGCGGTGACCTTTATCTTTCGGTGAGTGAAATCGGTCGTTCGTGTTTTTCGTGGGTCTTCCAACCACAGGCCGCCTGAGATGGTTCTAGTCCCTTTGAGTATACAGACCCTTCCTGTGCATTGACCGACACAGCTCGGCCCGGATCCCGAAATGAACGTTTCTACCTTCGGAACGCTGCGTCTCGGATCCTTCTGAACCCGCACGTTGACTTTCCTGGAGTCTGGAGAAAATCACTAGATTCTAAAGGAATCAAAACTGTTCAAGTGTTGTGCTACAACTAAAAAAATAAATGAACAC…
tRNA-Pro-TGG-2-1	1602.41	105.893	CCCTCCGGCCCTGGACTGACACATCGCTTTTGGGGTCGATGCACTGTGTCCAACATTCGGCCTGAATTGATTAAGCACTTGCTGTATGCCGAGCCTGAGGCAGCCACTGTCCGGGCGCTGGAGGGGGGAAGCATGGATCAGGGATTCCAAGGCGGGGGCGGGTCCCGCCGGTGGTTGAGGGTTCGCGGGGACAGGAGTTGAGGGGCAGGGAGGAAAGGGTTTCTGGGTAGCATGGGGGCGCCGTACGTTCTTAGGAGCAAAGTCGGGAGACATTAGCAGGCCTGAATCCCTGCGTGTCCAGGGAGAACGCGTGGATTTCTATGCACAGAAGCCACGCCCCCACCCAACTCTTTCCCGCAAGCGCTGGCCCACACGCTTGCCGCTGTCATCGCCTCTAGT…
tRNA-Pro-TGG-3-1	644.386	44.1851	CGGTCCGGCGTTCCTTCCCTCTCAGCACTGCGCTCTCTCCCGAGCCCTCCGGCTCTACCAACCTCTGTGTCCTGCCCCTGGGCCTCAAGATTTGCGCCTTTCTTGGACTCGCTTGGGAAGGGGCGCCCAGGCTGCAGAACGGATGGACGCTCCTGCCTGCTACTCGAGTGGATCGAGCAGGGAGGCGCTCATTCGGATTCCAGGAGACCAGAGGACACAGGACATAGGGAGCGTTTACCCTGTGTGGAGCTACCTGCGGCTGAGAATTAGTGGCAGACGCGGAGATGGGCAGCGGGGACAAGTTGGGCTTGGGAGACTATAAGACCTTGAGAATGGGTTCAAGCTGCCAGACGGAAATCCGCCTTTTCGGTGAATCGAGCCATGAAGAACACAATCATG…
tRNA-Pro-TGG-3-3	749.861	49.2435	CCGCTGCCTCACGCGGGCCACACAGACCACCTCCCCGCGGGCCGCAGCCCCTGGTCACCGGCCCTCCTCTCGGTGCTGGGGCCGCCTGGAGCCGCTGGGAGCCGAGTGGCCCTCGGGGAGGCGGCGCCGCGGTGCCCAGGGTGCGGGGTCCGCCTCTGTGCGCCTGAGGGCGGGGGTCGTACAGGAGCTCTTCCCGGGGCTGGTCCCCGAGGCGCTGCACCTCCTACCAGCTTCCTGTGATCGAAACCGAAACCTCCACCTGCGCAACCCTCCCAGATGGGCTTGAGGTTGGGGTGTGGCCGGGACCCGGGCGGGGAGGGGTAGGGGTGGAGTGAAGGCGGGGTCTGGGGGGGTGCGCGTGGACGGGGAGAGTGGAACCGCGGGTGTGGACCTCCAAGT…
tRNA-Pro-TGG-3-5	92.7804	8.34642	CAGTAATAAGCCCTTAGTTTGTAACTTCGATTGTATTTTCTTTGGATTATCATTTGCCGTTTTAAAACCTTGGATAAAATCTGTGTATTTCCTTTATGATTTCTGACATCTCTATCCTGCCTGGAAATCCTTTTACCTTAGTAATAGGCAAATGCACCTATATATCATACCAGCACGACATTGAAACCACCAGCTCATAACCTCAGCGGGTAACCTTGTTGGTTTACCCAGCAGGAGTAAAGCCTGCCTCGGAAATCTGAGGGTGGCCGCGAACCCACAAGTCAAGATTCGCAGGTGCGCGCGCTAAGGACTGAGCTATTGGGGCGATGGAGAGAGTCTCGCTCTGCGTCAGGGACGGAAGGACGTGTCCCCCACCAGAAAAAGGAAAAAAAAAAAAAA…
tRNA-SeC-TCA-1-1	445.066	50.7005	GCCTTTGGGGCCAGGGTGAATCAGACTCTAACAGGAACCCACTCACCACTCCTCCGCAGAAAGAGAATTCGGAATTTTCCGAGAAGGCGCTTCTGAATGCCGAATCATGAATCTCTCCTCTTAAAAAGCTGACTTTTCATTTTGGAAAAAGGGGGTCCTGGGCCCTTTAACAGCTTGCCAGGTGCTCAAACGCTGCTTCCCAGAATGCGTGGCGCTATGTAAATGAGACGGTTTGGGGAGCGAGGATGATTCATACTATATGAAGTGAAGGCAACGTTTTACAAGGACATCTCTCACGATAAATGAGTGGGGAGAACTTATAGCCCTTGAAGTCAACCATCTCACACCTTTCCAAAGGACGCGACCATAACTCTAAAAGGTAAGCTTTTGCGATCCTTA…
tRNA-Ser-AGA-1-1	385.813	32.0226	TATCAGTTGCAGAATCTTCCATTCTATGGATCTTCCAAAATTTATTTTAAAAGTCAAACATCAATGGCCATTTGAAGTTGTTCAAATTGTCGCTATAACTCAGAAATTTGCAGCGAATGTTAGAGCGTGTCCCAGTTGTTGCGGGTGTCTCCTGCATCCCCATCCCCTGAAGGAGCAGGAAGCTTGATCTCTGGGAATGCATCCTGCTTAGTCTCCTTCTGTCAGAACGTCAGAATAAGGGGTCCTCCCAGGTCTGAGGATAAAGTGTTACTTGTCAGTTTGAAACAACAGCATGATAATCATCTAACTAATGCCAAAGAATAAGAAACATTGACAGCAAATACAATTTCTGGCAGAAAATTTGACCTTTCCAAGAGAGCTAAAGTTCAGTACAGTGAC…
tRNA-Ser-AGA-2-1	862.643	115.792	CCCGAGTAGCTGAGATTACAGGCGTGCACCACCACCTTGGCTAATTTTTTTGTATTTTTAGTACAGACGGGGTTTCGCCATGTTGGGCAGTTTCAAACTCCTGACCTCATGATCTACCCGCCTTGGCCTTCCAAAGTGCTGGGATTACAGGCGTGAGCCACCGCGCCCGGCCTGAGGATAATTTTCTTACTAGGCAAAAATATGAGAATTGTAAAAGTTGTTGAAACATATTCCTGATTTGCATTATAAAAAAGACCCAAAGAACATTCTTAGCGTATCATGTATGTGCCTGAATTTGAAGTTTGTTGATTGCTTCCAAGTTTTATTCTTAAGATACGAATTCAGCTATTATTAAATCCCTAATAAAAGGAGTACAATATGTGATGTATGGAAACATGT…
tRNA-Ser-AGA-2-2	605.695	85.0873	TTCTGGCCCTCCAGTTCAGACACAAATCAAAAGTTAGTCCCTTCTTGAAAGCCATTAGCATTCATCAAGGAGCCTCAATGAGAGGAAGTTTCAAACAAAAACTAAATGTGTCAGGCCCAGATTTACGGTGAGGGTCTGATTCCACTTCCTTGCGGGGTCAGTTTGGGTCCAGGTGAGAGAGGTACAGTGGTCTCTAGTTTTCTGGAAACGGTACTGCTGATAGGGCAAGGACTCCTTGCGGCTGCCCCAGAGAGGTTGGCTTGTCTTATCCAACTTGCACTTCACGTTAGAGTTTCTAATGAACTCGCAGACTCCAGTTTCTTGCCCAGGAAACCATTTTTACCGTATTTTGTTCTTTTGACCGTTTCTTGTCAGTTAGCTGGTGTAAATTCTGTTTAA…
tRNA-Ser-AGA-2-3	765.387	81.1036	ACACAAATCAGCGGAAGCGATTCCGTGCCTGGAATCCCCTACGAACACCGTCGTTCACCGAGGAGCTTTGGGCTCCTGGAAGTCCGAACACCCCGGATCAGAGGAGAGTTGGCCATGACTCCCCGTCGGTACCGGCTGGGTTTGGTGCCAGCTATGGCGAGTACAGAAGCCTGGCCGGTCCCGGGGCAGGCAGGCGCTCGCTGGATGTTATTCGACTGACTGGATATTTGCTGGAAACGTTAATGCTTGTGCGATGAGGACTCTCTCTAATTGCAGGGCGCTCAATTACCAAGGATAGCCTGACTTCCTTTCCTAGAATTCTCATTTCACCTTAGCATTTCCAAAAAAACTCACCAAAGACAGAAGTTTGCACACGTCACCTGACACGTCATTTCACCA…
tRNA-Ser-AGA-2-5	899.924	42.579	ATGGGTGAAAAGATAGTCCTGGGAGCCGTTTGTCAAAGAGAAAGGCGAAGGAGTGGAACTGGCAGCCCCACAAGGAAGTCGGGAAGCTGGTTGGCCCCTACCCGGTTCCTGGTTCTCTCCTGGAAATGGCTCCAACATTGTGCAAGCAAGTGGGTGTGCAATAGTTTTGAGCACGCATCTCTCTCTCTGTCTCTCTCTCTCTCTCTCTCGGATTTAATTAGAATTTCCGTTTTTTCCAACAAAGAGTTGGACGGGATACGTTCTAAGACTTTTACAAACTGTAAAATGATGAGCGAGGTAACATTCAAATATGCTCTTAACAGAACAGCTCAGTAATGGTTTCCTCCACATCAAAACGTGCCTATTGCTGCAGCAGACGCTTATGCAGAGTCTACATGC…
tRNA-Ser-AGA-2-6	592.82	68.5948	TTTTATGGTAGCAATACCCTATATTAAGATTTGAAGTAGACCCGGAAAGTTAGTGGCCGGTTAGCTCAGTTGGTTAGAGCGTGGTGCTAATAACGCCAAGGTCGCGGGTTCGAACCCCGTACGGGCCAGTGGGTGGCTTTTTTTTGTGTGTGTTTTGTTTTCTGACCCTCTGCTGTTATCCGGAAGTTTCTACCCGGAGCCAGTTGCCTTCTGGTAACAGAATTATATTGCACCTACTGCTTCCTATTCCCTGAATCACTAGCGCTCCCGAAGGCTTGGAGGGAGGAGTCTCTGGGCACCCGGGTGAAAGGAAGGTTCACGTGCAACCGCCGCGTCTTTTTTTCCCTGAAGCGCTTTCATGGAGGCAGATGTTTGTCAGTCAAGGGAAGTAAGAAAGGC…
tRNA-Ser-AGA-3-1	516.13	58.212	AATTGCAGAATCTTCCATTATATGGATCTTCCAAAATTTATTTTAAAAGTCAAACATCGATGGCCATTTGAGGTTGTTCAAATCATTGCTATAACTCAAAATTCTGCAGCAAATGTTAGAGCTTGTCGCAATTGTTGCGGGTGTTTCCTGGAACACCATCAGAAGCGGATGGAGCAGGAAGCTTGGTCTCTGGGAATGCCTCCCCGCGTAGTCTCCTTCCATCAAAACATCAGAATAAGGGGTCCTCCTAGGTCCGAGGATAAAGTGTTACTTGTCAGTTTACCACAACAGCATGATAGTCATCTAACTGATGTCAAAAAATAAGAAACATTGACAGCGAATACACTTTTTGGCAGAAAATTTGACCTTTCCAAGGGAGCTAAAGTTCAGTACAGTGAC…
tRNA-Ser-CGA-1-1	487.211	62.0434	CTAAGAAACATTTCTTCTAGACTCTCCCTAAGATTCTTCTTACATGCCAATCCGTCTTTGGACCTCCGTTTCCCTGCACTTTTAGTGTGTATTGGAAACTACAGATTCTCACTTCGGTTTCATGAAGTAGCCTGAAGTAGGCATCTCAGGGTCTGTCCTCAAGAGTATGGAAGACAGGGCTCGGATTTGGACCCGTTTTGTTTCCATCCTATGCTCAGGGAGGAGAGGGAGAATAGGAAGGCTGCCGCTCCAATGGGGCTGCTGACGTCTGCTGGAGGGAAGGCATGGTCTGCGCCACCGAGCAGAGGCGCACGAGCGCAGACGTCTCTAGGCGGCGCGGGTGGAGCCGGGCGGAGCCGGGCGGAGCCGGCTGGAGGCGGGCGTGTTGATAGGCAGCTA…
tRNA-Ser-CGA-2-1	318.623	27.3365	GTTACCAAGCCATAAATTTAGACATGCACAGCAGCGTTCCATTATCAAATGGAAATGGGATGTATTAAATAAAGCTTGAGCAGCTCCTAAAGGCACAAGTAGGTTGCATGAGGAAGTGGCACAGCTGTTTATGGCATCTACTCTTGCTATATTGCCTTCTGTTTATTTGTGTGTGTGTGTGTGTACATCTACATCTATGGCCTCATAAGAGTTCTAAATGACCAGTTGACTGAAGAAGAAAAAACTCAAGAATGGTTTATAGATGTTCTGTATGTTCTGTACAATATGCAGGCACCACTTGAAAGTAAACAGCTGCAGCCCCACAGCCCCACATACAAATAAACAAGAGAGGCTAGCAGTGAGAATTACAGCATGCAGGGCCCTATGCGTATGTGTTTT…
tRNA-Ser-GCT-1-1	870.618	64.583	TCGGTCTCCTGCTGGCTCCCAGGTGCGCTATCCGACGCAGCGAGACGCGGTGAGCCTACAGAAGGGCTGACCAGGCTCACCTGACGCCCCAGGTCGACAGCAAACCCCGTGCGCCCCGTTGGCCCGGTCACGCCCGCAGCCTGCTCAGGCGCCTCCTGCCTCGGGACCAGGAAGCGGAAGAAAGGGAGAGACCGGCCCGGCAATTACGTTTCTATCATGTCTTGAACATTTGTGTGAGTCCCACGAAAGCTAAGCCCGTTTATTCCCCCTCGAAGCGTTTCCACTCAGTTCTTGATCATTCATGTGAAAACGAGCCATCTCCACGTCTCCCAAACGTCTTCAAACCGTTTCCTAAGTCTTGTAAGGCCGCCTGTGGGTTCCTATTACAAACTCTGAAAT…
tRNA-Ser-GCT-2-1	691.275	77.3675	TTCAGCTGCTTAGCCTTCAGTAAGAAGGACTGTAAGGCCTAACATGAGATCTGAGGAATGAGTAATGAACTAAGGCAGGTGAAGTGAGGGCAAAGAGAAGAGTTAAAAGAGTGCTGAGGGTGGAAAATGAGAAGGAGAGCATGGAGCTTGGGGAGAAAAAAAATTCACTGTAGTTGGAAAGCTAGAATGGATACGGAGGAACGATGACACTCAAGACTGGACACACGGGCGCTGGGCACGATCATTAAACTGTAAAAGGTTCTCCATATGAAGGTGGAAAGAACTTGTTTTGCGTAAGAATTCTTTAAGGAGACCACAGTTTGAAGGACATTACAATACATATCAACATATCACCATAATTAAATTGCAAGTCTTCGTCAAAAGCAAGCCTTAAAGGAG…
tRNA-Ser-GCT-4-1	454.86	21.0265	TTGTAGTTTGTTTGCTAATTTCTGGCACCTCCCAGAAAACAGGAATCTCTGGAGATGTTCTCATCAGGAGAAGGAATAATCCGGTCCCTCCAAAGGGAGAACACAGAGGAGCTAGCTGGAGCCAGGTCAGCAAACCAGGGTTCAAATCCTATGTCCCATGCATTCCAGTGTTCAGCAAGGATCTACGTATTTAATACCTAGGCGTACTGTTTTTATCTGTTCGTTTGATATGTGCCAAGTAACTGAACCACTCTAGGTGTCATTTATCACTTTTGTGGTTGCTGCGAAATGTACCTAAAAATACCCGATTCTGGGTGTGGTTGTAAGGACTGAATCAGGATTAAGCCAGAAAAAGAGCGATTAAAAATATATTATTACAGGACTAACTGTGCGGAGGAA…
tRNA-Ser-GCT-4-3	809.576	75.3926	TTTCTTCGGTTTTTATTAACCCCCTTTATTTTAAACTACGGTCGAGCTTCAGCGTTCAGGTCATTGAAGAAGCAATATCTCCTTGGGGCCTGAAGGAGAGGGGTTTCTGGAAGTTCCAAGGCCGCCCCGTCTGGACAGCCCAACCATCGCGCGGGGATTTTTGCGATGGATCCGGGTACCGTAATTCTGGGCGGATAACGCGGGTCCTAAGACAGGAGCAGTTCTAGACCTCTCAGCAGAGGGACGAGGGTCGGGCCATCACGCATGGAAGAAGTCGGTCTCTGATCTACGAGTTCTCTTTCCAGTGCCGAGCGGATTCCTTCCAAATGTGCAGCCTTCACGACGTAGGCGAGCCCCACCTGCAGGAAGTTCAGGTTCCAGAGAAGTGAGATGCGGAGG…
tRNA-Ser-GCT-5-1	672.982	105.746	ATTACAGTCAGGTTTCTGGTACGTCACAGAAAACAGGAATCTAAGGACAAAGTTTAGATCGGGAAGCAAATCAACCCTTTGAATGCAGAATAAAGTGGCAGAAGGACCCGGCGAAGGTCCCAGCGTGTCTCGAGGGGCATACAGGGCGGCCAGCTGGAGCCGGGTCAACAAAAAAGCAGGTGATTTTTGTCTACCAATGAATGCCGGCACTGGTTCAACCTATTATTAGATATTTGCCAAGTAACTTCACTACTCTAAGTGACAGTCGTCATTTTTATGGTGGTTGTGAAATGTGTCTTAATTAAGACACCTGACTCAGACTGTGGTTATGGGGATTAAACCAGGAAAAACGATTAGATCATGTTTCTACAAGACTCACTGGGAGCACTACACAGACGA…
tRNA-Ser-GCT-6-1	693.665	95.5123	GTCACCCACTTGGGCTTCTAGGAGAGACAATGGTTATTTCTCAGATGCGTTAGTGCCATCATATGGCAGGCATCCCTCTGGGAATCCTACCAGGGAGTGTCCAGGAATGCAACAACAGACATACCTGGTTTAATGATGGTGTTCATATACATGACCTAAGAAAAAAGACAAAATCCAATTTGATTTAAAAAACAGGAGCAGTCACTAATTCGTTTTTCCTTTTTAATTTCTCTTATTTTTCCCTTAGAAAGTGTACTTTGTCATCTTTATTAGGGTCTATTCCTCCCTCCCAGTCTCCTCTTTAGTTTTTCTTCCTTTATGAGAGTAAGAGGGCCATTTATCCATTATTTCCGTCACTGAAAACATTTAACAAAAGAATAGGAATTGCCAAATGAAACT…
tRNA-Ser-TGA-1-1	914.709	113.037	GTTCTGAAGGCGACGCCCCCAGTCTTGGCGGGAAACGCCGCGGAAGACGCTTCTCTCGCAGAAATGCCAAATTTTCGGGAGCGCGGGCTCGCAGCACGTAACAGAACAGATCTTTTTGTTTCACGGCCCTCTCGTAGACCTAATAAGCGCGAGGGCGAAAACCAGGTCAGCGACCAGAAGCCAGGCAAGGTTGCGATTTTCGGAGCACAGCGAAGGGGAGAGTTTCTAAGTTCTGAATGTACCTCTATTTAGGGTGGTTTCTATTATTTCTTCGCGTCTACCCTGTAGTTGCCGCACCCTGAGCCCTCAGCCCCGCCGCTTCGCACGGAGCGGAGCTCAGAGGGTGCGCGCTCCGCCCTTTCGCGGGCCTGGCATGAGCGCAGTGGTTGTTACACTAAA…
tRNA-Ser-TGA-2-1	534.089	73.401	AGTTGAATGTCATCGAAGAAGCTCCTGATTTAGATTTTAACTGTACGTAAACGCAGATGACCCCCCACTCTCGTGCCTTCATTTAATTCCCGTTGCTTCTCCCATGGGTATTCAGAGGCTTGAGGTTGCTTGGACTCTCAATTCAATACTCCCTTTCTGCGGGTTCGTGAGAATTAGGTGTGAACGTGGTGTCCGCGGATTTCAGCAGCTAGCGGGCAAGCTCCAGCGCCCAGAAACTTTGAGTCGCTTGTCTAGGAGTCCTGTGTTGAATTGCAACACTATGCACTATGTTCTGGTTATTGATGTGCTCTGAATGAGCTCTTTCGTTCGTGAGCAGAGGCCCTGACGAGACTGAAGACCAACTATTTCCGAGCGCTCCACTCAACCATTATAAGTTCA…
tRNA-Ser-TGA-3-1	460.576	47.9167	CTTGAAGACTAGGACCCTACAGAAAAGAGGTTTTAAAGTAGGCGTGCTAAACGTCAGCGGACCTGACCCGTGTAAGAATCCACAAGGTATCCTGGTGGAAATGCGCATTTGTAGGCTTCAATATCTGTAATCCTACTAATTAGGTGTGGAGAGCTTTCAGCCAGTTTCGTAGGTTTGGAGACCATTTAGGGGTTGGCGTGTGGCCCCCTCGTAAAGTCTTTCGTACTTCCTACATCAGACAAGTCTTGCAATTTGCAATATCTCTTTTAGCCAATATCTAAATCTTTAAAATTTTGATTTTGTTTTTTAACCAGGATGAGAGACATTCCAGAGTTGTTACCTTGTCAAAATAAACAAATTTAAAGATGTCTGTGAAAAGAAACATATATTCCTCATGGG…
tRNA-Ser-TGA-4-1	661.215	88.1125	AAGGTCATAATTCCTTCAAATTTCCTCTAGCAGGTTTCCTGTGCTATTGTCATTTGAGGCTGTGAAGCTACTAGGATCAGACCCTCAGCTCCAAACTCCCTTTCTGCTGGTTTCTCACAAATACCTGTGAACAGGTGCATCAACCGTGACTAGCAAGTGGAGTTCTAGGGGGAGAGAAAATCCAAGTCTCTTGTCTCAGAATGCTCCTTTGAACTCCACTTTTCTCAACTGAATTCCAATTCAGTATGGATGACTTATTTCATCTAAAAGCTGGAAGCTCTTAATGCACCTAGAAAATTCTTTGTTACTAGACTTAGTAACCAGGCACCAAAACATCTTTTACTGTAGTATCTACTTACCATACTACCCAAGAATGGCACACTGCTCACATCTTCAAAA…
tRNA-Thr-AGT-1-1	431.055	34.9337	TCTCTTTCCAGTGCCGAGCGGATTCCTTCCAAATGTGCAGCCTTCACGACGTAGGCGAGCCCCACCTGCAGGAAGTTCAGGTTCCAGAGAAGTGAGATGCGGAGGGCAGTCTGAACAGCGAGGGCTGTCTGCAGACGAGGTGGCCGAGTGGTTAAGGCGATGGACTGCTAATCCATTGTGCTCTGCACGCGTGGGTTCGAATCCCATCCTCGTCGGCTAAGGAAGTCCTGTGCTCAGTTTTGTAGCATCAAAACTAGGATTTCTCTTGTTACCCCCAGTCACTCCATTCAGTTTTCGTGTCTTTCCCAGCTGCATCCATCCTTTCCTCATTTTCGTATGCAGCCGACTTTTTGTGACATCTTTGTATTCATTCTCTGCAATTCAGCTGACCTGGCCAAG…
tRNA-Thr-AGT-1-3	1222.47	195.171	TCAGGCTGAGGTCGCGGGGCAGAATGGTCCGAAGCTCACCGGGGTCACAGTCGGACCGAGGCGGGTGTGCGCCTCGACCGGACGCCAGGGGAGCCAGCAGCCCGGCCGCGCTGGCGGGGCCGGGGGTTCTCCGGAGTGGGTAGGGGCTCGACCGCACTGCCCTGAGTCCCAAGCCCTGCACCAGCGTTCCCCAAAGGCGGAGCGTCCTGGCTCCACGTTGGAAGAGACATTACCGTGACCAGGAAGTCTGGCCTTCCCAGGCTCCGCCCGCTCCGTGCAGCCCAAGCTTCCGGTCTCAGTCTCAGCTGCCTGTGTGAATCGGAAGCTACACTACGCGTGCGCCACAACAGGCCGAATGTGTGCGCATGCGCGCGGCCCATATGGTAAATAGTAATGAAG…
tRNA-Thr-AGT-2-2	672.805	61.5158	GCAACCTCCACCTCCCAGGTTCAAGCGATTCTCTTGCCTCAGCCTCCTGAGTAGCTGGGATTACAGGCGCCCGCCACCACGCCGGCAAATTTTTGTACTTTTAGTAGAGACGGGGTTTCGCCATGTTGGCCAGTCTGTTCTGGAACTCCTGACCTCAGGTGATCCGCCCGCCTCAGCCTCCCAAAATGCTCGGATTACAGGTGTGAGCCACCGCGCCGGGCCGGGACAACTTTTCAAGGGGAAATAGTCATTTCAATCCAGCCTATGAATTAATCCTTTCAAAATAAAATTATTTGGTTTTCACTGAGACCTGAATGTCTATTTTTGTTGTGAAGTCACCTAACAAACTAGTTGCTGGGATTGTTGCAAATTACGGAAGTGTGAAATAGTTTTCAAGTA…
tRNA-Thr-AGT-5-1	292.247	39.2115	GCGCCCGGCTAATTTTGTATTTTTAGTAGCGATGGGGTTTCACCATTTTTGGTCAGGCTGGTCGCGGACTCCTGACCTTAGGTGATCTGCCCGCCTTGGCCTCCCAAAGTGCTGGGATTACAGGCGTGAGCCACCGCGCCCGGCCTTCCTTGGCTTCTTGGTCACCACACAGAGAGGGCCCTTCAGCAGGTCAGTCTAGGTAGCTAAGGGACACATGGAGTCATGTGCTCACTCATGGTTGAGTTGGCCCCAAAGGTGTGGAAGAATGGAGAAGCAAAGCATTAACCCTTTGGCTCAGAACCTGAAAGGGAAGAGGCACCTTAGGAAGGGATGAGTCACTGAGGAACCACTGCAGGCAGTTTGCTGATTTTCACTTACTGTCACCCACTAAGAGTTGAT…
tRNA-Thr-AGT-6-1	846.182	139.726	TTTTGTTGTTGTTTTATCTCCCTGTAGAACATAAATTCAATAATGGAAGAAAATTTTGCTGTTTTATTCAATGTTCTTTCTCCAATACCTAGAAAAGTACCTGAAATGCAGTAATGACTCAACATTTGTGGACAGAATGAATGCACGAACAGAGAAATAAATTTAAAATATGTTGCGATATCCAATATTTCCTGTAGGGGGAGATAGTCACCATGAAATAGAAATTTCACTCATTTCAATTTGAAATAAATTCTGAAATCTTGCATTGAAGAAAAGTATTTTTTTTAGTGTTGGAATTGCTGCTTTGTTGCTGGTTCAGAAACACAGATGTGCTTTCTTTGTCACAAAATTAAGTACACTTTTGTCAAATTGATACATTTTACAAAAATGTTATAAATA…
tRNA-Thr-CGT-2-1	1192.6	143.467	GGCGGCGGTGGACGGCCCGCAGTCGGGCCGATAAGGAAACCTGCTACCATTCCTTGGCTTCCTGGGTGCCTCACTCTAGAGGGGGAAACTGAGACTCCGAGTCGAGCCGTCCCGAAGCGCTACATCGCTGGCGGGGCTGGGATTCGAACCCGACTTCTGAGATACAGGCCGGTGCCCCGCCCGCGGGACCTGCGGGACCCTCGGGACACCGCTCCAGCCGCGCCCCGACTCCAGAGGTTCTCCAGCCCACTGCAGACGACAGAATCGCCCGCGGGTCCCCGAGCCCCCGAGCCCGCCGGGGCGCGCCCGTTGAAGCCCCGCCCCGCCGGCCGCAGCAGGGAGGGGGACGGTGCGAGCTCGTGCTCGCTGGGCGGGCGCACGGGAGCGGCGCCAGGATAG…
tRNA-Thr-CGT-3-1	366.602	43.4539	TGATGAAAATTCTGAATGATCTGTTTTGCTAGAAAAGCTTTTCACTCCACTTTTAGAATCCAACCACTTGATGATTCGAAATCACCGCAATGCCATGGAATGTAAAAACTGCTCTCGCCACGTCTAGAGACCGATGCCTCTTCCTCCGCTGGGAACATGGTTCATCTCCACTCTCCGATTTCACGGTTTTATTTGCCCTCTGGGACGCGCTGACATTGTTCTAAGCACATTTTCTAAGTGATTGTGTGAGTGTGGGTGTGTTTTGTTGGACTTGAAGGGAGTCTAATTTCTAGAAGTTCCTTTCAGGAGTCTGCCTTTACTGCAAAGTTGATGTATTCGAAAACACAGTAACTCTTAATGGCAACAGAATTTGTCACCTAATTAAGTGCAATTCGGTCA…
tRNA-Thr-CGT-5-1	646.811	73.9702	TGATACAATCTTAAAGACGACTGGAGCAGGCGGAGCCTCTCTTGGGCTTCTGTCCCCGGGAGGTGCTTCACTGCCCCTTTCTTTACTGTCTCACCCTTACCCTCACCTGTCAGTGTGGCTCTTTTGATTTATGATTTGGGGGAATTTGAGACAGATGAAGGCACTTTTCCCCCAAGGCGCTAAGAACTGAAGTTCAGAATACCTGGGCATTAAGCAGAGTGAAAAGTACTGCAGACAGTGGGGCGTGGCTAACAATGGCCGAAAGCTAATTGGAGGGGAGGCTAAAATTATTAGAGAATGCAGGGATCTGTGTTGTTTGACCATAAGCCAGAAAATCGGAAGAGGGAGAAAAATGAAAAATCAGCAACAAAACTGGGTCGAGAGTGAAAATAGCTTTAG…
tRNA-Thr-TGT-1-1	441.728	49.1849	TCCTGAGTGCAAATGACTGTCAGAACACCATACGCCCAACTCGGTAGCCTACGAGTCTCTTGTGGACTTCTTTTGTTAGAGGTTTTCCCTTAGGACATTGGAACGACGAATCATTAAAATGATAAAGAGTAGCACCTGCAAAATTTAATTTTAGGAAACTTTATCACATTTGGACAAACTAAGTAGCCTTGACTTTTACTTGTGGTTATCCTTGGACTAGCTGAAGCATTAATGGTCCTAACATTTAAGCTGCCCGAAAATTTTTTCGTTTGTATTAGTTCCGCAGTGCATCTAAGTAAGCAAAACGTATTTTTGGAGTTTGCCCCTTCTCTCACGGCAAACTGTTGCAGACTGTAGAGACGCTATGCCAAGAATCTTTTACTTAAAAGCAGGAATAGA…
tRNA-Thr-TGT-2-1	351.144	37.7777	GCAATTAATTCATCCAAAACCAGTAACTTAGTTTATGAGAACAAAGACACCCCCATAACTTCCCACTTCCCTGAAAGTACCAAACTTGATACAATTTATCAAGGAAGCAAGATTGAAAGATTTATTGAGAGTAAACATACCACTGAAAATATGACCAGAACACCATTTCATTTTTGCACTTTCCCTCCCAGCCCTTGTCTGTATGCATAAGTTAGGTATGATTTAGTGTATTGTAATCACAAACATATGATTTGAGGCTTCAGTGTTTTCCACTTATCATCATGTTGTAAGCATTTTTCTTTGGCATTTCATAGCCTTTTATAAGTACCATTGATAATACACACATGGGGTCAAATTCTCACGGACCGCCATATAAACCAATGTTGTTGGTAAGATCTG…
tRNA-Thr-TGT-3-1	692.791	49.6438	GAAAATCTCTTCTCACCTCCGTCCCTGGATTTTACCACCATATTAAGCGGAAGGCGAGCACTACAATTTCCTTGTCCATCAGACGCCCTCCATAGACGCCTCATATTTCGGGAGGTGTGTGTGGGGGGGGTCGCCCTTGTACCCAAAGATCTGAAATTCTTACATCAACACCGTTTCCATGCACCACAGAGGCACAGTAGGCAAAGTCTCAAGAGAGTATCACGGTGAGGAACGGGAAGACAGCCTGATAGTTGCTCTGCTCAAAGCAGAACCTTTTCGAGGGATTTACAGAGCACGAAAATGTTTTCATTTTGTAGGAGAATATCCTGGAATTTTACTCAAGCTAACATCCTATTCAGTAGCCGGAATGCTAGGAGCATAACATCAATCTATAAGATG…
tRNA-Thr-TGT-4-1	537.249	42.2483	ATGTCTTTTATGGTTTGTTTGTTCGTTTTTGATGAGCAAGCAAGCTGAAAACTCATCTCTTTTAAAGAACGTAAGTCATTTGTCTATCGAAACACATACTTTTAATTTTTGTAATAAAAACAGAGCCACTTTCAAAAGACAATAATTCAACTGTCTCCAAAGAAGCAAATAATCCAGAACTTAAAAGTTGGAATAAATAATCATCACTTTTTATTAAATAATTTTGTTATTCCCCATTTTACCCTTACAGTGACTTGCATTCCAGTCCGAGCCTGGTCAAGAAAATGTTTCTTTCTTATACGTAAGAGGCACGTCCTTCAAAAATTCCTTTTAATTTATTTCTTAAACTTTATTTAGACTTAAACACTATTTACCTAGGATTTTAGCTGCATAATAGAT…
tRNA-Thr-TGT-5-1	595.452	61.1635	GCACTGAGACTCGCAGCTGTGAGAAAGGTCTCTGGAGGCAGACAGTTGCTGGTACGAAGTCCTGAGTCAAGCAGGAAACAAAATGCGGATGTCAGCAGTTTCAAGTGAGACCTGTGGTGAGCTCCTTCCTCTGCCGGTTTTCCCTTCTTAATTTTCAGTCTGAAGTGAGGGAGTGGAGAATCTTTCTGTGTTAGACTGTGTCGCGTTGGGCAGATTTCTCCAATCTTAGGATAGTAGTGGTCCCTCTCACTGGCCTTCACTTTGTACCATCCCCAGCAAGAACACTGAGTCTGTGAACCGAATTCTAGTAGTCGGGAAATGGATTGAAAGGACATCCAGGTTTTACTTAGTTTCTATGCTCAGATGCTGGCAGAAGCCCTGCAAATCTTTTCCTTTTCT…
tRNA-Thr-TGT-6-1	408.971	24.4035	ATCTGGACTCCCTGCAGGACGGGCGCACTGACACCCTTCCCTGACCTTTCCATAGCCTTGACCTGGATCCCCGCTTCCTCACGCACAGCAAGACGCAAAACGTGCTCCCCAATCCTGCGCACGCCCTTCCCTGGCCCCCGCCCCGCCCAAGGCCCGGGGCGGTCCTCACAGCTCGGAGCTCGGCGGTGCCGCCCCGCCCCGACAGCTCCCGCCCGCGCGCGCGCCCAACGACGGCACTGTCTTCGCGGAGCCCTCTGCCGGGACTAACGGCCGTTCCGTGCCACGGACGCACGGGCAAGATGGCTGCGGCCGTGGGAGGAGCTTGGGTCCAGCAGCCACAGAACTCGGCCGAGGGTTCAGCGGACTGCGGCTGCGCGGCGCCGGCGACAGCGTCAACTG…
tRNA-Tyr-GTA-1-1	1121.65	62.7133	AAAAAAATTATTATGCTTTCGAAGTTGCATTATTTAGCCTGCTCTTCCTTCTCTTCCTCCTGTCAGTTATCTCAATAAAATCCCATTAAAATTGCATTGTTAAAGTGTTTCAAATTCTATTTTTAGGTAGAGGTTAAAATTGGTTATATAATGCATTCATCACAACAAAAGATGGTCATTGCTAAATTCTTATCAGTTCCTTGTGCCTCCTTAACATTTTATGTTTCTTTTTGTAAACTAGTGAGGGTGGTGCTCCCGTTTTCTCCCTGTTTCAGAGAAAAGGGCCTCTGAATATCAGTCAGTTCCGAAGGGGTAGTGGATGTCAAAAGAACATCAACGACGCAGGTAAACAGGACGACAAGCATCCACGATTGCCCAACCTTCCGCAGAGATGGCATC…
tRNA-Tyr-GTA-2-1	1302.19	172.586	GAAGCCAAGGGAAATGTGGAGCAGGAGCAGCCAAAGTGGCCCATCGGCTCTCGAGCAGGGTTTGCGCGTCGCGGTCGCAAAGCCCCTGTGAGTGCAGGTACCGCGGCACAAGCGCTGCCCCGGAGCTCCAGGAGGCGGCGGCGGGCTCGGCGTTCGCGGTCCAGGAGAAACCACCGCGGGGTGTTGGGAACATTTTGTTAAAAAGCCGGGAAGCTCAGGGCCGGTGTGGCCTCCGTTCTGGCCTGAGAACCCGGACTTTGGGCAGCTTCTTTTCCTTGCCTTTGGGTCTCCGGCTTTCTCAGCTCTGTGAGGTCCCATGGGTCTCCTGCCCTGGCAGGTTCCTTCAGCTGGAGAAAGCGGGGGTCATGGCTGGATGAGGTTGCGGTAAGCATTAGAGGG…
tRNA-Tyr-GTA-3-1	505.737	75.6941	TTATCAAGCAAATCCAGTCACTTTTAAGACAGAAAGGAGGAGTTAATCAGACAAAACAGCAGGACAGAGGGCGTAATCTGGGAGATTGTGTATATCTAGGGGAGGAGGACGGGGGATTCCAGTAAGGTTTTTGGTTTGAGCTATACATAAATATCCTAATGTTTTCAATATAAAACCCAATGCCTTTTACATATTTATAAACCCATGAAGCCAATTACCTAGAACATTACACAGAATACTTCCGGTGTATGAGAATACTGCTTTAAAGCCGATCGTAGTTTAAAAAATGAGCATTAATATAATTAATTAAAACCAAATCTCCTAAATGGAACAAGACTTAAAAACCCAGAAACTTCCAGGACGCACATTATTTTGGGGATTCTAGAGAACGCAGAACTA…
tRNA-Tyr-GTA-4-1	943.732	120.58	TTGTCAGCTGCCTATCCAGCGCCCATTAGGGTTCTCCTCTTTTCCTCCTCCAGCGTTCTCTCCCCGACTAGACCCACCCAACCACCTCGCCAATCCCTGTGCCCTCGCTGACTCACCTTCTCATTTTCTCTCAGGCCACTGGGGGCTGTCATCCTCACCTGTAGAAAGGTGGATGCTCAGGGAGAGGAAGGCTGTCACAGATGAGAGCTCCTCCTCGTGGATGGTGGCTATCAGAGCCCGAGAGACACCAGGCATCCTCGCCCAGAGGATTTGCTCCGCCCTGAAAGGGGTGTGGTGTCAAGCGGCGCAGGGTTCTCTTCCAAGGTGGGTGCCAACCAACCCAACGCGTATTGGACCTCAAGCATTCCAGGGATGTGGCTCCCTCTGTTTGCAGAAAGT…
tRNA-Tyr-GTA-5-3	1142.45	161.542	TCTCCTCCTTTCTCCTCCAGCAACCCTTCCCTCACCGGACCCCCGCACCCTGCATCCACCTCGCCAACCCCTCTGCCTCTCACCCTCTCACTTTTTTTTTTTTTTGCCACTGAGGTCTGTCATCCTCACCTGTAGAAAGGGGGATGCACAGGAGGAAGAAGATAGCAAGTGAGAGCACACTCCCACCACTACCCCCACGCCCCCTACCCGGCTCGCCCCTCATGGGTCGTTGTTATCGATGCCGGGGAAAGCCAGTCAACCACAGCCAGAGGATTTTGTTCCGCCGCAAAAGGAGCGCGGTGGCGATCGGCGCAGGATTATCTCTCTAAGGCGAGTTCCAACCAACTTAAAGCTTATTGGACGACTAGAGTTGCAAGGAGTCTTGCATTTGCTGAAAGA…
tRNA-Tyr-GTA-5-4	802.014	106.049	CAGCTGGTCTGCGGATAGCGGCCGCCCACCCAGAAGCTTTCCGAGTTCTTCTTTCCTCCTCCTGCAACCCCTGTCCCACAGGATCCACCCATCCACCTAGCCCATCCCTCTGACCGAGCCCTCTCACCCTCTTGTTTTCTTTCGCTGAGGGCTGTCATCCTCACTTGTAAAAACAGAGATGCACAGGTGGAGGAAGGCCACAGGCGAGAGCCTCCCGTCCTGGATTGTGGCTATCAGCGCTCTGGGACGCGAGGAAACCACACTCGGAGGATTTGCTCCACCCTGAGAGGTGCGCGGTGGCAACCAGCGCAAGGTTCTCTTCTAAGGCGGGTTCCAATCAACTCTAAGTGTGTTGACTCCAGCGTTCCAAGGACTTGGCTTCCTCCATTTGCGGAAAGT…
tRNA-Tyr-GTA-6-1	544.57	75.0528	GGTCCCCCCTCTTCAACCCAGTTGTCTAAAATAACCTTGTCTTTATTATTTACTTCCTATAGAGAGAGGAGGTGCTAAGCGGACAGGACAGCTGGACAACACGCGCAATAAGGGCAATGGTCCTATCTATTCTAAGGGAGGAGGACATGGAATATTGGTGTGGTTTTGTTTATTTTTTATTTTTTTGGACCTATGTGAAACATTTTTACAGTAAAACCCACAAATTTTAAATGTTCAAGAGAATTGTTCATATACTTGTATAGTCAGTATCCCTACTCAGATAAGAACATTTTAGAACATTTTGGAACATTTCTAATATCCTAGAAAATTTCCTCACGTTTCCCTATATTTTCAAAATGAACAAGAATACAGGATAGTCAAAAGCAATAGGTAAATCCT…
tRNA-Tyr-GTA-7-1	829.601	89.4694	GGTTGGAAGCTGCTTACACCACGCCCATGCTGGTTCTCCTCTTTTCCTCCTCCAGTGTCCTCTCCTCCACTGGACCCACCCATCAGTCTCACCAAGCCCTCTGCCCTCGCCGTCTTACCTCATTTTCCCTCTGGCCACTAAGGGCTGTCATCTTCACAAGCAGAAAGAGCGATGCAGAGGGAGAGGAAGGCCACAGGTGAGAGCTCCTCCTCGTGGATCGTGGCTATCGGCGCCCCAGAGACGCCAGGCACCCCCCCGGGCCCAGAGGATTTGCTCTGTCCGGAAAGGGGCGCAGTGGAGACCGGCGCAGAGTTCTCTTCCAAGTCGGGTTCCAATTAACTCAACGAGTATTGGATCTCCGGTGGTCCAGGGACTTGGCTTCCTCCATTTGCAGAAAGT…
tRNA-Tyr-GTA-8-1	163.647	11.8966	CTCTGCCGCCCAGTGTCTCCTGCCTTAGCCTGCCCAGTAGCTGGGACTATAGACGTGAGCCACCATGCCCAGCTAATTTTTGTATTTTTAGTAGAGATGGGTTTTCACCATGTTGGCCAGACTGGTTTTGAACTTCTGACCTCAAGTTATCCACCCACCTTGGCCTCCTAAAGTGCTAGGCCACAGCACCTGGCCTCTACTCTTTATAAATTACCCTGTCTCAGGTATTTTGATACACAGCACAAATGGATTCATTATACAGAGTACGTCCAGTGTCTGAAAAAACTGCTTTAAAGCCGATTGTAGTTTTAAAAATGAGTATCAATGTAATTAAAACTGAGTCTCCTTAATGCAACAAGACTTGAAAACCCAGAAACTTTCAGGACACATTATTTTAGG…
tRNA-Val-AAC-1-2	361.506	25.5109	AACCCCCAGGCCCACTGTCAACCCCAGACAGCTCGACTGCCTCACGTCTCTCTGAGGTCGCCACCACACCTTCTGTCAGGACTCCCATGCCCGCTTATGCCACCACATCAGGCATGAAAACTTCCTTTTCTTGCTTCTCTCTCTCTCTCTCCCTTTTTCTTTCTTTTCTCTCTTTCGAGACTGAGTCTTGCTCTGTCTTCCAGGCTGGAGTGCAGTGGCGCAATCATAGCTTACTGCAGCCTCGACCTCCTGGGCTCCAGCCGTCCATCCATCTCAGCCTTCCAAGTGCTGAAACGTCCTTTTCTTGTGTGCTCATGCCCATTAGCCAAGCTCGAAGGGACGCATGGAGGAAGCTCAGAATTACCATGAGAAATAAAATGCGGCCTTGTGTGGTGGCTC…
tRNA-Val-AAC-1-3	633.873	84.8137	CACCTCACAAGGGAAGATTTAAAAAATGAGTCATACATATGAAAAAGTGCTTATCGTCTTTCCTCATTAGCTAAATGCAAACTTAAACCATGAGGAAATACTACATACCCAGAAGAATGGCTAGAAGTTAAAAAATAATCATCGTAATAGGTGAAAAGTACCAAATGCGGCCAAGGAGGTAGCCTCATAACGCTTTCACATGGTTGATGGGAGGAAAATAACCTACATGTCCAACAGCAGTGGCTGCTTGGATAATCTAGCCGTCCATCCATCTCAGCCTTCCAAGTGCTGAAACGTCCTTTTCTTGTGTGCTCATGCCCATTAGCCAAGCTCGAAGGGACGCATGGAGGAAGCTCAGAATTACCATGAGAAATAAAATGCGGCCTTGTGTGGTGGCTC…
tRNA-Val-AAC-1-4	806.933	127.302	ACTGCAAGCTCCGCATGCCGGGTTCACGCCATTCTCCTGCCTCAGCCTCCCGAGTGGACTACAGGCGGCCGCCACCACGCCCGGATAATTTTTTTGTATTTTTAGTAGAGACGGGGGTTTCACCATTTTAGCCAGGATGGTCTCGATCTCCTGACCTCGTGATCCGCCAGCCTCGGCCTCCCAAAGTGCTGGGATTACAGGCGTGAACCACCGCGCCCGGCCTTGTTTTGCTTTTAATTGCTGGAAGTGACTGGGGTACCCTTAGAGGTCACGCTTTACAGTTTGACAAACGGCATTACGCAGGGCCACAAGGAGACTGGTGTTCTGGGGAAGAATGGATCTAAGGGCCATGACTCCATGGGTGAAGCCGACACCTGGATGTTGACTATAACACTTATA…
tRNA-Val-AAC-2-1	675.181	95.0112	TCTAGGGGTATGATTCTCGCTTTGGGTGCGAGAGGTCCCGGGTTCAAATCCCGGACGAGCCCACTTTTTCATTTTTTTTTTTCCATTTCAACTGAAGTTCTTCTTGTTCAAATCCTGGATGAGCCAGCTTTTTAAATTTCAACTAAATTTTGTGTTACCTTGACAGTTTTGATCCCGAAAGATGTCCAGCGGAGGCATCACCAAGATTTCCGGGAGTGCTGGGGATTGGAAAGAATCGTGGATAGGAGACTAAGCGAGCCGTCCCGGAAGCAACAGTTGCTGTGAAGACTTTGGGCACAGACCTGCACGTGAGAGTATGCTCTTGAGGGTTGTGGGGGCTCTCCTTTTACAGCTAGGGATCACTTGTCGAACGTACCCGGAGAGTAGCTGCTAGCAGAC…
tRNA-Val-AAC-5-1	574.575	65.7396	TCAAGAAAGAGTCTCATTTAGGAGTAAGCGGGACTTTGAATGAATCTCACTGACAGGCTGCTAGCATGAAGAAAAAAATACTCGAGGTCACCAATATCCTGCTTAATTTTCAGTCATCGAGAAATGAACATTAGAGCGTCTTATGAGAGCAGAGAGCAGAGAACATACCAAAAAAAAAAAATGAACTGAAATAAAATTTCCCGAGAGACTGCCTGATATTTCCCCGCCCTGTGCTTCTGAAGGAATTGAAGCTTCAGGAGAAGCATTTGCTTGATTTCGAGTTGTCGGGTTTTAAACTATGTATTCTAAGAATTAGAAAGTGTAGGGGAAAATATTACCCCTCTGCCAAAGATATACCCTGACGGAACGGATAAATTTAAAGTTCATTTTAACTAATTC…
tRNA-Val-CAC-1-1	908.789	130.799	CCTAGGTCTCTTCTACTCCGTTTTTCTCCAGTTTCCGGGGGGGTGGCTCTCAGTGACCGCGGTGGCCTGGCCCCAGGGCGTCCACGCTCCCCGCCAAGCGTTCCTTAGGGACCCGACAGGATCAGGAAAACTCCACGACGAGCATTCGGGGACGCCTGGAGCCCTGCCCAACTATCTCCGGGCTCTGGCTGCAGCCCTGACTGCGCCGGAAGTTTCCTGAGGAAGCACCATGGAGTTCACCCCTGTGCCCTCAGTCATGACCCCGCCGCGAGCAGCCCGGGACTTACCTGCTTTGCTGGCTACTTCCCTGCGCGCCCCGATCCCGAAGCTGTGGGTGGCCCGCCCGGGTACTTTTCTCGTGGGTCAGAGACACAGTGGTGAGCCTCTGACTTTTCAGAG…
tRNA-Val-CAC-1-4	288.19	28.2315	CAAGCAGCTTCTTCTAAATGTCTCTTCTCTTTGAAAATGGTGCCAGCGCGCCCCTGCTGTTCAACCCCCGTGCCTACTGTTGCTGCCACATCCTCTCTCAAGACTCCCGTGTCCACTTATGCCACCACATTGCACATGAAAACTTCCTTTTCTTGTTTCTTTCTTTTCTCTCTTTCGAGACAAGATCTTGCTCTGTCGCCCAGGCTGGAGTGCAGTGCTGCAATCATAGCTCAGTGCAGTGTGGACCTCCCGGGCTCCAGCCGTCCTCCCGCCTCAGCCTTCCAGGTGCTGAAACGTGCTTTTTTTGTGTGTTCATGCTCATTAACAAAGCTCAAAGGGACGCATGGAGGAAGCTCTGAATTATGATGAGAAATAAAATACCGCCCTGTGTGGTGGCTC…
tRNA-Val-CAC-1-5	1239.6	150.941	AATAAATAAATGTTGTTTGATGCGAGAAAAATGACGGGGCCATGATTTATGTACAGAATCTCCAGTGAGTGCCAGACACAGCGTGACGCCAGGGCTGGGCCTGCAGAACTTACCCTGCTCTCAAGGCGGCTCGCGGGAAAACTCCAGATGGACGTCGCGCTTCCTAGGGGGGTGGTCAGGCCTCTGAGTATGTCAGATCAAACGCGCCAAAAACCACGAACCCTCGTGGGTGAACTATGCTAGGCCATTACAGGACCTGCGGACTCGGCTGCGGTGGACAAGTCCGGCTCCAGAACCTGGACACCGCTCAGCCGGCCGCGGCAGGGGTCCCCGGGCCTGTCCTACAAGGGCGCTTGCCTAGAGCTATCCCGGCCGTCTCAGCCGTGTGTGTCTTCAGGA…
tRNA-Val-CAC-1-6	415.261	41.1954	CAAGATAAATTTGCCTGGAAGACTCAGAAGCAAGAGGGGCAGCTCCCGACAACATATGGGGTTATCATTTCTTTGCGGAGCATTCTGCCACTGACCACGTGGTAACGCCAACTACGCCAGAGAAACGCTCGCCCTACCCAAGTTGTGCCCAGCCTTGCCTGGCCATTTTGGCCGAAGAACGAAGGACCGTTCAGAGATTAAATTAAAGTCTCTATTGTGTTCTTCCCTATTCAGTCATTTGTAGAATAAATTCTATGGCTTCAGTTTGAACACTGGAGGGGCTGGGTCTGAGCTTTTCATTGGTTTTTCTGGTTTGAGAGGTCGGTACAGAGACGCACGCGCACATCAGCAAAACACGCACTTGGAACGAAGAAACACGGAACTAGGCAGGAAGAACTA…
tRNA-Val-CAC-1-7	977.758	103.821	ATTTCATGAAATTTCCTGATTTAAGGCGATCATGAAGTAGGCCTCTTTGGGAGCTTGGCCCTCCAGTCGCTGGTAAGGGTAACAGCCCACCAGTCTCTGGTGAGGTCCAGTCGCGTCCCCCGACTGCATTTAGAGCCAAAAGCAGAACGAGGCCGGCTCTGCGGCCTGGCGTCCAGTGACCCAGCTGTCTGCATATTCCCCAGGGTGGAAGCACTTGGACTTCAGGTGTGAAGGCAATGCGGTCACCACCACAGTAAGAAAAGCAACTAGGGAAAATGGCACCTTCTTCTCCCAACTTTTTTTTGAGACTCTCGCTCTGTCGTCTAGGCTGGAGTGCAGTGGTGCGATCTCGGATTTGGAAACTATAATAGAAACGGCCGATCTAAGATTTTCATGGTT…
tRNA-Val-CAC-14-1	830.799	46.7849	ATTTCATGAAATTTCCTGATTTAAGGCGATCATGAAGTAGGCCTCTTTGGGAGGTTGGCCCTCCAGTCGCTGGTAAGGGTAACAGCCCACCAGTCTCTGGTGAGGTCCAGTCGCGTCCCCCGACTGCATTTAGAGCCAAAAGCAGAACGAGGCCGGCGCTGCGGCCTGGCGTCCAGTGACCCAGCTGTCTGCATATTCCCCAGGGTGCAAGCACTTGGACTTCAGGTGTGAAGGCAATGCGGTCACCACCGCAGTAAGAAAAGCAACTAGGGAAAATGGCACCTTCTTCTCCCAACTTTTTTTTGAGACTCTCGCTCTGTCGTCTAGGCTGGAGTGCAGTGGTGCGATCTTGGATTTGGAAACTATAATAGAAACGGCTGATCTAAGATTTTCATGGTT…
tRNA-Val-CAC-2-1	534.943	34.385	CTCGACTCCCGGGCCCTCAGTTTCTTCCCTTCGAGCACCGCCCAGCACAAAGAGCGGGCCGTTTCCAGGGTTCAATCCGCTGCCTCCCGGCTATTTTCTTGTGGTAATTTTCTGCCTCCCAAGAGATGGAGATCACAGAGCCTTCTGCTGTTGGAGAAAGCCTAACAGAGGGAGTACTTTAAAAAAAATGTCCTCTACTGGGGGGCTGTGTAAAATTTCTGTGCTGTGTTTGAAAAGAAAATTTTCCCCAAGTCGCAGTATTTTCTTTGTATGACTCGTGAACTCCGATATTACTGATTTTAATAAATAGGAAAGCTTATCAACCTTGATAATTTCCTGAAAGAAAAGATCAATTCGATGTTACCAAATCTGGGATATCCAGAAAAATTTTCTTCTTCT…
tRNA-Val-CAC-3-1	434.125	34.3608	CTAAAAAATACAAAAAACAAAACACACAAAAAAGTAGTTTGATCTAAAGCAAAATGGTGAATATCTGCAGAAACTAATGTGATATCAAGTATAGATTGATATCTATGAGATGAAAAGCTTCATTTGACCCCGGATGGGTTTGTGGGCCGTTTGACGTGCATTGTTTTAATGGAAGGTGGATTTATGATAAAGTGATAAACATGTGTGTGGGTGGGTGGGTGTGTTGGAAAGGGTGTTTATTGGATTTCTTTTTGTCTTCCTTATTTTCCTTCTTTCGGTCTCTACTGTATCAAATACAATAACAGATATTCAGGAAGAGCGGATATTGCTTTAGCTGACTGTAGCCAGTGTTTCTTTGGTGGGACAACGCAACTATCACTGCAACATTATCTCTATAGG…
tRNA-Val-CAC-4-1	1149.72	135.203	ATTTCATGAAATTTCCTGATTTAAGGCGATCATGAAGTATGCCTCTTTGGGAGGTTGGCCCTCCAGTCGCTGGTAAGGGTAACAGCCCACCAGTCTCTGGTGAGATCCAGTCGCGTCCCCCGACTGCATTTAGAGCCAAAAGCAGAACGAGGCCGGCGCTGCGGCCTGGCGTCCAGTGACCCAGCTGTCTGCATATTCCCCAGGGTGCAAACACTTGGACTTCAGGTGTGAAGGCAATGCGGTCACCACCGCAGTAAGAAAAGCAACTAGGGAAAATGGCACCTTCTTCTCCTAACTTTTTTTTGAGACTCTCGCTCTGTTGTCTAGGCTGGAGTGCAGTGGTGCGATCTTAGATTTGGAAACTATAATAGAAACGGCTGATCTAAGATTTTCATGGTT…
tRNA-Val-CAC-5-1	781.731	109.241	ATTTCATGAAATTTCCTGATTTAAGGCGATCATGAAGTAGGCCTCTTTGGGAGCTTGGCCCTCCAGTCGCTGGTAAGGGTAACAGCCCACCAGTCTCTGGTGAGGTCCAGTCGCGTCCCCCGACTGCATTTAGAGCCAAAAGCAGAACGAGGCCGGCGCTGCGGCCTGGCGTCCAGTGACCCAGCGGTCTGCATATTCTGCAGGGTGGAAGCACTTGGACTTCAGGTGTGAAGGCAATGCGGTCACCACCGCAGTAAGAAAAGCAACTAGGGAAAATGGCACCTTCTTCTCCCAACTTTTTTTTGAGACTCTCGCTCTGTCGTCTAGGCTGGAGTGCAGTGGTGCGATCTCGGATTTGGAAACTATAATAGAAACGGCTGATCTAAGATTTTCATGGTT…
tRNA-Val-CAC-6-1	304.822	48.428	TTATTTGACTGCAAACAAAATGATGAGAGCAGCTATGGCAGAAAGTGCTGATGGCCTCCAATCATCTCCTGGTCTCAGGTCGCTCCTTCATGGTTTTCCCAAAAGTCACCAAGATATGACTATCGGGGCGGGTTTTGCAGATAAAGAAACGTGCATAGACAGCATAGGGAGGTCTTGAAATAAAATTCTGTAGCATTCCGTTCTAGCTTTCCATGTTTGAAATTTGTGCGGGAATTGGAGCCCTGGGGAAGCTTGGTTATGAATTGCTTTTCTTTTCGAAAACAGTAAAAGGAGAGAACTGCACCACAACGATCATTTTCTAAACAGACGTATAAGGCAGTCCAGGCCCTTCAGGCAAAGCCCTCTTAGTTAAGCGGCGGGGTGGGGATGGGGGCGGGG…
tRNA-Val-TAC-1-1	798.526	95.1317	CTTTCAGTCCACGTTGTTAACATGTCTTTATGCAGAATTGCTAAATCCAGAGACAGCCATTCCGCACGCGGTTCCATAGTGTAGCGGTTATCACGTCTGCTTTACACGCAGAAGGTCCTGGGTTCGAGCCCCAGTGGAACCACGGCGTGATTCATACCTTTTTCTTTTCTTTCCTTTCTTTATAATGTTTAGTATTAACATTTTGCGAGCCCAATCGTGGGTTTTGGTTCAGGAAGCTGGAGACGCAGACATTTTGACAATGTTTCTGTGCGGTCGTGCTCCTCTGAATACTGGAAAATGAGGAATCCTTTTGAAAGTTTTTCTCTGTGCACAATCGCCGGATGTCAAGTCTACATGACCATTTCCCAGTGCCAAAATGTCTTTTTGAACAATTATCAA…
tRNA-Val-TAC-1-2	1053.86	156.331	GCGGCGACGTCCTGACTTCCGACCGGCAAGTGGGCCGGGTGGCCGAGGCTCAGTTTGCCGGTTGGGAAAATGGGAAGGCGCGGGGCCCTCGCGGGCGGAGGAAGCTGCCGGGGGCGCAAAGCCCGAGCAGGGTGCACTTCCGGCCGCCGGGCCGCCCCGCCGGCGCCTCGATTGAGGGAAAGTTTGGGGACAGATGATAGCAGGGAGGTGCTCTCGGCCGGGGTTCCGGCCTCGCCCTGGTCCCAGGGGCCGCGACTGTGGCGGGCAGGGAAGACAAGCCGCCCAAACGCCGGAGCCCGAGACTCGAAGCCGCCGCAAACTCCTCGCCTCGGGGGCGGGGTCACGGTGGAGAGGCGGGGCTCCGGCGGAGGGACCGGAACTGCTGTGAGTCTATGAATA…
tRNA-Val-TAC-3-1	824.457	124.213	GCTGGTGTGAGCTGAGAGAGAGGGAGGGAGCGCCAGGCAAGGCCATATTGCCTGTCATAGCCTAACTTTATTTATGTATTTATTTATTTATTTATTTTTTTGAGACAGGGTCTCGCTCTGTTGCCCGGGCTAGAGTGCAGTGGCACGACCTCAGCTCACTGCAACCTCTGCCTCCCTGGTTCAAGCAATTCTCCTGCCTCAACCTTCCAAGTAGCTGGAACTACAGACACATGCCACCACGCTTGGCTAATTTTTTTTGTATTTTTAGTAGAGACGGAGTTTTGCCATGTTGCCCAGGCTGGTCTCGAACTCCTGACCTCAGGTGATCTACCCACCTTGGCCTCCCAAAGTGCTCGGATTACATGTGTGAGCCACTGTGCCCAGCCTCATGGCCTCATA…
tRNA-Val-TAC-4-1	531.408	75.7695	CAAGATAGGAGATACATTCACTTTGAGCCTCAACTTAAGTTCACAATATTCTGGCCACCGCAACCCTTCCTTTTACACTATGTAGACTTTTGTCTACTACATTACATCTCTTTACATTTTTATCCATAAACATCGACAACAACGAAATCACACTCTTCTGAATTCCTGCCTCTGCCCCGTGAAAACAAAAAAAAAAGAAAAAAAAATCAACGTCCACAGTAACAAGCCTCGCATCTGAGGGGAAATTTTCTTAAATTCTCCAGTCACGTCTGAAAAAAAAAAGTTTTAATGGAGGACTTTGTAGTAAAGAAAAGCATGGTAACCTTGATAATTTACTGAAAGGAAAGGCCAATCAACTCGATGTTACCAAAGCTGAAACAGAAAAATTTAATTCTCCCT…
	sequences above correspond to 5' UCE sequence, in all cases followed by - GGCTCTGTGGCGCAATGGATAGCGCATTGGACTTCAAATTCAAAGGTTGTGGGTTCGAGTCCCACCAGAGTCGGTCCTTTTTTT
	ArgUGA (bold), 3' trailer (italics underlined)
	Highlighted row is original 55 bp 5' UCE sequence
	*Average normalized suppression ratio = (PTC-NanoLuciferase luminescence [+ACE-tRNA]/Firefly luminescence)/(PTC-Nanoluciferase luminescence [no ACE-tRNA]/Firefly luminescence)

## Sheet: (8)4bp 3'trailer ArgUGA HEK293T
Name	Sequence	Average Normalized Suppression Ratio	S.E.M.	N
GACC	GACCTTTTTTT	884.492	14.9417	6
GGTA	GGTATTTTTTT	844.832	35.4827	6
GTCA	GTCATTTTTTT	826.454	41.9804	6
AGGC	AGGCTTTTTTT	806.57	29.5933	6
GTCC	GTCCTTTTTTT	777.17	20.8107	6
CCCC	CCCCTTTTTTT	706.255	28.9881	6
AATA	AATATTTTTTT	685.776	23.1381	6
ATAA	ATAATTTTTTT	672.331	25.3457	6
AGCA	AGCATTTTTTT	668.019	20.6876	6
ATTG	ATTGTTTTTTT	646.191	32.4647	6
CTGG	CTGGTTTTTTT	635.596	39.8708	6
ATTC	ATTCTTTTTTT	626.73	36.5814	6
ATAT	ATATTTTTTTT	626.015	21.4431	6
AGCG	AGCGTTTTTTT	623.093	57.0724	6
GTCG	GTCGTTTTTTT	597.789	29.1784	6
TTTC	TTTCTTTTTTT	583.024	33.6557	6
TTTA	TTTATTTTTTT	576.282	26.853	6
TATC	TATCTTTTTTT	562.182	36.901	6
CAGT	CAGTTTTTTTT	532.484	114.536	6
GGGC	GGGCTTTTTTT	525.044	37.3221	6
GGGA	GGGATTTTTTT	524.59	40.0206	6
TGCA	TGCATTTTTTT	518.449	37.6733	6
AATG	AATGTTTTTTT	504.949	61.8233	6
ATTT	ATTTTTTTTTT	473.817	68.4175	6
AGGA	AGGATTTTTTT	470.611	67.4393	6
TCGA	TCGATTTTTTT	463.12	22.1698	6
TATA	TATATTTTTTT	458.237	9.31717	6
ATCT	ATCTTTTTTTT	448.777	67.3571	6
AGTG	AGTGTTTTTTT	447.05	51.3723	6
ATGA	ATGATTTTTTT	446.156	54.8377	6
ATAG	ATAGTTTTTTT	441.023	65.8065	6
AGCT	AGCTTTTTTTT	440.905	61.5269	6
CTTT	CTTTTTTTTTT	439.986	51.9132	6
CACC	CACCTTTTTTT	436.683	61.0408	6
AGTA	AGTATTTTTTT	433.887	49.3771	6
AGCC	AGCCTTTTTTT	430.762	59.2613	6
ATAC	ATACTTTTTTT	428.053	79.293	6
AGTC	AGTCTTTTTTT	427.582	59.2485	6
AGAA	AGAATTTTTTT	426.918	59.9794	6
GGAT	GGATTTTTTTT	423.288	57.0161	6
AAGC	AAGCTTTTTTT	422.405	68.7906	6
AGGG	AGGGTTTTTTT	421.627	64.3697	6
CCCT	CCCTTTTTTTT	417.071	63.1079	6
GATC	GATCTTTTTTT	415.085	49.6798	6
AAAG	AAAGTTTTTTT	409.309	59.488	6
GAGT	GAGTTTTTTTT	406.244	48.5067	6
CTAT	CTATTTTTTTT	405.668	57.5329	6
CTAG	CTAGTTTTTTT	405.589	65.9403	6
GATA	GATATTTTTTT	405.123	52.6952	6
GTTA	GTTATTTTTTT	401.685	57.1072	6
CCGT	CCGTTTTTTTT	400.614	61.5519	6
AGGT	AGGTTTTTTTT	400.239	58.3364	6
ATCA	ATCATTTTTTT	398.185	56.4068	6
CCTT	CCTTTTTTTTT	394.269	49.5448	6
AATT	AATTTTTTTTT	394.266	59.5402	6
GGGT	GGGTTTTTTTT	392.952	48.9054	6
AGAC	AGACTTTTTTT	392.628	50.8087	6
GACT	GACTTTTTTTT	391.706	53.5432	6
AGAG	AGAGTTTTTTT	390.937	53.156	6
AACT	AACTTTTTTTT	388.48	59.9605	6
GTTC	GTTCTTTTTTT	388.24	62.3864	6
AATC	AATCTTTTTTT	386.544	59.3359	6
CCTC	CCTCTTTTTTT	385.628	52.0399	6
GGTT	GGTTTTTTTTT	383.476	54.2258	6
AAAC	AAACTTTTTTT	383.027	59.9861	6
AGTT	AGTTTTTTTTT	381.328	36.6965	6
CCTA	CCTATTTTTTT	380.098	57.4461	6
ATCG	ATCGTTTTTTT	377.082	54.8722	6
GTGG	GTGGTTTTTTT	376.445	53.7258	6
ATCC	ATCCTTTTTTT	374.036	59.5907	6
CCAC	CCACTTTTTTT	373.671	48.1389	6
GAAC	GAACTTTTTTT	367.58	50.6788	6
AAGG	AAGGTTTTTTT	365.593	51.0247	6
CATC	CATCTTTTTTT	363.895	50.232	6
CTAA	CTAATTTTTTT	363.017	45.6808	6
GGGG	GGGGTTTTTTT	362.792	52.6579	6
AACA	AACATTTTTTT	361.23	50.7256	6
CATA	CATATTTTTTT	360.629	43.3682	6
CTGC	CTGCTTTTTTT	357.572	47.9198	6
CTTC	CTTCTTTTTTT	354.571	54.3634	6
GTTG	GTTGTTTTTTT	354.426	54.2749	6
AAGT	AAGTTTTTTTT	354.011	44.5713	6
GCTC	GCTCTTTTTTT	353.125	44.6563	6
GAAA	GAAATTTTTTT	353.055	62.8835	6
CACA	CACATTTTTTT	352.99	50.3522	6
AGAT	AGATTTTTTTT	352.817	33.1034	6
GTCT	GTCTTTTTTTT	348.632	49.908	6
ACGA	ACGATTTTTTT	348.019	89.8274	6
GCTT	GCTTTTTTTTT	347.355	40.9795	6
CCTG	CCTGTTTTTTT	347.271	50.5272	6
GATT	GATTTTTTTTT	346.815	49.4996	6
AACG	AACGTTTTTTT	342.263	49.9571	6
ATTA	ATTATTTTTTT	341.88	84.8671	6
AAAT	AAATTTTTTTT	341.322	53.6244	6
CTTG	CTTGTTTTTTT	338.776	44.6231	6
CGTA	CGTATTTTTTT	338.412	50.1687	6
GACA	GACATTTTTTT	337.317	45.3279	6
GGCC	GGCCTTTTTTT	336.332	47.1294	6
GGCA	GGCATTTTTTT	336.177	46.0815	6
CTCA	CTCATTTTTTT	333.695	47.8084	6
CAGC	CAGCTTTTTTT	332.726	52.494	6
AACC	AACCTTTTTTT	330.765	40.5445	6
GGTG	GGTGTTTTTTT	330.501	46.9982	6
CCAA	CCAATTTTTTT	330.35	41.9758	6
ACTT	ACTTTTTTTTT	325.317	36.995	6
CCGC	CCGCTTTTTTT	322.704	47.3384	6
GCAC	GCACTTTTTTT	322.264	36.837	6
CAAG	CAAGTTTTTTT	320.309	41.2814	6
GTAC	GTACTTTTTTT	319.613	36.0334	6
GGAA	GGAATTTTTTT	318.618	39.3313	6
ACGG	ACGGTTTTTTT	317.438	40.6539	6
GAGA	GAGATTTTTTT	316.925	36.247	6
GAGG	GAGGTTTTTTT	315.238	58.3016	6
CCGG	CCGGTTTTTTT	313.854	45.5898	6
ATGT	ATGTTTTTTTT	310.921	31.8741	6
GATG	GATGTTTTTTT	310.307	38.5678	6
ATGG	ATGGTTTTTTT	310.271	35.9348	6
CAGA	CAGATTTTTTT	310.219	46.863	6
CTGA	CTGATTTTTTT	309.723	45.5443	6
GTTT	GTTTTTTTTTT	309.63	38.9721	6
ACGC	ACGCTTTTTTT	309.16	44.4378	6
AAGA	AAGATTTTTTT	308.827	44.7484	6
GTGA	GTGATTTTTTT	307.681	46.183	6
GTGC	GTGCTTTTTTT	307.46	46.782	6
CTCC	CTCCTTTTTTT	307.353	44.3515	6
GTAA	GTAATTTTTTT	306.688	38.3128	6
GAAG	GAAGTTTTTTT	306.198	29.9286	6
GTGT	GTGTTTTTTTT	304.62	48.1422	6
TGCC	TGCCTTTTTTT	303.757	55.1411	6
CCAT	CCATTTTTTTT	302.752	37.8806	6
ATGC	ATGCTTTTTTT	302.032	43.2043	6
ACTA	ACTATTTTTTT	301.543	46.4337	6
CTTA	CTTATTTTTTT	301.24	39.239	6
CTAC	CTACTTTTTTT	298.612	48.0936	6
GGCT	GGCTTTTTTTT	297.205	23.5642	6
CATG	CATGTTTTTTT	296.915	38.713	6
ACCA	ACCATTTTTTT	295.912	37.6047	6
CCCA	CCCATTTTTTT	294.435	54.2729	6
ACAT	ACATTTTTTTT	294.298	51.0488	6
GAGC	GAGCTTTTTTT	293.868	44.1714	6
CAAT	CAATTTTTTTT	292.475	45.6158	6
TATG	TATGTTTTTTT	291.727	53.6665	6
CCAG	CCAGTTTTTTT	289.489	37.0212	6
CTCG	CTCGTTTTTTT	288.647	37.8429	6
TTGA	TTGATTTTTTT	288.114	42.8669	6
ACTC	ACTCTTTTTTT	287.917	32.8953	6
TTAT	TTATTTTTTTT	287.031	57.2505	6
TTCT	TTCTTTTTTTT	286.565	48.164	6
CGTG	CGTGTTTTTTT	286.323	39.5544	6
GGAC	GGACTTTTTTT	283.18	28.2798	6
ACCC	ACCCTTTTTTT	283.063	41.0449	6
TTTG	TTTGTTTTTTT	282.922	49.1128	6
GTAT	GTATTTTTTTT	280.698	28.048	6
ACTG	ACTGTTTTTTT	279.767	37.8244	6
CTGT	CTGTTTTTTTT	277.838	33.4904	6
TAAC	TAACTTTTTTT	276.053	42.4909	6
GCAT	GCATTTTTTTT	274.148	32.5276	6
CCGA	CCGATTTTTTT	272.988	29.018	6
CACT	CACTTTTTTTT	272.312	24.5699	6
GGCG	GGCGTTTTTTT	271.968	33.817	6
CTCT	CTCTTTTTTTT	271.453	34.246	6
TTGG	TTGGTTTTTTT	271.207	37.9442	6
TGGA	TGGATTTTTTT	270.366	54.09	6
TGTC	TGTCTTTTTTT	269.862	49.5021	6
CCCG	CCCGTTTTTTT	268.851	82.7234	6
ACGT	ACGTTTTTTTT	267.554	31.9608	6
TGTA	TGTATTTTTTT	266.682	47.1915	6
TTGC	TTGCTTTTTTT	266.181	48.1793	6
CGTT	CGTTTTTTTTT	264.873	39.416	6
TCCT	TCCTTTTTTTT	263.908	48.2459	6
TGCT	TGCTTTTTTTT	262.993	53.4739	6
TTTT	TTTTTTTTTTT	262.773	56.6849	6
AAAA	AAAATTTTTTT	261.506	71.4989	6
TCGT	TCGTTTTTTTT	261.079	55.2438	6
CGGC	CGGCTTTTTTT	260.495	45.0034	6
TCAT	TCATTTTTTTT	257.622	54.9776	6
GGTC	GGTCTTTTTTT	257.603	24.7547	6
TCAG	TCAGTTTTTTT	256.773	68.2	6
TCTT	TCTTTTTTTTT	255.959	49.9353	6
TCGG	TCGGTTTTTTT	255.19	44.8719	6
ACAA	ACAATTTTTTT	254.741	28.9088	6
TCTC	TCTCTTTTTTT	252.261	64.3111	6
CGAC	CGACTTTTTTT	251.234	43.7971	6
CACG	CACGTTTTTTT	250.997	34.489	6
TTCG	TTCGTTTTTTT	250.504	42.1648	6
CGTC	CGTCTTTTTTT	250.108	35.655	6
CAAC	CAACTTTTTTT	248.033	39.699	6
TCTA	TCTATTTTTTT	247.906	51.9369	6
TGGG	TGGGTTTTTTT	246.962	41.9119	6
GGAG	GGAGTTTTTTT	245.427	36.5844	6
CGCA	CGCATTTTTTT	245.283	40.3773	6
TTAA	TTAATTTTTTT	245.076	50.8796	6
TGAG	TGAGTTTTTTT	244.544	43.8996	6
CGAG	CGAGTTTTTTT	243.884	48.7325	6
TCTG	TCTGTTTTTTT	243.344	39.4147	6
GCCT	GCCTTTTTTTT	242.062	29.7884	6
TAAT	TAATTTTTTTT	241.875	54.0579	6
ACAG	ACAGTTTTTTT	241.621	39.5866	6
TGTT	TGTTTTTTTTT	241.344	33.595	6
TGGT	TGGTTTTTTTT	240.298	36.2396	6
GCGC	GCGCTTTTTTT	240.011	31.2342	6
GCTG	GCTGTTTTTTT	239.623	45.8244	6
TGGC	TGGCTTTTTTT	238.203	55.6838	6
GAAT	GAATTTTTTTT	238.196	33.1253	6
GTAG	GTAGTTTTTTT	238.074	27.319	6
TATT	TATTTTTTTTT	237.724	52.8624	6
TGAA	TGAATTTTTTT	235.373	43.5521	6
TACT	TACTTTTTTTT	235.101	54.9152	6
TACA	TACATTTTTTT	234.216	54.9762	6
GCTA	GCTATTTTTTT	234.182	34.7381	6
TAAA	TAAATTTTTTT	234.077	36.5421	6
GACG	GACGTTTTTTT	233.593	37.6199	6
TAGC	TAGCTTTTTTT	233.123	47.1057	6
TTCA	TTCATTTTTTT	231.136	48.9962	6
TGAC	TGACTTTTTTT	230.62	44.4273	6
TGCG	TGCGTTTTTTT	230.601	44.3248	6
TGAT	TGATTTTTTTT	229.896	30.5435	6
TAGG	TAGGTTTTTTT	229.806	52.7643	6
TCAA	TCAATTTTTTT	227.968	45.8029	6
GCCA	GCCATTTTTTT	226.254	26.3066	6
TGTG	TGTGTTTTTTT	225.33	32.6804	6
GCAG	GCAGTTTTTTT	225.134	29.5058	6
CGGG	CGGGTTTTTTT	224.772	35.0512	6
TCCA	TCCATTTTTTT	222.128	43.8223	6
ACAC	ACACTTTTTTT	221.629	33.9515	6
GCGA	GCGATTTTTTT	221.024	24.4492	6
TTAG	TTAGTTTTTTT	219.757	39.204	6
TAAG	TAAGTTTTTTT	218.716	46.4503	6
TTAC	TTACTTTTTTT	217.757	46.3566	6
GCCG	GCCGTTTTTTT	217.65	28.5971	6
TCCC	TCCCTTTTTTT	215.792	52.2529	6
CATT	CATTTTTTTTT	213.196	59.6976	6
TAGA	TAGATTTTTTT	212.72	48.6542	6
TTCC	TTCCTTTTTTT	211.089	48.2373	6
TTGT	TTGTTTTTTTT	209.213	32.6432	6
CGGT	CGGTTTTTTTT	208.603	30.0512	6
ACCG	ACCGTTTTTTT	203.059	40.0926	6
TACG	TACGTTTTTTT	201.786	50.2952	6
TCAC	TCACTTTTTTT	200.904	51.4521	6
ACCT	ACCTTTTTTTT	200.614	54.8736	6
CAAA	CAAATTTTTTT	199.513	27.144	6
TCCG	TCCGTTTTTTT	198.635	30.8785	6
CGCT	CGCTTTTTTTT	198.307	35.8186	6
TAGT	TAGTTTTTTTT	197.898	36.8103	6
GCCC	GCCCTTTTTTT	197.77	32.6434	6
CGCG	CGCGTTTTTTT	196.023	40.5991	6
CGCC	CGCCTTTTTTT	189.854	34.1889	6
CGGA	CGGATTTTTTT	189.4	31.2061	6
GCGT	GCGTTTTTTTT	185.854	16.0544	6
GCGG	GCGGTTTTTTT	181.809	21.3484	6
TACC	TACCTTTTTTT	165.077	44.0275	6
TCGC	TCGCTTTTTTT	160.736	29.4416	6
GCAA	GCAATTTTTTT	153.986	19.9643	6
CGAA	CGAATTTTTTT	132.283	16.2607	6
CGAT	CGATTTTTTTT	119.298	22.6641	6
CAGG	CAGGTTTTTTT	57.2763	19.2062	6
	sequences above correspond to 3' trailer, in all cases preceded by - AGCGCTCCGGTTTTTCTGTGCTGAACCTCAGGGGACGCCGACACACGTACACGTCGGCTCTGTGGCGCAATGGATAGCGCATTGGACTTCAAATTCAAAGGTTGTGGGTTCGAGTCCCACCAGAGTCG
	5' UCE (italics underlined), ArgUGA (bold)
	Highlighted row is original 4 bp 3' trailer sequence
	*Average normalized suppression ratio = (PTC-NanoLuciferase luminescence [+ACE-tRNA]/Firefly luminescence)/(PTC-Nanoluciferase luminescence [no ACE-tRNA]/Firefly luminescence)

## Sheet: (9) Anticodon Loop ArgUGA HBE
Name	Sequence	Average Normalized Suppression Ratio	S.E.M.	N
AL_CTAA	CTtcaAA	215.052	8.20136	6
AL_CTGA	CTtcaGA	125.915	5.40932	6
AL_CTGT	CTtcaGT	50.7222	3.05939	6
AL_CTAT	CTtcaAT	43.2575	4.38098	6
AL_GAGT	GAtcaGT	35.3892	2.89336	6
AL_CAGA	CAtcaGA	26.5602	3.94854	6
AL_CCAA	CCtcaAA	24.0565	1.81665	6
AL_CAAA	CAtcaAA	23.876	2.7986	6
AL_CCGA	CCtcaGA	21.7229	1.15233	6
AL_GTGT	GTtcaGT	21.2506	2.71261	6
AL_TTGC	TTtcaGC	19.1718	0.703829	6
AL_GGGT	GGtcaGT	18.159	1.28427	6
AL_CCGT	CCtcaGT	17.7644	0.982314	6
AL_CCAT	CCtcaAT	13.5746	1.22645	6
AL_AAAA	AAtcaAA	12.9982	2.67908	6
AL_CAGT	CAtcaGT	12.3635	1.45633	6
AL_ACAA	ACtcaAA	12.3202	1.27862	6
AL_ATAA	ATtcaAA	11.9073	0.633441	6
AL_CTGC	CTtcaGC	10.8119	0.878801	6
AL_CGGA	CGtcaGA	8.83621	0.521513	6
AL_GCGT	GCtcaGT	7.10091	0.475947	6
AL_TTAC	TTtcaAC	7.08124	0.284171	6
AL_ACGA	ACtcaGA	6.62884	0.459477	6
AL_TTAA	TTtcaAA	6.60679	0.656914	6
AL_CAAT	CAtcaAT	6.03434	0.379883	6
AL_AAGA	AAtcaGA	5.17399	0.707507	6
AL_AAGC	AAtcaGC	5.11939	0.350561	6
AL_AGAA	AGtcaAA	5.05811	0.41781	6
AL_CGAA	CGtcaAA	4.47816	1.09267	6
AL_GAGG	GAtcaGG	4.44682	0.440169	6
AL_GTAG	GTtcaAG	4.31145	0.571173	6
AL_CGGT	CGtcaGT	3.80791	0.21593	6
AL_GTAA	GTtcaAA	3.78604	0.402454	6
AL_CTTA	CTtcaTA	3.72079	0.486517	6
AL_TCAA	TCtcaAA	3.67866	0.527502	6
AL_ACGC	ACtcaGC	3.54975	0.320837	6
AL_GTGG	GTtcaGG	3.39462	0.847739	6
AL_ATAG	ATtcaAG	3.2695	0.0885737	6
AL_TTGT	TTtcaGT	3.06638	0.14806	6
AL_ATGC	ATtcaGC	2.99194	0.400004	6
AL_TTAG	TTtcaAG	2.89255	0.388749	6
AL_CGAT	CGtcaAT	2.86562	0.155674	6
AL_AGAG	AGtcaAG	2.75125	0.250538	6
AL_CTAC	CTtcaAC	2.70204	0.338666	6
AL_GAAT	GAtcaAT	2.67016	0.0688724	6
AL_TTGA	TTtcaGA	2.43738	0.14112	6
AL_CTCA	CTtcaCA	2.38634	0.226236	6
AL_AAGG	AAtcaGG	2.29223	0.332731	6
AL_GCAT	GCtcaAT	2.258	0.222786	6
AL_ATAC	ATtcaAC	2.13781	0.161941	6
AL_ATGA	ATtcaGA	2.05354	0.232932	6
AL_CCGC	CCtcaGC	1.97939	0.296466	6
AL_GTAT	GTtcaAT	1.90145	0.223484	6
AL_ATGG	ATtcaGG	1.80056	0.0819713	6
AL_GGAG	GGtcaAG	1.78883	0.288035	6
AL_TCGC	TCtcaGC	1.6317	0.117124	6
AL_AGGC	AGtcaGC	1.58152	0.0944353	6
AL_TTGG	TTtcaGG	1.54413	0.15033	6
AL_GGGG	GGtcaGG	1.48063	0.160974	6
AL_GCAG	GCtcaAG	1.46384	0.135575	6
AL_TTAT	TTtcaAT	1.44148	0.138368	6
AL_AAAG	AAtcaAG	1.39545	0.165971	6
AL_GCAA	GCtcaAA	1.3784	0.140827	6
AL_GCGG	GCtcaGG	1.33511	0.155562	6
AL_ACAC	ACtcaAC	1.29413	0.1661	6
AL_AAAC	AAtcaAC	1.23222	0.291678	6
AL_GAAG	GAtcaAG	1.21773	0.120815	6
AL_TAAC	TAtcaAC	1.20517	0.300259	6
AL_AGAC	AGtcaAC	1.1976	0.0751313	6
AL_AGGG	AGtcaGG	1.15826	0.136851	6
AL_TCGT	TCtcaGT	1.15536	0.116451	6
AL_GGAT	GGtcaAT	1.13767	0.139877	6
AL_AGGA	AGtcaGA	1.12377	0.166031	6
AL_GTGA	GTtcaGA	1.04799	0.0969927	6
AL_CCTA	CCtcaTA	1.02455	0.171652	6
AL_CCGG	CCtcaGG	0.995383	0.158495	6
AL_TCAG	TCtcaAG	0.989705	0.119418	6
AL_TTCC	TTtcaCC	0.963329	0.120872	6
AL_CAGC	CAtcaGC	0.962526	0.122232	6
AL_GCGA	GCtcaGA	0.953849	0.079575	6
AL_TATT	TAtcaTT	0.938287	0.0942002	6
AL_CGAC	CGtcaAC	0.930982	0.123524	6
AL_CCAC	CCtcaAC	0.914032	0.0413138	6
AL_TAGC	TAtcaGC	0.911953	0.0964525	6
AL_TCAC	TCtcaAC	0.901294	0.156692	6
AL_CCCA	CCtcaCA	0.898414	0.100527	6
AL_CACG	CAtcaCG	0.897584	0.0342831	6
AL_TCAT	TCtcaAT	0.89213	0.147579	6
AL_GAGC	GAtcaGC	0.89101	0.0622773	6
AL_TCGA	TCtcaGA	0.887982	0.0442059	6
AL_TCGG	TCtcaGG	0.88434	0.0435511	6
AL_CGGC	CGtcaGC	0.875181	0.101959	6
AL_ACGG	ACtcaGG	0.867547	0.0386133	6
AL_TGAC	TGtcaAC	0.867264	0.0581869	6
AL_TAGG	TAtcaGG	0.853073	0.116527	6
AL_TTTT	TTtcaTT	0.843405	0.0581312	6
AL_GCAC	GCtcaAC	0.842326	0.092961	6
AL_CCTC	CCtcaTC	0.838457	0.0598703	6
AL_TTTC	TTtcaTC	0.838234	0.063888	6
AL_TAGA	TAtcaGA	0.838002	0.0999388	6
AL_GTCA	GTtcaCA	0.823544	0.0527386	6
AL_CAAG	CAtcaAG	0.822703	0.0452994	6
AL_GCTC	GCtcaTC	0.819186	0.0740629	6
AL_TAAA	TAtcaAA	0.819178	0.196776	6
AL_TAAT	TAtcaAT	0.817709	0.104908	6
AL_AGCA	AGtcaCA	0.817593	0.077326	6
AL_GAAA	GAtcaAA	0.816881	0.112006	6
AL_TATC	TAtcaTC	0.81115	0.0762584	6
AL_TCTG	TCtcaTG	0.809645	0.0725986	6
AL_GGCC	GGtcaCC	0.807639	0.119719	6
AL_CACA	CAtcaCA	0.806824	0.118718	6
AL_TGTC	TGtcaTC	0.806635	0.103562	6
AL_TGGT	TGtcaGT	0.79826	0.0338001	6
AL_AGCG	AGtcaCG	0.797125	0.0684229	6
AL_CACC	CAtcaCC	0.796568	0.0341899	6
AL_GGCA	GGtcaCA	0.791948	0.109393	6
AL_ATCT	ATtcaCT	0.788898	0.0275674	6
AL_TACC	TAtcaCC	0.786444	0.0691883	6
AL_GTTC	GTtcaTC	0.781622	0.048809	6
AL_ATTC	ATtcaTC	0.781147	0.0538667	6
AL_GGTG	GGtcaTG	0.781049	0.0356701	6
AL_ACAG	ACtcaAG	0.779794	0.0645733	6
AL_AGCT	AGtcaCT	0.778796	0.0722913	6
AL_GGAA	GGtcaAA	0.777422	0.0928301	6
AL_ATAT	ATtcaAT	0.7747	0.122227	6
AL_ACGT	ACtcaGT	0.772776	0.0610926	6
AL_TTTA	TTtcaTA	0.770907	0.0456112	6
AL_TGAA	TGtcaAA	0.769822	0.112309	6
AL_ACCC	ACtcaCC	0.764031	0.0886122	6
AL_AGTC	AGtcaTC	0.763428	0.042576	6
AL_ACTG	ACtcaTG	0.761933	0.072857	6
AL_GCCG	GCtcaCG	0.758782	0.107613	6
AL_TCCC	TCtcaCC	0.758669	0.046441	6
AL_GAAC	GAtcaAC	0.75687	0.0646893	6
AL_TAAG	TAtcaAG	0.755371	0.100349	6
AL_ATTT	ATtcaTT	0.752288	0.095276	6
AL_TCTT	TCtcaTT	0.746721	0.0846482	6
AL_TACA	TAtcaCA	0.745276	0.0336156	6
AL_ATCG	ATtcaCG	0.743328	0.0833238	6
AL_ACTT	ACtcaTT	0.742642	0.0781996	6
AL_GATC	GAtcaTC	0.739248	0.0942188	6
AL_CCTG	CCtcaTG	0.737871	0.0531156	6
AL_TATG	TAtcaTG	0.737411	0.0578828	6
AL_AGCC	AGtcaCC	0.736246	0.0571587	6
AL_CCCT	CCtcaCT	0.735395	0.111337	6
AL_CATT	CAtcaTT	0.734607	0.0759712	6
AL_CCAG	CCtcaAG	0.73373	0.0677906	6
AL_GCTT	GCtcaTT	0.7297	0.128138	6
AL_TGCA	TGtcaCA	0.727368	0.0605691	6
AL_ATTG	ATtcaTG	0.725603	0.0726978	6
AL_GACA	GAtcaCA	0.723874	0.0511812	6
AL_ACAT	ACtcaAT	0.723102	0.0980403	6
AL_ATTA	ATtcaTA	0.72135	0.06237	6
AL_TACG	TAtcaCG	0.720497	0.0702641	6
AL_AATT	AAtcaTT	0.720182	0.0533951	6
AL_AGTT	AGtcaTT	0.720021	0.0823618	6
AL_TTCA	TTtcaCA	0.719192	0.0404146	6
AL_AACA	AAtcaCA	0.718323	0.0950597	6
AL_GCTG	GCtcaTG	0.717901	0.0653882	6
AL_TTTG	TTtcaTG	0.717588	0.0612388	6
AL_TGCG	TGtcaCG	0.715249	0.0806397	6
AL_TATA	TAtcaTA	0.714927	0.0671959	6
AL_GTAC	GTtcaAC	0.714542	0.0841241	6
AL_TTCT	TTtcaCT	0.713439	0.06987	6
AL_TGGA	TGtcaGA	0.712883	0.0239216	6
AL_AACG	AAtcaCG	0.712336	0.0817493	6
AL_ACTA	ACtcaTA	0.711382	0.0242518	6
AL_CAGG	CAtcaGG	0.710796	0.0744297	6
AL_CGTA	CGtcaTA	0.710346	0.0698376	6
AL_AATC	AAtcaTC	0.710121	0.0439912	6
AL_GGGC	GGtcaGC	0.706291	0.0917975	6
AL_CGTC	CGtcaTC	0.706215	0.0433956	6
AL_AGTG	AGtcaTG	0.706127	0.048369	6
AL_GCGC	GCtcaGC	0.702776	0.0625828	6
AL_CTGG	CTtcaGG	0.701978	0.0548522	6
AL_CTCC	CTtcaCC	0.701798	0.0839066	6
AL_CTAG	CTtcaAG	0.701709	0.0819653	6
AL_CTTT	CTtcaTT	0.701658	0.0870498	6
AL_TGGC	TGtcaGC	0.701337	0.05693	6
AL_AATA	AAtcaTA	0.699802	0.036574	6
AL_CATG	CAtcaTG	0.69902	0.0452895	6
AL_TTCG	TTtcaCG	0.698227	0.0765507	6
AL_CCCG	CCtcaCG	0.695776	0.119312	6
AL_GTCC	GTtcaCC	0.694685	0.0741867	6
AL_GGCG	GGtcaCG	0.694149	0.0319129	6
AL_CGCG	CGtcaCG	0.693923	0.0674531	6
AL_GGTT	GGtcaTT	0.692893	0.101253	6
AL_GTTA	GTtcaTA	0.692497	0.0758113	6
AL_AGTA	AGtcaTA	0.691713	0.0235788	6
AL_TGCT	TGtcaCT	0.691101	0.0398767	6
AL_GTCT	GTtcaCT	0.690824	0.0697376	6
AL_AAGT	AAtcaGT	0.690038	0.122322	6
AL_TGGG	TGtcaGG	0.687642	0.0767287	6
AL_CGTT	CGtcaTT	0.686446	0.0457719	6
AL_AATG	AAtcaTG	0.683886	0.0246316	6
AL_AGGT	AGtcaGT	0.683146	0.0867651	6
AL_TGCC	TGtcaCC	0.681908	0.0446587	6
AL_GCTA	GCtcaTA	0.680179	0.0623731	6
AL_TCCA	TCtcaCA	0.679048	0.0870391	6
AL_CCTT	CCtcaTT	0.678778	0.0658436	6
AL_TCTA	TCtcaTA	0.674862	0.0631899	6
AL_TACT	TAtcaCT	0.671192	0.062215	6
AL_CGCT	CGtcaCT	0.66923	0.0608848	6
AL_GACC	GAtcaCC	0.668077	0.0339789	6
AL_ACCA	ACtcaCA	0.663915	0.0726892	6
AL_GTTG	GTtcaTG	0.662762	0.0785122	6
AL_CGCA	CGtcaCA	0.66267	0.0548479	6
AL_CAAC	CAtcaAC	0.659869	0.100122	6
AL_GACG	GAtcaCG	0.658851	0.0346589	6
AL_TCCG	TCtcaCG	0.657818	0.0420364	6
AL_GCCT	GCtcaCT	0.657503	0.11093	6
AL_TGAG	TGtcaAG	0.65604	0.0555411	6
AL_ACCG	ACtcaCG	0.655862	0.10757	6
AL_CATC	CAtcaTC	0.648883	0.0519755	6
AL_TGTA	TGtcaTA	0.643799	0.0409831	6
AL_CCCC	CCtcaCC	0.642374	0.0743718	6
AL_GGGA	GGtcaGA	0.640916	0.0518564	6
AL_CGTG	CGtcaTG	0.639851	0.0675207	6
AL_AAAT	AAtcaAT	0.639096	0.0575445	6
AL_ATCA	ATtcaCA	0.634986	0.0359361	6
AL_GACT	GAtcaCT	0.634115	0.0368433	6
AL_CTTG	CTtcaTG	0.632641	0.103011	6
AL_TGTG	TGtcaTG	0.632155	0.0516922	6
AL_CGGG	CGtcaGG	0.631637	0.041638	6
AL_GAGA	GAtcaGA	0.629677	0.0859783	6
AL_CTCG	CTtcaCG	0.629561	0.0732337	6
AL_CACT	CAtcaCT	0.627969	0.0227965	6
AL_CATA	CAtcaTA	0.624064	0.0726237	6
AL_GTGC	GTtcaGC	0.620026	0.0683073	6
AL_ATGT	ATtcaGT	0.610124	0.0328214	6
AL_AACT	AAtcaCT	0.609067	0.072949	6
AL_ATCC	ATtcaCC	0.605031	0.0461866	6
AL_CGAG	CGtcaAG	0.603381	0.0534601	6
AL_GATG	GAtcaTG	0.602964	0.0774745	6
AL_CTCT	CTtcaCT	0.599199	0.0365526	6
AL_GTCG	GTtcaCG	0.597942	0.0285345	6
AL_TAGT	TAtcaGT	0.597071	0.0727334	6
AL_TGTT	TGtcaTT	0.591466	0.0333147	6
AL_GGTA	GGtcaTA	0.588485	0.0411835	6
AL_GATA	GAtcaTA	0.574241	0.0366915	6
AL_ACTC	ACtcaTC	0.570594	0.0376932	6
AL_AACC	AAtcaCC	0.567629	0.0738933	6
AL_CGCC	CGtcaCC	0.564474	0.0392731	6
AL_GATT	GAtcaTT	0.561233	0.0493908	6
AL_GGTC	GGtcaTC	0.559988	0.0433014	6
AL_TCCT	TCtcaCT	0.556931	0.0802459	6
AL_ACCT	ACtcaCT	0.556638	0.0625577	6
AL_TGAT	TGtcaAT	0.555075	0.0608477	6
AL_TCTC	TCtcaTC	0.55418	0.0917082	6
AL_CTTC	CTtcaTC	0.549893	0.078225	6
AL_GGCT	GGtcaCT	0.540197	0.0276095	6
AL_GTTT	GTtcaTT	0.514938	0.111708	6
AL_AGAT	AGtcaAT	0.503364	0.0525679	6
AL_GGAC	GGtcaAC	0.490449	0.116416	6
AL_GCCA	GCtcaCA	0.446011	0.0650779	6
AL_GCCC	GCtcaCC	0.430578	0.0528363	6
	sequences above correspond to anticodon loop, in all cases preceded by - AGCGCTCCGGTTTTTCTGTGCTGAACCTCAGGGGACGCCGACACACGTACACGTCGGCTCTGTGGCGCAATGGATAGCGCATTGGA
	5' UCE (italics underlined), ArgUGA (bold) 5'-end
	sequences in all cases followed by - TTCAAAGGTTGTGGGTTCGAGTCCCACCAGAGTCGGTCCTTTTTTT
	ArgUGA (bold) 3'-end, 3' trailer (italics underlined)
	Highlighted row is original anticodon loop sequence
	*Average normalized suppression ratio = (PTC-NanoLuciferase luminescence [+ACE-tRNA]/Firefly luminescence)/(PTC-Nanoluciferase luminescence [no ACE-tRNA]/Firefly luminescence)

[truncated: 9 more sheets: (10) T-stem ArgUGA HBE, (11) T-stem LeuUGA HBE, (12) T-stem GlyUGA HBE, (13) Sticky Stems ArgUGA HBE, (14) Sticky Stems LeuUGA HBE, (15) U6 and H1 promoters HBE, (16) tRNA transcript tabulator, (17) Best combos, (18) All tRNAs 5p3pt]
